# Supplementary material for: ﻿Monograph of Ceratozamia (Zamiaceae, Cycadales): an endangered genus
Source: PhytoKeys. 2022 Sep 21;208:1–102. doi: 10.3897/phytokeys.208.80382 (PMC9849018; doi:10.3897/phytokeys.208.80382)
Supplement: XML Treatment for Ceratozamia alvarezii [file phytokeys.208.80382-treatment2.xml]

<!DOCTYPE tp:taxon-treatment
  PUBLIC "-//TaxonX//DTD Taxonomic Treatment Publishing DTD v0 20100105//EN" "tax-treatment-NSO.dtd">
<tp:taxon-treatment xmlns:tp="http://www.plazi.org/taxpub"><tp:treatment-meta><kwd-group><label>Taxon classification</label><kwd>
                <named-content content-type="kingdom">Plantae</named-content>
              </kwd><kwd>
                <named-content content-type="order">Cycadales</named-content>
              </kwd><kwd>
                <named-content content-type="family">Zamiaceae</named-content>
              </kwd></kwd-group><mixed-citation publication-type="journal"><person-group><name><surname>Martínez-Domínguez</surname><given-names>Lilí</given-names></name><name><surname>Nicolalde-Morejón</surname><given-names>Fernando</given-names></name><name><surname>Vergara-Silva</surname><given-names>Francisco</given-names></name><name><surname>Stevenson</surname><given-names>Dennis Wm.</given-names></name></person-group><article-title>﻿Monograph of <italic><tp:taxon-name><tp:taxon-name-part taxon-name-part-type="genus" reg="Ceratozamia">Ceratozamia</tp:taxon-name-part></tp:taxon-name></italic> (<tp:taxon-name><tp:taxon-name-part taxon-name-part-type="family">Zamiaceae</tp:taxon-name-part></tp:taxon-name>, <tp:taxon-name><tp:taxon-name-part taxon-name-part-type="order">Cycadales</tp:taxon-name-part></tp:taxon-name>): an endangered genus</article-title><source>PhytoKeys</source><day>21</day><month>09</month><year>2022</year><volume>208</volume><fpage>1</fpage><lpage>102</lpage><pub-id pub-id-type="doi">10.3897/phytokeys.208.80382</pub-id></mixed-citation></tp:treatment-meta><tp:nomenclature><label>﻿1.</label><tp:taxon-name>
              <object-id xmlns:xlink="http://www.w3.org/1999/xlink" content-type="arpha" xlink:type="simple">9A200C6C-5D7A-52C0-BA61-39507296112C</object-id>
              <tp:taxon-name-part taxon-name-part-type="genus" reg="Ceratozamia">Ceratozamia</tp:taxon-name-part>
              <tp:taxon-name-part taxon-name-part-type="species" reg="alvarezii">alvarezii</tp:taxon-name-part>
            </tp:taxon-name><tp:taxon-authority>Pérez-Farr., Vovides &amp; Iglesias, Novon 9: 410. 1999</tp:taxon-authority><xref ref-type="fig" rid="F12">Figs 12B</xref><xref ref-type="fig" rid="F15">, 15A</xref></tp:nomenclature><tp:treatment-sec sec-type="material" id="SECID0EEGBI"><title>Type.</title><p>Mexico. Chiapas: Mun. Cintalapa, Rancho El Cafetal, 950 m, 4 Mar 1996, <italic>M.A. Pérez-Farrera 889</italic> (holotype: CHIP! [acc. # 14306]; isotypes: F! [acc. # 2193633], HEM! [acc. # HEM004830], MEXU! [MEXU00827362], MO! [acc. # 04882667]).</p></tp:treatment-sec><tp:treatment-sec sec-type="description" id="SECID0EMGBI"><title>Description.</title><p><bold><italic>Stem</italic></bold> 20–60 cm long, 15–30 cm in diameter, epigeous, erect and decumbent. <bold><italic>Cataphylls</italic></bold> 2.0–5.0 × 1.5–3.0 cm wide at the base, persistent, triangular, reddish brown, densely brownish tomentose at emergence, partially tomentose at maturity, apex acuminate. <bold><italic>Leaves</italic></bold> 2–30 (40), 36–125 cm long, ascending, brown at emergence with whitis gray trichomes, glabrous at maturity. <bold><italic>Petiole</italic></bold> 10–60 cm long, terete, linear, brown in mature leaves; with 11–40 thin prickles, 0.19–0.37 cm long. <bold><italic>Rachis</italic></bold> 25–87 cm long, terete, linear, brown to greenish brown in mature leaves, with prickles. <bold><italic>Leaflets</italic></bold> 25–68 pairs, opposite to subopposite, insertion in one plane, linear to lanceolate, generally longitudinally planar, not basally falcate, papyraceous, slightly involute, green with adaxial and abaxial sides glabrous, distal end with entire margins, acuminate and symmetric at the apex, attenuate at base, with conspicuous and light-green veins; median leaflets 12–38 × 0.3–0.9 cm, 0.14–1.30 cm between leaflets; articulations 0.14–0.75 cm wide, brown. <bold><italic>Pollen strobili</italic></bold> 15–40 cm long, 3.5–5.1 cm in diameter, solitary, cylindrical, erect, yellowish green with brown trichomes at emergence, yellowish cream with blackish brown trichomes at maturity; peduncle 4–10 cm long, 1.5–2.1 cm in diameter, reddish brown to brown pubescent; microsporophylls 1.24–1.56 × 0.59–0.83 cm, elliptic with a non-recurved distal face and a lobate fertile portion, infertile portion 0.50–0.81 cm long and linear with straight horns 0.14–0.30 cm long, 0.45–0.90 cm and an obtuse to acute angle between the horns. <bold><italic>Ovulate strobili</italic></bold> 17–27 cm long, 7.2–12.3 cm in diameter, solitary, cylindrical, erect, yellowish green with abundant blackish trichomes at emergence, glaucous green with reddish brown to blackish trichomes at maturity, acuminate apex; peduncle 4.0–10 cm long, 1.1–2.2 cm in diameter, erect, with scarce brownish tan trichomes; megasporophylls 20–80, 4–8 orthostichies with 5–10 sporophylls per orthostichy, 2.15–2.80 × 3.90–6.30 cm, with a prominent distal face, horns straight and thin and 0.32–0.51 cm long, 0.69–1.80 cm between horns with an obtuse angle between the horns. <bold><italic>Seeds</italic></bold> 2.5–3.0 cm long, 2.3–2.9 cm in diameter, spherical, sarcotesta whitish pink when immature, light brown at maturity.</p></tp:treatment-sec><tp:treatment-sec sec-type="distribution" id="SECID0EUHBI"><title>Distribution and habitat.</title><p><italic><tp:taxon-name><tp:taxon-name-part taxon-name-part-type="genus" reg="Ceratozamia">Ceratozamia</tp:taxon-name-part><tp:taxon-name-part taxon-name-part-type="species" reg="alvarezii">alvarezii</tp:taxon-name-part></tp:taxon-name></italic> is endemic to Mexico and only known from Cintalapa and Jiquipilas municipalities in Chiapas State, at the transition zone between pine and oak forest and oak forest; plants occur on karstic rocks between 900 and 1,450 m elevation (Fig. <xref ref-type="fig" rid="F14">14A</xref>).</p><fig id="F14" position="float" orientation="portrait"><object-id xmlns:xlink="http://www.w3.org/1999/xlink" content-type="doi" xlink:type="simple">10.3897/phytokeys.208.80382.figure14</object-id><object-id xmlns:xlink="http://www.w3.org/1999/xlink" content-type="arpha" xlink:type="simple">5065F633-F0A7-59CD-B9E9-31D3D998A987</object-id><label>Figure 14.</label><caption><p>Distribution of <italic><tp:taxon-name><tp:taxon-name-part taxon-name-part-type="genus" reg="Ceratozamia">Ceratozamia</tp:taxon-name-part></tp:taxon-name></italic> species <bold>A</bold><italic><tp:taxon-name><tp:taxon-name-part taxon-name-part-type="genus" reg="Ceratozamia">C.</tp:taxon-name-part><tp:taxon-name-part taxon-name-part-type="species" reg="alvarezii">alvarezii</tp:taxon-name-part></tp:taxon-name></italic><bold>B</bold><italic><tp:taxon-name><tp:taxon-name-part taxon-name-part-type="genus" reg="Ceratozamia">C.</tp:taxon-name-part><tp:taxon-name-part taxon-name-part-type="species" reg="aurantiaca">aurantiaca</tp:taxon-name-part></tp:taxon-name></italic><bold>C</bold><italic><tp:taxon-name><tp:taxon-name-part taxon-name-part-type="genus" reg="Ceratozamia">C.</tp:taxon-name-part><tp:taxon-name-part taxon-name-part-type="species" reg="becerrae">becerrae</tp:taxon-name-part></tp:taxon-name></italic><bold>D</bold><italic><tp:taxon-name><tp:taxon-name-part taxon-name-part-type="genus" reg="Ceratozamia">C.</tp:taxon-name-part><tp:taxon-name-part taxon-name-part-type="species" reg="brevifrons">brevifrons</tp:taxon-name-part></tp:taxon-name></italic>.</p></caption><graphic xmlns:xlink="http://www.w3.org/1999/xlink" xlink:href="phytokeys-208-001_article-80382__-g014.jpg" position="float" orientation="portrait" xlink:type="simple" id="oo_746073.jpg"><uri content-type="original_file" xlink:type="simple">https://binary.pensoft.net/fig/746073</uri></graphic></fig></tp:treatment-sec><tp:treatment-sec sec-type="etymology" id="SECID0ERKBI"><title>Etymology.</title><p>The specific epithet honors Miguel Álvarez del Toro in recognition of its outstanding contributions for conservation in Chiapas and the establishment of its first reserves (<xref ref-type="bibr" rid="B44">Pérez-Farrera et al. 1999</xref>).</p></tp:treatment-sec><tp:treatment-sec sec-type="Common names" id="SECID0E2KBI"><title>Common names.</title><p>Mexico. Chiapas: Espadaña cimarrona (<italic>L. Martínez-Domínguez et al. 1370</italic>); palma, palmita (<italic>M.A. Pérez-Farrera 889</italic>).</p></tp:treatment-sec><tp:treatment-sec sec-type="Uses" id="SECID0EFLBI"><title>Uses.</title><p>The seeds are used as food (<italic>M.A. Pérez-Farrera 889</italic>).</p></tp:treatment-sec><tp:treatment-sec sec-type="conservation status" id="SECID0ENLBI"><title>Conservation status.</title><p>(<xref ref-type="bibr" rid="B17">IUCN 2021</xref>). Endangered; A2ac; B1ab(I,iii)+2ab(i,iii); C1.</p></tp:treatment-sec><tp:treatment-sec sec-type="discussion" id="SECID0EXLBI"><title>Discussion.</title><p>The morphology of <italic><tp:taxon-name><tp:taxon-name-part taxon-name-part-type="genus" reg="Ceratozamia">Ceratozamia</tp:taxon-name-part><tp:taxon-name-part taxon-name-part-type="species" reg="alvarezii">alvarezii</tp:taxon-name-part></tp:taxon-name></italic> is not very different from <italic><tp:taxon-name><tp:taxon-name-part taxon-name-part-type="genus" reg="Ceratozamia">C.</tp:taxon-name-part><tp:taxon-name-part taxon-name-part-type="species" reg="mirandae">mirandae</tp:taxon-name-part></tp:taxon-name></italic>. At population level, this species differs from <italic><tp:taxon-name><tp:taxon-name-part taxon-name-part-type="genus" reg="Ceratozamia">C.</tp:taxon-name-part><tp:taxon-name-part taxon-name-part-type="species" reg="mirandae">mirandae</tp:taxon-name-part></tp:taxon-name></italic> by having generally shorter leaves, smaller ovulate strobilus (up to 27 cm long and 5 to 10 sporophylls per orthostichy), and longer seeds.</p></tp:treatment-sec><tp:treatment-sec sec-type="material" id="SECID0E5MBI"><title>Specimens examined.</title><p>Mexico. <bold>Chiapas: Mun. Cintalapa</bold>, 1,100 m, 10 Mar 1993, <italic>A.P. Vovides 1234</italic> (XAL); 920 m, 21 Jun 2018, <italic>F. Nicolalde-Morejón et al. 2791–2799</italic> (CIB); 980 m, 22 Jun 2018, <italic>F. Nicolalde-Morejón et al. 2830</italic> (CIB); 1,107 m, 18 Jun 2019, <italic>F. Nicolalde-Morejón &amp; L. Martínez-Domínguez 3177–3183</italic> (CIB); 1,350 m, 18 Jun 2019, <italic>F. Nicolalde-Morejón &amp; L. Martínez-Domínguez 3186–3196</italic> (CIB); 1,450 m, 11 Oct 1994, <italic>J. Castillo et al. 445</italic> (CHIP); 920 m, 21 Jun 2018, <italic>L. Martínez-Domínguez et al. 1359–1369</italic> (CIB), <italic>1370</italic> (CIB, MEXU); 980 m, 22 Jun 2018, <italic>L. Martínez-Domínguez et al. 1402</italic> (CIB, MEXU); 925 m, 18 Jun 2019, <italic>L. Martínez-Domínguez &amp; F. Nicolalde-Morejón 1770</italic> (CIB); 1,107 m, 18 Jun 2019, <italic>L. Martínez-Domínguez &amp; F. Nicolalde-Morejón 1771,1772</italic> (CIB, MEXU), <italic>1773</italic> (CIB), <italic>1774</italic> (CIB, MEXU), <italic>1775–1777</italic> (CIB); 1,350 m, 18 Jun 2019, <italic>L. Martínez-Domínguez &amp; F. Nicolalde-Morejón 1784</italic>–<italic>1794</italic> (CIB); 900 m, 10 Jul 1994, <italic>M.A. Pérez-Farrera 71</italic> (CIB, CHIP, MEXU); 950 m, 5 Sep 1995, <italic>M.A. Pérez-Farrera 776</italic> (CIB, XAL); 1,000 m, 27 Mar 2000, <italic>O. Farrera S. 2068</italic> (CHIP). <bold>Mun. Jiquipilas</bold>, 1,200 m, 6 Jun 2002, <italic>A. Reyes-García 5017</italic> (MEXU); 1,380 m, 17 Feb 2000, <italic>E. Palacios E. 2469</italic> (CHIP); 1,170 m, 7 Jul 1994, <italic>M.A. Pérez-Farrera 68</italic> (CIB).</p></tp:treatment-sec><tp:treatment-sec><!--Section generated to contain objects referenced in tp:taxon-treatment.--><fig id="F12" position="float" orientation="portrait"><object-id xmlns:xlink="http://www.w3.org/1999/xlink" content-type="doi" xlink:type="simple">10.3897/phytokeys.208.80382.figure12</object-id><object-id xmlns:xlink="http://www.w3.org/1999/xlink" content-type="arpha" xlink:type="simple">C15772D8-69F5-5504-B7BD-1A26DA2B798D</object-id><label>Figure 12.</label><caption><p>Seeds of <italic><tp:taxon-name><tp:taxon-name-part taxon-name-part-type="genus" reg="Ceratozamia">Ceratozamia</tp:taxon-name-part></tp:taxon-name></italic><bold>A</bold><italic><tp:taxon-name><tp:taxon-name-part taxon-name-part-type="genus" reg="Ceratozamia">C.</tp:taxon-name-part><tp:taxon-name-part taxon-name-part-type="species" reg="sancheziae">sancheziae</tp:taxon-name-part></tp:taxon-name></italic><bold>B</bold><italic><tp:taxon-name><tp:taxon-name-part taxon-name-part-type="genus" reg="Ceratozamia">C.</tp:taxon-name-part><tp:taxon-name-part taxon-name-part-type="species" reg="alvarezii">alvarezii</tp:taxon-name-part></tp:taxon-name></italic><bold>C</bold><italic><tp:taxon-name><tp:taxon-name-part taxon-name-part-type="genus" reg="Ceratozamia">C.</tp:taxon-name-part><tp:taxon-name-part taxon-name-part-type="species" reg="brevifrons">brevifrons.</tp:taxon-name-part></tp:taxon-name></italic><bold>D</bold><italic><tp:taxon-name><tp:taxon-name-part taxon-name-part-type="genus" reg="Ceratozamia">C.</tp:taxon-name-part><tp:taxon-name-part taxon-name-part-type="species" reg="subroseophylla">subroseophylla</tp:taxon-name-part></tp:taxon-name></italic>.</p></caption><graphic xmlns:xlink="http://www.w3.org/1999/xlink" xlink:href="phytokeys-208-001_article-80382__-g012.jpg" position="float" orientation="portrait" xlink:type="simple" id="oo_746071.jpg"><uri content-type="original_file" xlink:type="simple">https://binary.pensoft.net/fig/746071</uri></graphic></fig><fig id="F15" position="float" orientation="portrait"><object-id xmlns:xlink="http://www.w3.org/1999/xlink" content-type="doi" xlink:type="simple">10.3897/phytokeys.208.80382.figure15</object-id><object-id xmlns:xlink="http://www.w3.org/1999/xlink" content-type="arpha" xlink:type="simple">ACD1E213-211C-5B5D-9912-98630A36D8DE</object-id><label>Figure 15.</label><caption><p>Plants of <italic><tp:taxon-name><tp:taxon-name-part taxon-name-part-type="genus" reg="Ceratozamia">Ceratozamia</tp:taxon-name-part></tp:taxon-name></italic> in habitat <bold>A</bold><italic><tp:taxon-name><tp:taxon-name-part taxon-name-part-type="genus" reg="Ceratozamia">C.</tp:taxon-name-part><tp:taxon-name-part taxon-name-part-type="species" reg="alvarezii">alvarezii</tp:taxon-name-part></tp:taxon-name></italic><bold>B</bold><italic><tp:taxon-name><tp:taxon-name-part taxon-name-part-type="genus" reg="Ceratozamia">C.</tp:taxon-name-part><tp:taxon-name-part taxon-name-part-type="species" reg="aurantiaca">aurantiaca</tp:taxon-name-part></tp:taxon-name></italic><bold>C</bold><italic><tp:taxon-name><tp:taxon-name-part taxon-name-part-type="genus" reg="Ceratozamia">C.</tp:taxon-name-part><tp:taxon-name-part taxon-name-part-type="species" reg="becerrae">becerrae</tp:taxon-name-part></tp:taxon-name></italic><bold>D</bold><italic><tp:taxon-name><tp:taxon-name-part taxon-name-part-type="genus" reg="Ceratozamia">C.</tp:taxon-name-part><tp:taxon-name-part taxon-name-part-type="species" reg="brevifrons">brevifrons</tp:taxon-name-part></tp:taxon-name></italic><bold>E</bold><italic><tp:taxon-name><tp:taxon-name-part taxon-name-part-type="genus" reg="Ceratozamia">C.</tp:taxon-name-part><tp:taxon-name-part taxon-name-part-type="species" reg="chamberlainii">chamberlainii</tp:taxon-name-part></tp:taxon-name></italic><bold>F</bold><italic><tp:taxon-name><tp:taxon-name-part taxon-name-part-type="genus" reg="Ceratozamia">C.</tp:taxon-name-part><tp:taxon-name-part taxon-name-part-type="species" reg="chimalapensis">chimalapensis</tp:taxon-name-part></tp:taxon-name></italic><bold>G</bold><italic><tp:taxon-name><tp:taxon-name-part taxon-name-part-type="genus" reg="Ceratozamia">C.</tp:taxon-name-part><tp:taxon-name-part taxon-name-part-type="species" reg="decumbens">decumbens</tp:taxon-name-part></tp:taxon-name></italic><bold>H</bold><italic><tp:taxon-name><tp:taxon-name-part taxon-name-part-type="genus" reg="Ceratozamia">C.</tp:taxon-name-part><tp:taxon-name-part taxon-name-part-type="species" reg="delucana">delucana</tp:taxon-name-part></tp:taxon-name></italic><bold>I</bold><italic><tp:taxon-name><tp:taxon-name-part taxon-name-part-type="genus" reg="Ceratozamia">C.</tp:taxon-name-part><tp:taxon-name-part taxon-name-part-type="species" reg="euryphyllidia">euryphyllidia</tp:taxon-name-part></tp:taxon-name></italic><bold>J</bold><italic><tp:taxon-name><tp:taxon-name-part taxon-name-part-type="genus" reg="Ceratozamia">C.</tp:taxon-name-part><tp:taxon-name-part taxon-name-part-type="species" reg="fuscoviridis">fuscoviridis</tp:taxon-name-part></tp:taxon-name></italic><bold>K</bold><italic><tp:taxon-name><tp:taxon-name-part taxon-name-part-type="genus" reg="Ceratozamia">C.</tp:taxon-name-part><tp:taxon-name-part taxon-name-part-type="species" reg="hondurensis">hondurensis</tp:taxon-name-part></tp:taxon-name></italic><bold>L</bold><italic><tp:taxon-name><tp:taxon-name-part taxon-name-part-type="genus" reg="Ceratozamia">C.</tp:taxon-name-part><tp:taxon-name-part taxon-name-part-type="species" reg="huastecorum">huastecorum</tp:taxon-name-part></tp:taxon-name></italic>.</p></caption><graphic xmlns:xlink="http://www.w3.org/1999/xlink" xlink:href="phytokeys-208-001_article-80382__-g015.jpg" position="float" orientation="portrait" xlink:type="simple" id="oo_746074.jpg"><uri content-type="original_file" xlink:type="simple">https://binary.pensoft.net/fig/746074</uri></graphic></fig></tp:treatment-sec><ref-list><ref id="B44"><mixed-citation xmlns:xlink="http://www.w3.org/1999/xlink" xlink:type="simple"><person-group><name name-style="western"><surname>Pérez-Farrera</surname><given-names>MA</given-names></name><name name-style="western"><surname>Vovides</surname><given-names>AP</given-names></name><name name-style="western"><surname>Iglesias</surname><given-names>C</given-names></name></person-group> (<year>1999</year>) <article-title>A new species of <italic><tp:taxon-name><tp:taxon-name-part taxon-name-part-type="genus">Ceratozamia</tp:taxon-name-part></tp:taxon-name></italic> (<tp:taxon-name><tp:taxon-name-part taxon-name-part-type="family">Zamiaceae</tp:taxon-name-part></tp:taxon-name>, <tp:taxon-name><tp:taxon-name-part taxon-name-part-type="order">Cycadales</tp:taxon-name-part></tp:taxon-name>) from Chiapas, México.</article-title><source>Novon</source><volume>9</volume>(<issue>3</issue>): <fpage>410</fpage>–<lpage>413</lpage>. <ext-link xlink:type="simple" ext-link-type="doi" xlink:href="10.2307/3391741">https://doi.org/10.2307/3391741</ext-link></mixed-citation></ref><ref id="B17"><mixed-citation xmlns:xlink="http://www.w3.org/1999/xlink" xlink:type="simple">IUCN (<year>2021</year>) The IUCN Red List of Threatened Species. Version 2021–3. <ext-link xlink:type="simple" ext-link-type="uri" xlink:href="https://www.iucnredlist.org">https://www.iucnredlist.org</ext-link> [Accessed 10.6.2022]</mixed-citation></ref></ref-list></tp:taxon-treatment>
