# Supplementary material for: ﻿Monograph of Ceratozamia (Zamiaceae, Cycadales): an endangered genus
Source: PhytoKeys. 2022 Sep 21;208:1–102. doi: 10.3897/phytokeys.208.80382 (PMC9849018; doi:10.3897/phytokeys.208.80382)
Supplement: XML Treatment for Ceratozamia aurantiaca [file phytokeys.208.80382-treatment3.xml]

<!DOCTYPE tp:taxon-treatment
  PUBLIC "-//TaxonX//DTD Taxonomic Treatment Publishing DTD v0 20100105//EN" "tax-treatment-NSO.dtd">
<tp:taxon-treatment xmlns:tp="http://www.plazi.org/taxpub"><tp:treatment-meta><kwd-group><label>Taxon classification</label><kwd>
                <named-content content-type="kingdom">Plantae</named-content>
              </kwd><kwd>
                <named-content content-type="order">Cycadales</named-content>
              </kwd><kwd>
                <named-content content-type="family">Zamiaceae</named-content>
              </kwd></kwd-group><mixed-citation publication-type="journal"><person-group><name><surname>Martínez-Domínguez</surname><given-names>Lilí</given-names></name><name><surname>Nicolalde-Morejón</surname><given-names>Fernando</given-names></name><name><surname>Vergara-Silva</surname><given-names>Francisco</given-names></name><name><surname>Stevenson</surname><given-names>Dennis Wm.</given-names></name></person-group><article-title>﻿Monograph of <italic><tp:taxon-name><tp:taxon-name-part taxon-name-part-type="genus" reg="Ceratozamia">Ceratozamia</tp:taxon-name-part></tp:taxon-name></italic> (<tp:taxon-name><tp:taxon-name-part taxon-name-part-type="family">Zamiaceae</tp:taxon-name-part></tp:taxon-name>, <tp:taxon-name><tp:taxon-name-part taxon-name-part-type="order">Cycadales</tp:taxon-name-part></tp:taxon-name>): an endangered genus</article-title><source>PhytoKeys</source><day>21</day><month>09</month><year>2022</year><volume>208</volume><fpage>1</fpage><lpage>102</lpage><pub-id pub-id-type="doi">10.3897/phytokeys.208.80382</pub-id></mixed-citation></tp:treatment-meta><tp:nomenclature><label>﻿2.</label><tp:taxon-name>
              <object-id xmlns:xlink="http://www.w3.org/1999/xlink" content-type="arpha" xlink:type="simple">5E0430B3-E8B7-5713-A346-5D69A948237E</object-id>
              <tp:taxon-name-part taxon-name-part-type="genus" reg="Ceratozamia">Ceratozamia</tp:taxon-name-part>
              <tp:taxon-name-part taxon-name-part-type="species" reg="aurantiaca">aurantiaca</tp:taxon-name-part>
            </tp:taxon-name><tp:taxon-authority>Pérez-Farr., Gut.Ortega, J.L.Haynes &amp; Vovides, Taxonomy 1: 249. 2021</tp:taxon-authority><xref ref-type="fig" rid="F1">Figs 1C</xref><xref ref-type="fig" rid="F15">, 15B</xref><tp:nomenclature-citation-list><tp:nomenclature-citation><tp:taxon-name>
                  <tp:taxon-name-part taxon-name-part-type="genus" reg="Ceratozamia">Ceratozamia</tp:taxon-name-part>
                  <tp:taxon-name-part taxon-name-part-type="species" reg="martinezii">martinezii</tp:taxon-name-part>
                </tp:taxon-name><comment>Mart.-Domínguez, Nic.-Mor. &amp; D.W.Stev., Nordic J. Bot. 1: 2. 2021 [2022]. Type. Mexico. Oaxaca: Mun. San Pedro Teutila, El Faro, 615 m, 28 Sep 2020, <italic>L. Martínez-Domínguez et al. 2049</italic> ♀ (holotype: CIB! [acc. # 22845UV]; isotypes: MEXU!, NY!).</comment></tp:nomenclature-citation></tp:nomenclature-citation-list></tp:nomenclature><tp:treatment-sec sec-type="material" id="SECID0ERQBI"><title>Type.</title><p>Mexico. Oaxaca: Mun. San Pedro Teutila, Sierra Norte, 30 May 2021, <italic>M.A. Pérez-Farrera &amp; P. Díaz-Jiménez 4014</italic> (holotype: HEM [n.v.]; isotype: XAL [n.v.]).</p></tp:treatment-sec><tp:treatment-sec sec-type="description" id="SECID0EZQBI"><title>Description.</title><p><bold><italic>Stem</italic></bold> 30–250 cm long, 10–15 cm in diameter, epigeous, erect or sometimes decumbent. <bold><italic>Cataphylls</italic></bold> 3.6–6.5 × 2–3.3 cm wide at the base, persistent, triangular, reddish brown, densely brown tomentose at emergence, glabrous at maturity, apex acuminate. <bold><italic>Leaves</italic></bold> 7–30 (50), 117–240 cm long, ascending, reddish brown at emergence, with whitish gray trichomes, glabrous at maturity. <bold><italic>Petiole</italic></bold> 45–85 cm long, terete, linear, reddish brown or greenish brown at emergence, dark green in mature leaves; with 16–47 thin prickles, 0.30–0.66 cm long. <bold><italic>Rachis</italic></bold> 70–160 cm long, terete, linear, dark green in mature leaves, with prickles in lower third. <bold><italic>Leaflets</italic></bold> 12–38 pairs, opposite to subopposite, insertion in one plane, oblong, generally longitudinally planar, not basally falcate, papyraceous, flat, green with adaxial and abaxial sides glabrous, distal end with entire margins, abruptly acuminate and symmetrical at the apex, attenuate at base, veins conspicuous and light-green; median leaflets 21–42.5 × 3.3–4.8 cm, 3.2–6.0 cm between leaflets; articulations 0.9–1.5 cm wide, green. <bold><italic>Pollen strobili</italic></bold> 20–35 cm long, 3.1–4.6 cm in diameter, solitary, cylindrical, erect, greenish with reddish trichomes at emergence, greenish yellow with reddish brown trichomes at maturity; peduncle 7.0–15 cm long, 1.5–2.1 cm in diameter, pubescent, reddish brown; microsporophylls 1.50–2.2 × 0.98–1.30 cm, obconic with a non-recurved distal face and a lobate fertile portion, infertile portion rounded and 0.47–0.84 cm long with horns straight and 0.16–0.38 cm long, 0.50–0.80 cm between horns with an acute angle between the horns. <bold><italic>Ovulate strobili</italic></bold> 11–36 cm long, 9.4–12.5 cm in diameter, solitary, cylindrical, erect, greenish yellow with an abundant reddish trichomes at emergence, green with brown trichomes at maturity, with an acute apex; peduncle 5.0–19.5 cm long, 1.3–2.3 cm in diameter, erect, light brown pubescent; megasporophylls 20–200, 5–11 orthostichies with 4–19 sporophylls per orthostichy, 2.25–2.72 × 3.6–4.3 cm, with a truncate distal face, horns curved and 0.54–0.90 cm long, 1.05–1.77 cm between horns with an acute angle between the horns. <bold><italic>Seeds</italic></bold> 2.4–3.0 cm long, 1.4–1.7 cm in diameter, ovate, sarcotesta whitish yellow to yellow when immature, light brown at maturity.</p></tp:treatment-sec><tp:treatment-sec sec-type="distribution" id="SECID0EBSBI"><title>Distribution and habitat.</title><p><italic><tp:taxon-name><tp:taxon-name-part taxon-name-part-type="genus" reg="Ceratozamia">Ceratozamia</tp:taxon-name-part><tp:taxon-name-part taxon-name-part-type="species" reg="aurantiaca">aurantiaca</tp:taxon-name-part></tp:taxon-name></italic> occurs in highlands south of Río Santo Domingo and north of Sierra Norte in Oaxaca State, Mexico (Fig. <xref ref-type="fig" rid="F14">14B</xref>), where it occurs in the evergreen tropical forest on karstic rocks at 458–800 m.</p></tp:treatment-sec><tp:treatment-sec sec-type="etymology" id="SECID0EWSBI"><title>Etymology.</title><p>The specific epithet alludes to the leaf color at emergence. This is derived from Latin word aurantiacus for the orange color of emerging leaves.</p></tp:treatment-sec><tp:treatment-sec sec-type="Common names" id="SECID0E2SBI"><title>Common names.</title><p>None recorded.</p></tp:treatment-sec><tp:treatment-sec sec-type="Uses" id="SECID0EATBI"><title>Uses.</title><p>People use the leaves of <italic><tp:taxon-name><tp:taxon-name-part taxon-name-part-type="genus" reg="Ceratozamia">Ceratozamia</tp:taxon-name-part><tp:taxon-name-part taxon-name-part-type="species" reg="aurantiaca">aurantiaca</tp:taxon-name-part></tp:taxon-name></italic> to make flower arrangements in wreaths (<xref ref-type="bibr" rid="B29">Martínez-Domínguez et al. 2022a</xref>).</p></tp:treatment-sec><tp:treatment-sec sec-type="Preliminary conservation status" id="SECID0EVTBI"><title>Preliminary conservation status.</title><p>We visited three populations for <italic><tp:taxon-name><tp:taxon-name-part taxon-name-part-type="genus" reg="Ceratozamia">Ceratozamia</tp:taxon-name-part><tp:taxon-name-part taxon-name-part-type="species" reg="aurantiaca">aurantiaca</tp:taxon-name-part></tp:taxon-name></italic> in which we recorded between 100 to 300 adult plants. We observed seedlings, juveniles and reproductive individuals. However, one of these populations is in a risk area due to anthropogenic land-use changes and was affected by fire in 2018. In addition, it is not found within protected areas. Based upon this information, <italic><tp:taxon-name><tp:taxon-name-part taxon-name-part-type="genus" reg="Ceratozamia">C.</tp:taxon-name-part><tp:taxon-name-part taxon-name-part-type="species" reg="aurantiaca">aurantiaca</tp:taxon-name-part></tp:taxon-name></italic> should be considered “Endangered (<abbrev xmlns:xlink="http://www.w3.org/1999/xlink" xlink:title="“Endangered" id="ABBRID0ERUBI" xlink:type="simple">EN</abbrev>)” in accordance with IUCN criteria.</p></tp:treatment-sec><tp:treatment-sec sec-type="discussion" id="SECID0EVUBI"><title>Discussion.</title><p><italic><tp:taxon-name><tp:taxon-name-part taxon-name-part-type="genus" reg="Ceratozamia">Ceratozamia</tp:taxon-name-part><tp:taxon-name-part taxon-name-part-type="species" reg="aurantiaca">aurantiaca</tp:taxon-name-part></tp:taxon-name></italic> is most similar to <italic><tp:taxon-name><tp:taxon-name-part taxon-name-part-type="genus" reg="Ceratozamia">C.</tp:taxon-name-part><tp:taxon-name-part taxon-name-part-type="species" reg="whitelockiana">whitelockiana</tp:taxon-name-part></tp:taxon-name></italic>, however, differs from it in its oblong leaflets abruptly acuminate with a symmetric apex, its petiole with abundant (16–24) and long prickles (0.32–0.55 cm), and its rachis that has prickles in the proximal third of the leaf. In addition, the ovulate strobili have an acute apex, and the pollen strobili have obconic microsporophylls with a rounded infertile portion. The leaves are reddish brown at emergence, whereas in <italic><tp:taxon-name><tp:taxon-name-part taxon-name-part-type="genus" reg="Ceratozamia">C.</tp:taxon-name-part><tp:taxon-name-part taxon-name-part-type="species" reg="whitelockiana">whitelockiana</tp:taxon-name-part></tp:taxon-name></italic> they are green.</p></tp:treatment-sec><tp:treatment-sec sec-type="material" id="SECID0E3VBI"><title>Specimens examined.</title><p>Mexico. <bold>Oaxaca: Mun. Chiquihuitlán de Benito Juárez</bold>, 861 m, 26 Nov 2004, <italic>C.A. Cruz-Espinosa &amp; G. Juárez-García 1945</italic> (MEXU). <bold>Mun. San Felipe Jalapa de Díaz</bold>, 500 m, 28 Jun 2008, <italic>J.A. Pérez de la Rosa et al. 1966</italic> (IBUG). <bold>Mun. San Pedro Teutila</bold>, 458 m, 23 Sep 2020, <italic>F. Nicolalde-Morejón et al. 3323–3333</italic> (CIB); 500 m, 23 Sep 2020, <italic>F. Nicolalde-Morejón et al. 3334–3337</italic> (CIB); 615 m, 28 Sep 2020, <italic>F. Nicolalde-Morejón et al. 3415–3419</italic> (CIB); 708 m, 10 Jun 2004, <italic>G. Juárez-García 425</italic> (MEXU); 458 m, 23 Sep 2020, <italic>L. Martínez-Domínguez et al. 1946–1950</italic> (CIB), <italic>1951</italic> (CIB, MEXU), <italic>1952–1957</italic> (CIB); 500 m, 23 Sep 2020, <italic>L. Martínez-Domínguez et al. 1958–1960</italic> (CIB, MEXU), <italic>1961</italic> (CIB); 615 m, 28 Sep 2020, <italic>L. Martínez-Domínguez et al. 2050, 2052</italic> (CIB, MEXU), <italic>2051, 2053</italic> (CIB); 539 m, 6 Apr 2021, <italic>L. Martínez-Domínguez et al. 2141, 2142, 2144</italic> (CIB), <italic>2143</italic> (CIB, MEXU, NY). <bold>Mun. Santa María Tlalixtac</bold>, 675 m, 25 Nov 2004, <italic>G. Juárez-García &amp; C.A. Cruz-Espinosa 868</italic> (MEXU).</p></tp:treatment-sec><tp:treatment-sec><!--Section generated to contain objects referenced in tp:taxon-treatment.--><fig id="F1" position="float" orientation="portrait"><object-id xmlns:xlink="http://www.w3.org/1999/xlink" content-type="doi" xlink:type="simple">10.3897/phytokeys.208.80382.figure1</object-id><object-id xmlns:xlink="http://www.w3.org/1999/xlink" content-type="arpha" xlink:type="simple">593F8EA4-503C-5DB4-BE46-D014E2380EE0</object-id><label>Figure 1.</label><caption><p>Characters evaluated in reproductive structures <bold>A</bold> pollen strobilus of <italic><tp:taxon-name><tp:taxon-name-part taxon-name-part-type="genus" reg="Ceratozamia">Ceratozamia</tp:taxon-name-part><tp:taxon-name-part taxon-name-part-type="species" reg="sabatoi">sabatoi</tp:taxon-name-part></tp:taxon-name></italic><bold>B</bold> pollen strobilus of <italic><tp:taxon-name><tp:taxon-name-part taxon-name-part-type="genus" reg="Ceratozamia">C.</tp:taxon-name-part><tp:taxon-name-part taxon-name-part-type="species" reg="santillanii">santillanii</tp:taxon-name-part></tp:taxon-name></italic><bold>C</bold> ovulate strobilus of <italic><tp:taxon-name><tp:taxon-name-part taxon-name-part-type="genus" reg="Ceratozamia">C.</tp:taxon-name-part><tp:taxon-name-part taxon-name-part-type="species" reg="aurantiaca">aurantiaca</tp:taxon-name-part></tp:taxon-name></italic><bold>D</bold> ovulate strobilus of <italic><tp:taxon-name><tp:taxon-name-part taxon-name-part-type="genus" reg="Ceratozamia">C.</tp:taxon-name-part><tp:taxon-name-part taxon-name-part-type="species" reg="zoquorum">zoquorum</tp:taxon-name-part></tp:taxon-name></italic>.</p></caption><graphic xmlns:xlink="http://www.w3.org/1999/xlink" xlink:href="phytokeys-208-001_article-80382__-g001.jpg" position="float" orientation="portrait" xlink:type="simple" id="oo_746060.jpg"><uri content-type="original_file" xlink:type="simple">https://binary.pensoft.net/fig/746060</uri></graphic></fig><fig id="F15" position="float" orientation="portrait"><object-id xmlns:xlink="http://www.w3.org/1999/xlink" content-type="doi" xlink:type="simple">10.3897/phytokeys.208.80382.figure15</object-id><object-id xmlns:xlink="http://www.w3.org/1999/xlink" content-type="arpha" xlink:type="simple">ACD1E213-211C-5B5D-9912-98630A36D8DE</object-id><label>Figure 15.</label><caption><p>Plants of <italic><tp:taxon-name><tp:taxon-name-part taxon-name-part-type="genus" reg="Ceratozamia">Ceratozamia</tp:taxon-name-part></tp:taxon-name></italic> in habitat <bold>A</bold><italic><tp:taxon-name><tp:taxon-name-part taxon-name-part-type="genus" reg="Ceratozamia">C.</tp:taxon-name-part><tp:taxon-name-part taxon-name-part-type="species" reg="alvarezii">alvarezii</tp:taxon-name-part></tp:taxon-name></italic><bold>B</bold><italic><tp:taxon-name><tp:taxon-name-part taxon-name-part-type="genus" reg="Ceratozamia">C.</tp:taxon-name-part><tp:taxon-name-part taxon-name-part-type="species" reg="aurantiaca">aurantiaca</tp:taxon-name-part></tp:taxon-name></italic><bold>C</bold><italic><tp:taxon-name><tp:taxon-name-part taxon-name-part-type="genus" reg="Ceratozamia">C.</tp:taxon-name-part><tp:taxon-name-part taxon-name-part-type="species" reg="becerrae">becerrae</tp:taxon-name-part></tp:taxon-name></italic><bold>D</bold><italic><tp:taxon-name><tp:taxon-name-part taxon-name-part-type="genus" reg="Ceratozamia">C.</tp:taxon-name-part><tp:taxon-name-part taxon-name-part-type="species" reg="brevifrons">brevifrons</tp:taxon-name-part></tp:taxon-name></italic><bold>E</bold><italic><tp:taxon-name><tp:taxon-name-part taxon-name-part-type="genus" reg="Ceratozamia">C.</tp:taxon-name-part><tp:taxon-name-part taxon-name-part-type="species" reg="chamberlainii">chamberlainii</tp:taxon-name-part></tp:taxon-name></italic><bold>F</bold><italic><tp:taxon-name><tp:taxon-name-part taxon-name-part-type="genus" reg="Ceratozamia">C.</tp:taxon-name-part><tp:taxon-name-part taxon-name-part-type="species" reg="chimalapensis">chimalapensis</tp:taxon-name-part></tp:taxon-name></italic><bold>G</bold><italic><tp:taxon-name><tp:taxon-name-part taxon-name-part-type="genus" reg="Ceratozamia">C.</tp:taxon-name-part><tp:taxon-name-part taxon-name-part-type="species" reg="decumbens">decumbens</tp:taxon-name-part></tp:taxon-name></italic><bold>H</bold><italic><tp:taxon-name><tp:taxon-name-part taxon-name-part-type="genus" reg="Ceratozamia">C.</tp:taxon-name-part><tp:taxon-name-part taxon-name-part-type="species" reg="delucana">delucana</tp:taxon-name-part></tp:taxon-name></italic><bold>I</bold><italic><tp:taxon-name><tp:taxon-name-part taxon-name-part-type="genus" reg="Ceratozamia">C.</tp:taxon-name-part><tp:taxon-name-part taxon-name-part-type="species" reg="euryphyllidia">euryphyllidia</tp:taxon-name-part></tp:taxon-name></italic><bold>J</bold><italic><tp:taxon-name><tp:taxon-name-part taxon-name-part-type="genus" reg="Ceratozamia">C.</tp:taxon-name-part><tp:taxon-name-part taxon-name-part-type="species" reg="fuscoviridis">fuscoviridis</tp:taxon-name-part></tp:taxon-name></italic><bold>K</bold><italic><tp:taxon-name><tp:taxon-name-part taxon-name-part-type="genus" reg="Ceratozamia">C.</tp:taxon-name-part><tp:taxon-name-part taxon-name-part-type="species" reg="hondurensis">hondurensis</tp:taxon-name-part></tp:taxon-name></italic><bold>L</bold><italic><tp:taxon-name><tp:taxon-name-part taxon-name-part-type="genus" reg="Ceratozamia">C.</tp:taxon-name-part><tp:taxon-name-part taxon-name-part-type="species" reg="huastecorum">huastecorum</tp:taxon-name-part></tp:taxon-name></italic>.</p></caption><graphic xmlns:xlink="http://www.w3.org/1999/xlink" xlink:href="phytokeys-208-001_article-80382__-g015.jpg" position="float" orientation="portrait" xlink:type="simple" id="oo_746074.jpg"><uri content-type="original_file" xlink:type="simple">https://binary.pensoft.net/fig/746074</uri></graphic></fig><fig id="F14" position="float" orientation="portrait"><object-id xmlns:xlink="http://www.w3.org/1999/xlink" content-type="doi" xlink:type="simple">10.3897/phytokeys.208.80382.figure14</object-id><object-id xmlns:xlink="http://www.w3.org/1999/xlink" content-type="arpha" xlink:type="simple">5065F633-F0A7-59CD-B9E9-31D3D998A987</object-id><label>Figure 14.</label><caption><p>Distribution of <italic><tp:taxon-name><tp:taxon-name-part taxon-name-part-type="genus" reg="Ceratozamia">Ceratozamia</tp:taxon-name-part></tp:taxon-name></italic> species <bold>A</bold><italic><tp:taxon-name><tp:taxon-name-part taxon-name-part-type="genus" reg="Ceratozamia">C.</tp:taxon-name-part><tp:taxon-name-part taxon-name-part-type="species" reg="alvarezii">alvarezii</tp:taxon-name-part></tp:taxon-name></italic><bold>B</bold><italic><tp:taxon-name><tp:taxon-name-part taxon-name-part-type="genus" reg="Ceratozamia">C.</tp:taxon-name-part><tp:taxon-name-part taxon-name-part-type="species" reg="aurantiaca">aurantiaca</tp:taxon-name-part></tp:taxon-name></italic><bold>C</bold><italic><tp:taxon-name><tp:taxon-name-part taxon-name-part-type="genus" reg="Ceratozamia">C.</tp:taxon-name-part><tp:taxon-name-part taxon-name-part-type="species" reg="becerrae">becerrae</tp:taxon-name-part></tp:taxon-name></italic><bold>D</bold><italic><tp:taxon-name><tp:taxon-name-part taxon-name-part-type="genus" reg="Ceratozamia">C.</tp:taxon-name-part><tp:taxon-name-part taxon-name-part-type="species" reg="brevifrons">brevifrons</tp:taxon-name-part></tp:taxon-name></italic>.</p></caption><graphic xmlns:xlink="http://www.w3.org/1999/xlink" xlink:href="phytokeys-208-001_article-80382__-g014.jpg" position="float" orientation="portrait" xlink:type="simple" id="oo_746073.jpg"><uri content-type="original_file" xlink:type="simple">https://binary.pensoft.net/fig/746073</uri></graphic></fig></tp:treatment-sec><ref-list><ref id="B29"><mixed-citation xmlns:xlink="http://www.w3.org/1999/xlink" xlink:type="simple"><person-group><name name-style="western"><surname>Martínez-Domínguez</surname><given-names>L</given-names></name><name name-style="western"><surname>Nicolalde-Morejón</surname><given-names>F</given-names></name><name name-style="western"><surname>Vergara-Silva</surname><given-names>F</given-names></name><name name-style="western"><surname>Stevenson</surname><given-names>DW</given-names></name></person-group> (<year>2022a</year>) <article-title>A new Mexican <italic><tp:taxon-name><tp:taxon-name-part taxon-name-part-type="genus">Ceratozamia</tp:taxon-name-part></tp:taxon-name></italic> (<tp:taxon-name><tp:taxon-name-part taxon-name-part-type="family">Zamiaceae</tp:taxon-name-part></tp:taxon-name>) species with notes on reproductive phenology.</article-title><source>Nordic Journal of Botany</source><volume>03348</volume>(<issue>1</issue>): <fpage>1</fpage>–<lpage>11</lpage>. <ext-link xlink:type="simple" ext-link-type="doi" xlink:href="10.1111/njb.03348">https://doi.org/10.1111/njb.03348</ext-link></mixed-citation></ref></ref-list></tp:taxon-treatment>
