# Supplementary material for: ﻿Monograph of Ceratozamia (Zamiaceae, Cycadales): an endangered genus
Source: PhytoKeys. 2022 Sep 21;208:1–102. doi: 10.3897/phytokeys.208.80382 (PMC9849018; doi:10.3897/phytokeys.208.80382)
Supplement: XML Treatment for Ceratozamia becerrae [file phytokeys.208.80382-treatment4.xml]

<!DOCTYPE tp:taxon-treatment
  PUBLIC "-//TaxonX//DTD Taxonomic Treatment Publishing DTD v0 20100105//EN" "tax-treatment-NSO.dtd">
<tp:taxon-treatment xmlns:tp="http://www.plazi.org/taxpub"><tp:treatment-meta><kwd-group><label>Taxon classification</label><kwd>
                <named-content content-type="kingdom">Plantae</named-content>
              </kwd><kwd>
                <named-content content-type="order">Cycadales</named-content>
              </kwd><kwd>
                <named-content content-type="family">Zamiaceae</named-content>
              </kwd></kwd-group><mixed-citation publication-type="journal"><person-group><name><surname>Martínez-Domínguez</surname><given-names>Lilí</given-names></name><name><surname>Nicolalde-Morejón</surname><given-names>Fernando</given-names></name><name><surname>Vergara-Silva</surname><given-names>Francisco</given-names></name><name><surname>Stevenson</surname><given-names>Dennis Wm.</given-names></name></person-group><article-title>﻿Monograph of <italic><tp:taxon-name><tp:taxon-name-part taxon-name-part-type="genus" reg="Ceratozamia">Ceratozamia</tp:taxon-name-part></tp:taxon-name></italic> (<tp:taxon-name><tp:taxon-name-part taxon-name-part-type="family">Zamiaceae</tp:taxon-name-part></tp:taxon-name>, <tp:taxon-name><tp:taxon-name-part taxon-name-part-type="order">Cycadales</tp:taxon-name-part></tp:taxon-name>): an endangered genus</article-title><source>PhytoKeys</source><day>21</day><month>09</month><year>2022</year><volume>208</volume><fpage>1</fpage><lpage>102</lpage><pub-id pub-id-type="doi">10.3897/phytokeys.208.80382</pub-id></mixed-citation></tp:treatment-meta><tp:nomenclature><label>﻿3.</label><tp:taxon-name>
              <object-id xmlns:xlink="http://www.w3.org/1999/xlink" content-type="arpha" xlink:type="simple">960BDC31-034E-5808-8BBC-A73C600FFCAC</object-id>
              <tp:taxon-name-part taxon-name-part-type="genus" reg="Ceratozamia">Ceratozamia</tp:taxon-name-part>
              <tp:taxon-name-part taxon-name-part-type="species" reg="becerrae">becerrae</tp:taxon-name-part>
            </tp:taxon-name><tp:taxon-authority>Pérez-Farr., Vovides &amp; Schutzman, Bot. J. Linn. Soc. 146: 124. 2004</tp:taxon-authority><xref ref-type="fig" rid="F15">Fig. 15C</xref></tp:nomenclature><tp:treatment-sec sec-type="material" id="SECID0EZYBI"><title>Type.</title><p>Mexico. Tabasco: Mun. Teapa, hill Madrigal, Aug 2003, <italic>A.P. Vovides 1458</italic> (holotype: XAL [XAL0148355]).</p></tp:treatment-sec><tp:treatment-sec sec-type="description" id="SECID0EBZBI"><title>Description.</title><p><bold><italic>Stem</italic></bold> 13–38 cm long, 9–15 cm in diameter, epigeous, semi-hypogeous, erect. <bold><italic>Cataphylls</italic></bold> 2.6–5.7 × 1.3–4.5 cm wide at the base, persistent, triangular, reddish brown, densely brownish tomentose at emergence, glabrous at apex when mature, apex acuminate. <bold><italic>Leaves</italic></bold> 2–12 (17), 49–210 cm long, descending, light green, glaucous at emergence with whitish gray trichomes, glabrous at maturity. <bold><italic>Petiole</italic></bold> 35–111.5 cm long, terete, linear, pink at emergence, yellowish green when mature; unarmed to armed with 3–27 thin prickles, 0.02–0.13 cm long. <bold><italic>Rachis</italic></bold> 30–105 cm long, terete, linear, pink at emergence, yellowish green at mature leaves, generally unarmed. <bold><italic>Leaflets</italic></bold> 6–15 pairs, opposite to subopposite, insertion in one plane, oblong to oblanceolate, longitudinally curved abaxially to planar, generally basally falcate, coriaceous, flat, green with adaxial and abaxial sides glaucous or glabrous, distal end with entire margins, acuminate to acute, and asymmetrical (rarely symmetrical in apical leaflets) at the apex, attenuate at base, with conspicuous and light-green veins; median leaflets 16–30 × 4.5–8.8 cm, 5.5–11.1 cm between the leaflets; articulations 0.5–1.5 cm wide, green and yellowish. <bold><italic>Pollen strobili</italic></bold> solitary, 10.8–20 cm long, 2.8–4.0 cm in diameter, cylindrical, erect, green with blackish trichomes at emergence, yellow-cream with blackish trichomes at maturity; peduncle 5–10 cm long, 1.5–2.0 cm in diameter, tomentose, light brown; microsporophylls 0.9–1.37 × 0.7–0.9 cm, discoid with a non-recurved distal face and a deeply lobate fertile portion, infertile portion 0.35–0.39 cm long and linear with straight horns and 0.30–0.45 cm long, 0.70–0.80 cm and an acute angle between the horns. <bold><italic>Ovulate strobili</italic></bold> 15–23 cm long, 7.5–8.5 cm in diameter, solitary, cylindrical, erect, green with reddish brown trichomes at emergence, green with brown to blackish trichomes at maturity, acute apex; peduncle 5–12 cm long, 1.6–2 cm in diameter, pendulous and erect, tomentose, light brown; megasporophylls 43–56, 6–8 orthostichies with 5–7 sporophylls per orthostichy, 1.7–2.0 × 3.5–4.0 cm, with a prominent distal face, horns straight and 0.70–0.87 cm long, 0.92–1.50 cm between horns with a right angle between the horns. <bold><italic>Seeds</italic></bold> 1.5–2.4 cm long, 1.2–2.0 cm in diameter, ovate, sarcotesta whitish pink at emergence, light brown at maturity.</p></tp:treatment-sec><tp:treatment-sec sec-type="distribution" id="SECID0EJ1BI"><title>Distribution and habitat.</title><p><italic><tp:taxon-name><tp:taxon-name-part taxon-name-part-type="genus" reg="Ceratozamia">Ceratozamia</tp:taxon-name-part><tp:taxon-name-part taxon-name-part-type="species" reg="becerrae">becerrae</tp:taxon-name-part></tp:taxon-name></italic> is endemic to the mountains of Sierra Madrigal in southern Tabasco and Chiapas States, Mexico (Fig. <xref ref-type="fig" rid="F14">14C</xref>), where it occurs on karstic outcrops in evergreen tropical forest and oak forest from 100–800 m.</p></tp:treatment-sec><tp:treatment-sec sec-type="etymology" id="SECID0E51BI"><title>Etymology.</title><p>The specific epithet was established in honor of Professor Marco E. Becerra for his relevant contributions in ethnology, archaeology and floristic research in Tabasco (<xref ref-type="bibr" rid="B73">Vovides et al. 2004</xref>).</p></tp:treatment-sec><tp:treatment-sec sec-type="Common names" id="SECID0EI2BI"><title>Common names.</title><p>None recorded.</p></tp:treatment-sec><tp:treatment-sec sec-type="Uses" id="SECID0EN2BI"><title>Uses.</title><p>None recorded.</p></tp:treatment-sec><tp:treatment-sec sec-type="conservation status" id="SECID0ES2BI"><title>Conservation status.</title><p>(<xref ref-type="bibr" rid="B17">IUCN 2021</xref>). Endangered; A2ac+4ac; B2ab(i,ii,iv); C1.</p></tp:treatment-sec><tp:treatment-sec sec-type="discussion" id="SECID0E32BI"><title>Discussion.</title><p><italic><tp:taxon-name><tp:taxon-name-part taxon-name-part-type="genus" reg="Ceratozamia">Ceratozamia</tp:taxon-name-part><tp:taxon-name-part taxon-name-part-type="species" reg="becerrae">becerrae</tp:taxon-name-part></tp:taxon-name></italic> has oblong and coriaceous leaflets and leaves that have a few thin and short prickles. This species belongs to a cryptic taxonomic group with <italic><tp:taxon-name><tp:taxon-name-part taxon-name-part-type="genus" reg="Ceratozamia">C.</tp:taxon-name-part><tp:taxon-name-part taxon-name-part-type="species" reg="zoquorum">zoquorum</tp:taxon-name-part></tp:taxon-name></italic> and <italic><tp:taxon-name><tp:taxon-name-part taxon-name-part-type="genus" reg="Ceratozamia">C.</tp:taxon-name-part><tp:taxon-name-part taxon-name-part-type="species" reg="santillanii">santillanii</tp:taxon-name-part></tp:taxon-name></italic> (c.f. <xref ref-type="bibr" rid="B24">Martínez-Domínguez et al. 2017c</xref>; <xref ref-type="bibr" rid="B77">Vovides et al. 2020</xref>) and is morphologically similar in both vegetative and reproductive characters to <italic><tp:taxon-name><tp:taxon-name-part taxon-name-part-type="genus" reg="Ceratozamia">C.</tp:taxon-name-part><tp:taxon-name-part taxon-name-part-type="species" reg="zoquorum">zoquorum</tp:taxon-name-part></tp:taxon-name></italic>. This species differs from <italic><tp:taxon-name><tp:taxon-name-part taxon-name-part-type="genus" reg="Ceratozamia">C.</tp:taxon-name-part><tp:taxon-name-part taxon-name-part-type="species" reg="santillanii">santillanii</tp:taxon-name-part></tp:taxon-name></italic> by its peduncle of ovulate strobili more than 3 cm long, but lacks morphological diagnoses with <italic><tp:taxon-name><tp:taxon-name-part taxon-name-part-type="genus" reg="Ceratozamia">C.</tp:taxon-name-part><tp:taxon-name-part taxon-name-part-type="species" reg="zoquorum">zoquorum</tp:taxon-name-part></tp:taxon-name></italic>.</p></tp:treatment-sec><tp:treatment-sec sec-type="material" id="SECID0EM5BI"><title>Specimens examined.</title><p>Mexico. <bold>Chiapas: Mun. Amatán</bold>, 300 m, <italic>J.M. Lázaro Z. 376</italic> (CHIP). <bold>Tabasco: Mun. Tacotalpa</bold>, 260 m, 12 Apr 2014, <italic>F. Nicolalde-Morejón et al. 1999, 2000</italic> (CIB); 260 m, 12 Apr 2014, <italic>L. Martínez-Domínguez et al. 108–127</italic> (CIB); 19 Jan 2001, <italic>S. Avendaño R. 5214b</italic> (XAL). <bold>Mun. Teapa</bold>, 100 m, 29 Jan 1985, <italic>B.M. Schutzman 645, 648–650</italic> (XAL); 204 m, 22 Feb 2014, <italic>F. Nicolalde-Morejón et al. 1968, 1969</italic> (CIB); 800 m, 11 Jun 1989, <italic>J.A. Alejandre Rosas 494</italic> (CIB); 204 m, 22 Feb 2014, <italic>L. Martínez-Domínguez et al. 35–40</italic> (CIB); 400 m, 16 Apr 1996, <italic>M.A. Pérez-Farrera 901</italic> (CHIP, HEM, MEXU); 800 m, 7 Apr 1914, <italic>M.E. Becerra s/n</italic> (MEXU).</p></tp:treatment-sec><tp:treatment-sec><!--Section generated to contain objects referenced in tp:taxon-treatment.--><fig id="F15" position="float" orientation="portrait"><object-id xmlns:xlink="http://www.w3.org/1999/xlink" content-type="doi" xlink:type="simple">10.3897/phytokeys.208.80382.figure15</object-id><object-id xmlns:xlink="http://www.w3.org/1999/xlink" content-type="arpha" xlink:type="simple">ACD1E213-211C-5B5D-9912-98630A36D8DE</object-id><label>Figure 15.</label><caption><p>Plants of <italic><tp:taxon-name><tp:taxon-name-part taxon-name-part-type="genus" reg="Ceratozamia">Ceratozamia</tp:taxon-name-part></tp:taxon-name></italic> in habitat <bold>A</bold><italic><tp:taxon-name><tp:taxon-name-part taxon-name-part-type="genus" reg="Ceratozamia">C.</tp:taxon-name-part><tp:taxon-name-part taxon-name-part-type="species" reg="alvarezii">alvarezii</tp:taxon-name-part></tp:taxon-name></italic><bold>B</bold><italic><tp:taxon-name><tp:taxon-name-part taxon-name-part-type="genus" reg="Ceratozamia">C.</tp:taxon-name-part><tp:taxon-name-part taxon-name-part-type="species" reg="aurantiaca">aurantiaca</tp:taxon-name-part></tp:taxon-name></italic><bold>C</bold><italic><tp:taxon-name><tp:taxon-name-part taxon-name-part-type="genus" reg="Ceratozamia">C.</tp:taxon-name-part><tp:taxon-name-part taxon-name-part-type="species" reg="becerrae">becerrae</tp:taxon-name-part></tp:taxon-name></italic><bold>D</bold><italic><tp:taxon-name><tp:taxon-name-part taxon-name-part-type="genus" reg="Ceratozamia">C.</tp:taxon-name-part><tp:taxon-name-part taxon-name-part-type="species" reg="brevifrons">brevifrons</tp:taxon-name-part></tp:taxon-name></italic><bold>E</bold><italic><tp:taxon-name><tp:taxon-name-part taxon-name-part-type="genus" reg="Ceratozamia">C.</tp:taxon-name-part><tp:taxon-name-part taxon-name-part-type="species" reg="chamberlainii">chamberlainii</tp:taxon-name-part></tp:taxon-name></italic><bold>F</bold><italic><tp:taxon-name><tp:taxon-name-part taxon-name-part-type="genus" reg="Ceratozamia">C.</tp:taxon-name-part><tp:taxon-name-part taxon-name-part-type="species" reg="chimalapensis">chimalapensis</tp:taxon-name-part></tp:taxon-name></italic><bold>G</bold><italic><tp:taxon-name><tp:taxon-name-part taxon-name-part-type="genus" reg="Ceratozamia">C.</tp:taxon-name-part><tp:taxon-name-part taxon-name-part-type="species" reg="decumbens">decumbens</tp:taxon-name-part></tp:taxon-name></italic><bold>H</bold><italic><tp:taxon-name><tp:taxon-name-part taxon-name-part-type="genus" reg="Ceratozamia">C.</tp:taxon-name-part><tp:taxon-name-part taxon-name-part-type="species" reg="delucana">delucana</tp:taxon-name-part></tp:taxon-name></italic><bold>I</bold><italic><tp:taxon-name><tp:taxon-name-part taxon-name-part-type="genus" reg="Ceratozamia">C.</tp:taxon-name-part><tp:taxon-name-part taxon-name-part-type="species" reg="euryphyllidia">euryphyllidia</tp:taxon-name-part></tp:taxon-name></italic><bold>J</bold><italic><tp:taxon-name><tp:taxon-name-part taxon-name-part-type="genus" reg="Ceratozamia">C.</tp:taxon-name-part><tp:taxon-name-part taxon-name-part-type="species" reg="fuscoviridis">fuscoviridis</tp:taxon-name-part></tp:taxon-name></italic><bold>K</bold><italic><tp:taxon-name><tp:taxon-name-part taxon-name-part-type="genus" reg="Ceratozamia">C.</tp:taxon-name-part><tp:taxon-name-part taxon-name-part-type="species" reg="hondurensis">hondurensis</tp:taxon-name-part></tp:taxon-name></italic><bold>L</bold><italic><tp:taxon-name><tp:taxon-name-part taxon-name-part-type="genus" reg="Ceratozamia">C.</tp:taxon-name-part><tp:taxon-name-part taxon-name-part-type="species" reg="huastecorum">huastecorum</tp:taxon-name-part></tp:taxon-name></italic>.</p></caption><graphic xmlns:xlink="http://www.w3.org/1999/xlink" xlink:href="phytokeys-208-001_article-80382__-g015.jpg" position="float" orientation="portrait" xlink:type="simple" id="oo_746074.jpg"><uri content-type="original_file" xlink:type="simple">https://binary.pensoft.net/fig/746074</uri></graphic></fig><fig id="F14" position="float" orientation="portrait"><object-id xmlns:xlink="http://www.w3.org/1999/xlink" content-type="doi" xlink:type="simple">10.3897/phytokeys.208.80382.figure14</object-id><object-id xmlns:xlink="http://www.w3.org/1999/xlink" content-type="arpha" xlink:type="simple">5065F633-F0A7-59CD-B9E9-31D3D998A987</object-id><label>Figure 14.</label><caption><p>Distribution of <italic><tp:taxon-name><tp:taxon-name-part taxon-name-part-type="genus" reg="Ceratozamia">Ceratozamia</tp:taxon-name-part></tp:taxon-name></italic> species <bold>A</bold><italic><tp:taxon-name><tp:taxon-name-part taxon-name-part-type="genus" reg="Ceratozamia">C.</tp:taxon-name-part><tp:taxon-name-part taxon-name-part-type="species" reg="alvarezii">alvarezii</tp:taxon-name-part></tp:taxon-name></italic><bold>B</bold><italic><tp:taxon-name><tp:taxon-name-part taxon-name-part-type="genus" reg="Ceratozamia">C.</tp:taxon-name-part><tp:taxon-name-part taxon-name-part-type="species" reg="aurantiaca">aurantiaca</tp:taxon-name-part></tp:taxon-name></italic><bold>C</bold><italic><tp:taxon-name><tp:taxon-name-part taxon-name-part-type="genus" reg="Ceratozamia">C.</tp:taxon-name-part><tp:taxon-name-part taxon-name-part-type="species" reg="becerrae">becerrae</tp:taxon-name-part></tp:taxon-name></italic><bold>D</bold><italic><tp:taxon-name><tp:taxon-name-part taxon-name-part-type="genus" reg="Ceratozamia">C.</tp:taxon-name-part><tp:taxon-name-part taxon-name-part-type="species" reg="brevifrons">brevifrons</tp:taxon-name-part></tp:taxon-name></italic>.</p></caption><graphic xmlns:xlink="http://www.w3.org/1999/xlink" xlink:href="phytokeys-208-001_article-80382__-g014.jpg" position="float" orientation="portrait" xlink:type="simple" id="oo_746073.jpg"><uri content-type="original_file" xlink:type="simple">https://binary.pensoft.net/fig/746073</uri></graphic></fig></tp:treatment-sec><ref-list><ref id="B73"><mixed-citation xmlns:xlink="http://www.w3.org/1999/xlink" xlink:type="simple"><person-group><name name-style="western"><surname>Vovides</surname><given-names>AP</given-names></name><name name-style="western"><surname>Pérez-Farrera</surname><given-names>MA</given-names></name><name name-style="western"><surname>Schutzman</surname><given-names>B</given-names></name><name name-style="western"><surname>Iglesias</surname><given-names>C</given-names></name><name name-style="western"><surname>Hernandez-Sandoval</surname><given-names>L</given-names></name><name name-style="western"><surname>Martínez</surname><given-names>M</given-names></name></person-group> (<year>2004</year>) <article-title>A new species of <italic><tp:taxon-name><tp:taxon-name-part taxon-name-part-type="genus">Ceratozamia</tp:taxon-name-part></tp:taxon-name></italic> (<tp:taxon-name><tp:taxon-name-part taxon-name-part-type="family">Zamiaceae</tp:taxon-name-part></tp:taxon-name>) from Tabasco and Chiapas, Mexico.</article-title><source>Botanical Journal of the Linnean Society</source><volume>146</volume>(<issue>1</issue>): <fpage>123</fpage>–<lpage>128</lpage>. <ext-link xlink:type="simple" ext-link-type="doi" xlink:href="10.1111/j.1095-8339.2004.00312.x">https://doi.org/10.1111/j.1095-8339.2004.00312.x</ext-link></mixed-citation></ref><ref id="B17"><mixed-citation xmlns:xlink="http://www.w3.org/1999/xlink" xlink:type="simple">IUCN (<year>2021</year>) The IUCN Red List of Threatened Species. Version 2021–3. <ext-link xlink:type="simple" ext-link-type="uri" xlink:href="https://www.iucnredlist.org">https://www.iucnredlist.org</ext-link> [Accessed 10.6.2022]</mixed-citation></ref><ref id="B24"><mixed-citation xmlns:xlink="http://www.w3.org/1999/xlink" xlink:type="simple"><person-group><name name-style="western"><surname>Martínez-Domínguez</surname><given-names>L</given-names></name><name name-style="western"><surname>Nicolalde-Morejón</surname><given-names>F</given-names></name><name name-style="western"><surname>Vergara-Silva</surname><given-names>F</given-names></name><name name-style="western"><surname>Stevenson</surname><given-names>DW</given-names></name><name name-style="western"><surname>Del Callejo</surname><given-names>E</given-names></name></person-group> (<year>2017c</year>) <article-title>Cryptic diversity, sympatry and other integrative taxonomy scenarios in the Mexican <italic><tp:taxon-name><tp:taxon-name-part taxon-name-part-type="genus">Ceratozamia</tp:taxon-name-part><tp:taxon-name-part taxon-name-part-type="species">miqueliana</tp:taxon-name-part></tp:taxon-name></italic> complex (<tp:taxon-name><tp:taxon-name-part taxon-name-part-type="family">Zamiaceae</tp:taxon-name-part></tp:taxon-name>).</article-title><source>Organisms, Diversity &amp; Evolution</source><volume>17</volume>(<issue>4</issue>): <fpage>727</fpage>–<lpage>752</lpage>. <ext-link xlink:type="simple" ext-link-type="doi" xlink:href="10.1007/s13127-017-0341-7">https://doi.org/10.1007/s13127-017-0341-7</ext-link></mixed-citation></ref><ref id="B77"><mixed-citation xmlns:xlink="http://www.w3.org/1999/xlink" xlink:type="simple"><person-group><name name-style="western"><surname>Vovides</surname><given-names>AP</given-names></name><name name-style="western"><surname>Pérez-Farrera</surname><given-names>MA</given-names></name><name name-style="western"><surname>Gutiérrez-Ortega</surname><given-names>JS</given-names></name><name name-style="western"><surname>Avendaño</surname><given-names>S</given-names></name><name name-style="western"><surname>Medina-Villarreal</surname><given-names>A</given-names></name><name name-style="western"><surname>González-Astorga</surname><given-names>J</given-names></name><name name-style="western"><surname>Galicia</surname><given-names>S</given-names></name></person-group> (<year>2020</year>) A revision of the <italic><tp:taxon-name><tp:taxon-name-part taxon-name-part-type="genus">Ceratozamia</tp:taxon-name-part><tp:taxon-name-part taxon-name-part-type="species">miqueliana</tp:taxon-name-part></tp:taxon-name></italic> (<tp:taxon-name><tp:taxon-name-part taxon-name-part-type="family">Zamiaceae</tp:taxon-name-part></tp:taxon-name>) species complex based on analyses of leaflet anatomical characters. Flora 270: e151649. <ext-link xlink:type="simple" ext-link-type="doi" xlink:href="10.1016/j.flora.2020.151649">https://doi.org/10.1016/j.flora.2020.151649</ext-link></mixed-citation></ref></ref-list></tp:taxon-treatment>
