# Supplementary material for: ﻿Monograph of Ceratozamia (Zamiaceae, Cycadales): an endangered genus
Source: PhytoKeys. 2022 Sep 21;208:1–102. doi: 10.3897/phytokeys.208.80382 (PMC9849018; doi:10.3897/phytokeys.208.80382)
Supplement: XML Treatment for Ceratozamia brevifrons [file phytokeys.208.80382-treatment5.xml]

<!DOCTYPE tp:taxon-treatment
  PUBLIC "-//TaxonX//DTD Taxonomic Treatment Publishing DTD v0 20100105//EN" "tax-treatment-NSO.dtd">
<tp:taxon-treatment xmlns:tp="http://www.plazi.org/taxpub"><tp:treatment-meta><kwd-group><label>Taxon classification</label><kwd>
                <named-content content-type="kingdom">Plantae</named-content>
              </kwd><kwd>
                <named-content content-type="order">Cycadales</named-content>
              </kwd><kwd>
                <named-content content-type="family">Zamiaceae</named-content>
              </kwd></kwd-group><mixed-citation publication-type="journal"><person-group><name><surname>Martínez-Domínguez</surname><given-names>Lilí</given-names></name><name><surname>Nicolalde-Morejón</surname><given-names>Fernando</given-names></name><name><surname>Vergara-Silva</surname><given-names>Francisco</given-names></name><name><surname>Stevenson</surname><given-names>Dennis Wm.</given-names></name></person-group><article-title>﻿Monograph of <italic><tp:taxon-name><tp:taxon-name-part taxon-name-part-type="genus" reg="Ceratozamia">Ceratozamia</tp:taxon-name-part></tp:taxon-name></italic> (<tp:taxon-name><tp:taxon-name-part taxon-name-part-type="family">Zamiaceae</tp:taxon-name-part></tp:taxon-name>, <tp:taxon-name><tp:taxon-name-part taxon-name-part-type="order">Cycadales</tp:taxon-name-part></tp:taxon-name>): an endangered genus</article-title><source>PhytoKeys</source><day>21</day><month>09</month><year>2022</year><volume>208</volume><fpage>1</fpage><lpage>102</lpage><pub-id pub-id-type="doi">10.3897/phytokeys.208.80382</pub-id></mixed-citation></tp:treatment-meta><tp:nomenclature><label>﻿4.</label><tp:taxon-name>
              <object-id xmlns:xlink="http://www.w3.org/1999/xlink" content-type="arpha" xlink:type="simple">8D2FCB5E-FA52-5DE3-AD0D-AEBDF3537D6E</object-id>
              <tp:taxon-name-part taxon-name-part-type="genus" reg="Ceratozamia">Ceratozamia</tp:taxon-name-part>
              <tp:taxon-name-part taxon-name-part-type="species" reg="brevifrons">brevifrons</tp:taxon-name-part>
            </tp:taxon-name><tp:taxon-authority>Miq., Tijdschr. Wis-en natuurk Wet. 1: 41. 1847</tp:taxon-authority><xref ref-type="fig" rid="F3">Figs 3B</xref><xref ref-type="fig" rid="F12">, 12C</xref><xref ref-type="fig" rid="F14">, 14D</xref><xref ref-type="fig" rid="F15">, 15D</xref></tp:nomenclature><tp:treatment-sec sec-type="material" id="SECID0EBBCI"><title>Type.</title><p>Mexico. Veracruz: Mun. Alto Lucero de Gutiérrez Barrios, Apr 2005, <italic>S. Avendaño R. 5699</italic> (neotype, designated by <xref ref-type="bibr" rid="B75">Vovides et al. 2012</xref>, pg. 38: XAL! [XAL0132508]).</p></tp:treatment-sec><tp:treatment-sec sec-type="description" id="SECID0ENBCI"><title>Description.</title><p><bold><italic>Stem</italic></bold> 20–70 cm long, 15–40 cm in diameter, epigeous, erect. <bold><italic>Cataphylls</italic></bold> 2–5 × 1.5–4 cm wide at the base, persistent, triangular, reddish brown, densely brownish tomentose at emergence, glabrous at maturity with an acuminate apex. <bold><italic>Leaves</italic></bold> 6–36, 58–173.5 cm long, descending, yellowish green at emergence with brown trichomes, glabrous at maturity. <bold><italic>Petiole</italic></bold> 20–56 cm long, terete, linear, green in mature leaves; with 40–90 robust prickles, 0.24–50 cm long. <bold><italic>Rachis</italic></bold> 35–125.5 cm long, terete, linear, green in mature leaves, with prickles. <bold><italic>Leaflets</italic></bold> 13–38 pairs, opposite to subopposite, insertion keeled, sometimes imbricate, lanceolate, abaxially curved, basally falcate, coriaceous, flat, light green with adaxial and abaxial sides glabrous, distal end with entire margins, acuminate and symmetrical to asymmetrical at the apex, attenuate at base, with conspicuous and green-light veins; median leaflets 15.5–41 × 2–4.1 cm, 0.5–3.2 cm between leaflets; articulations 0.6–1.7 cm wide, yellow. <bold><italic>Pollen strobili</italic></bold> 18–31 cm long, 4–7 cm in diameter, solitary, cylindrical, erect, greenish yellow at emergence, greenish yellow with brown to blackish trichomes at maturity; peduncle 4–10.3 cm long, 1.7–2.2 cm in diameter, reddish brown to light-brown pubescent; microsporophylls 1.55–2.3 × 0.80–1.5 cm, obconic with a non-recurved distal and a lobate fertile portion, infertile portion 0.50–0.70 cm long and rounded with straight horns 0.24–0.40 cm long, 0.50–1.02 cm and an acute angle between the horns. <bold><italic>Ovulate strobili</italic></bold> 25–33 cm long, 9.8–12.5 cm in diameter, solitary, cylindrical, erect, green with blackish trichomes at emergence, greenish yellow with brown to blackish trichomes at maturity and with an acuminate and apiculate apex; peduncle 6–14 cm long, 2.0–2.4 cm in diameter, pendulous and erect, brown to reddish brown pubescent; megasporophylls 80–224, 8–16 orthostichies with 10–15 sporophylls per orthostichy, 1.5–2.8 × 2.5–3.2 cm, with a prominent distal face, horns straight and robust and 0.75–0.95 cm long, 1.15–1.70 cm between horns with an acute angle between the horns. <bold><italic>Seeds</italic></bold> 2.0–3.0 cm long, 1.3–2.0 cm in diameter, ovate, sarcotesta whitish yellow to yellow when immature, light brown at maturity.</p></tp:treatment-sec><tp:treatment-sec sec-type="distribution" id="SECID0EVCCI"><title>Distribution and habitat.</title><p><italic><tp:taxon-name><tp:taxon-name-part taxon-name-part-type="genus" reg="Ceratozamia">Ceratozamia</tp:taxon-name-part><tp:taxon-name-part taxon-name-part-type="species" reg="brevifrons">brevifrons</tp:taxon-name-part></tp:taxon-name></italic> is known only from Sierra de Chiconquiaco in Veracruz State, Mexico (Fig. <xref ref-type="fig" rid="F14">14D</xref>) where it occurs in the transition zone between cloud forest and oak forest at 450 to 1,370 m.</p></tp:treatment-sec><tp:treatment-sec sec-type="etymology" id="SECID0EKDCI"><title>Etymology.</title><p>The epithet is derived from its relatively short leaves.</p></tp:treatment-sec><tp:treatment-sec sec-type="Common names" id="SECID0EPDCI"><title>Common names.</title><p>Mexico. Veracruz: Palma (J. Rees 1636); palmilla (A.P. Vovides et al. 682).</p></tp:treatment-sec><tp:treatment-sec sec-type="Uses" id="SECID0EUDCI"><title>Uses.</title><p>None recorded.</p></tp:treatment-sec><tp:treatment-sec sec-type="conservation status" id="SECID0EZDCI"><title>Conservation status.</title><p>The area of distribution of <italic><tp:taxon-name><tp:taxon-name-part taxon-name-part-type="genus" reg="Ceratozamia">Ceratozamia</tp:taxon-name-part><tp:taxon-name-part taxon-name-part-type="species" reg="brevifrons">brevifrons</tp:taxon-name-part></tp:taxon-name></italic> is small and populations are close. <xref ref-type="bibr" rid="B28">Martínez-Domínguez et al. (2021)</xref> using ecological niche model estimated approximately 817 km2 of potential distribution with 558 km2 of transformed habitat. In addition, this species is not in a protected area. All data suggest that <italic><tp:taxon-name><tp:taxon-name-part taxon-name-part-type="genus" reg="Ceratozamia">C.</tp:taxon-name-part><tp:taxon-name-part taxon-name-part-type="species" reg="brevifrons">brevifrons</tp:taxon-name-part></tp:taxon-name></italic> could be assigned as “Endangered (<abbrev xmlns:xlink="http://www.w3.org/1999/xlink" xlink:title="“Endangered" id="ABBRID0EZECI" xlink:type="simple">EN</abbrev>)”.</p></tp:treatment-sec><tp:treatment-sec sec-type="discussion" id="SECID0E4ECI"><title>Discussion.</title><p><italic><tp:taxon-name><tp:taxon-name-part taxon-name-part-type="genus" reg="Ceratozamia">Ceratozamia</tp:taxon-name-part><tp:taxon-name-part taxon-name-part-type="species" reg="brevifrons">brevifrons</tp:taxon-name-part></tp:taxon-name></italic> is easily distinguished from its congeners by having adaxially keeled and coriaceous leaflets, petioles armed with abundant short and robust prickles and greenish yellow ovulate strobili with brown to blackish brown trichomes at maturity.</p></tp:treatment-sec><tp:treatment-sec sec-type="material" id="SECID0EOFCI"><title>Specimens examined.</title><p>Mexico. <bold>Veracruz</bold>: <bold>Mun. Alto Lucero de Gutiérrez Barrios</bold>, 24 Aug 1976, <italic>A.P. Vovides 119</italic> (XAL); 8 Jan 2009, <italic>D. Jimeno-Sevilla 694</italic> (XAL); 1,052 m, 12 Jan 2013, <italic>F. Nicolalde-Morejón et al. 1711</italic>–<italic>1731</italic> (CIB); 1,052 m, 22 Aug 2014, <italic>F. Nicolalde-Morejón &amp; L. Martínez-Domínguez 2027</italic>–<italic>2046</italic> (CIB); 1,250 m, 6 Apr 1981, <italic>G. Castillo-Campos 1297</italic> (XAL); 700 m, 3 Dec 1974, <italic>J. Rees 1636</italic> (MO, XAL), <italic>1641, 1642</italic>, 850 m, 21 Sep 1976, <italic>1675</italic> (XAL); 1,052 m, 21 Jun 2014, <italic>L. Martínez-Domínguez &amp; F. Nicolalde-Morejón 130</italic>–<italic>133</italic> (CIB); 842 m, 6 Feb 2015, <italic>L. Martínez-Domínguez &amp; F. Nicolalde-Morejón 216</italic>–226 (CIB); 1,052 m, 22 Mar 2015, <italic>L. Martínez-Domínguez &amp; F. Nicolalde-Morejón 298</italic>–<italic>309</italic> (CIB); 450 m, 14 Jul 1995, <italic>M. Vázquez-Torres 4790</italic> (CIB); 24 Jun 2010, <italic>M. Vázquez-Torres et al. 9186</italic> (CIB); 850 m, 10 Jan 2001, <italic>T.W. Walters 2001-02-A, B</italic> (XAL). <bold>Mun. Chiconquiaco</bold>, 1,268 m, 10 April. 2015, <italic>F. Nicolalde-Morejón &amp; L. Martínez-Domínguez 2237</italic>–<italic>2241</italic> (CIB); 1,340 m, 2 May 2019, <italic>F. Nicolalde-Morejón et al. 3138–3147</italic> (CIB); 1,268 m, 10 Apr 2015, <italic>L. Martínez-Domíguez &amp; F. Nicolalde-Morejón 556</italic>–<italic>560</italic> (CIB); 1,340 m, 2 May 2019, <italic>L. Martínez-Domíguez et al. 1729–1738</italic> (CIB). <bold>Mun. Colipa</bold>, <italic>Marts 1841</italic> (MO). <bold>Mun. Juchique de Ferrer</bold>, 850 m, 30 Aug 1981, <italic>A.P Vovides 682</italic> (XAL); 1,250 m, 6 May 1981, <italic>G. Castillo-Campos 1710, 1763, 1768</italic> (XAL); 1,300 m, 7 May 1981, <italic>G. Castillo-Campos 1815, 1824, 1981</italic> (XAL); 1,370 m, 24 Jul 2008, <italic>M. Vazquez-Torres 8633</italic> (CIB). <bold>Mun. Vega de Alatorre</bold>, 650 m, 21 Jul 1981, <italic>B. Guerrero &amp; J.I. Calzada 1826</italic> (XAL); 550 m, 21 Jul 1981, <italic>G. Castillo-Campos 2033</italic> (XAL).</p></tp:treatment-sec><tp:treatment-sec><!--Section generated to contain objects referenced in tp:taxon-treatment.--><fig id="F3" position="float" orientation="portrait"><object-id xmlns:xlink="http://www.w3.org/1999/xlink" content-type="doi" xlink:type="simple">10.3897/phytokeys.208.80382.figure3</object-id><object-id xmlns:xlink="http://www.w3.org/1999/xlink" content-type="arpha" xlink:type="simple">2C8427B1-946E-58C2-A2D2-172E854BFD0C</object-id><label>Figure 3.</label><caption><p>Comparison of qualitative characters of microsporophylls <bold>A</bold><italic><tp:taxon-name><tp:taxon-name-part taxon-name-part-type="genus" reg="Ceratozamia">Ceratozamia</tp:taxon-name-part><tp:taxon-name-part taxon-name-part-type="species" reg="fuscoviridis">fuscoviridis</tp:taxon-name-part></tp:taxon-name></italic><bold>B</bold><italic><tp:taxon-name><tp:taxon-name-part taxon-name-part-type="genus" reg="Ceratozamia">C.</tp:taxon-name-part><tp:taxon-name-part taxon-name-part-type="species" reg="brevifrons">brevifrons</tp:taxon-name-part></tp:taxon-name></italic><bold>C</bold><italic><tp:taxon-name><tp:taxon-name-part taxon-name-part-type="genus" reg="Ceratozamia">C.</tp:taxon-name-part><tp:taxon-name-part taxon-name-part-type="species" reg="chamberlainii">chamberlainii</tp:taxon-name-part></tp:taxon-name></italic><bold>D</bold><italic><tp:taxon-name><tp:taxon-name-part taxon-name-part-type="genus" reg="Ceratozamia">C.</tp:taxon-name-part><tp:taxon-name-part taxon-name-part-type="species" reg="kuesteriana">kuesteriana</tp:taxon-name-part></tp:taxon-name></italic>.</p></caption><graphic xmlns:xlink="http://www.w3.org/1999/xlink" xlink:href="phytokeys-208-001_article-80382__-g003.jpg" position="float" orientation="portrait" xlink:type="simple" id="oo_746062.jpg"><uri content-type="original_file" xlink:type="simple">https://binary.pensoft.net/fig/746062</uri></graphic></fig><fig id="F12" position="float" orientation="portrait"><object-id xmlns:xlink="http://www.w3.org/1999/xlink" content-type="doi" xlink:type="simple">10.3897/phytokeys.208.80382.figure12</object-id><object-id xmlns:xlink="http://www.w3.org/1999/xlink" content-type="arpha" xlink:type="simple">C15772D8-69F5-5504-B7BD-1A26DA2B798D</object-id><label>Figure 12.</label><caption><p>Seeds of <italic><tp:taxon-name><tp:taxon-name-part taxon-name-part-type="genus" reg="Ceratozamia">Ceratozamia</tp:taxon-name-part></tp:taxon-name></italic><bold>A</bold><italic><tp:taxon-name><tp:taxon-name-part taxon-name-part-type="genus" reg="Ceratozamia">C.</tp:taxon-name-part><tp:taxon-name-part taxon-name-part-type="species" reg="sancheziae">sancheziae</tp:taxon-name-part></tp:taxon-name></italic><bold>B</bold><italic><tp:taxon-name><tp:taxon-name-part taxon-name-part-type="genus" reg="Ceratozamia">C.</tp:taxon-name-part><tp:taxon-name-part taxon-name-part-type="species" reg="alvarezii">alvarezii</tp:taxon-name-part></tp:taxon-name></italic><bold>C</bold><italic><tp:taxon-name><tp:taxon-name-part taxon-name-part-type="genus" reg="Ceratozamia">C.</tp:taxon-name-part><tp:taxon-name-part taxon-name-part-type="species" reg="brevifrons">brevifrons.</tp:taxon-name-part></tp:taxon-name></italic><bold>D</bold><italic><tp:taxon-name><tp:taxon-name-part taxon-name-part-type="genus" reg="Ceratozamia">C.</tp:taxon-name-part><tp:taxon-name-part taxon-name-part-type="species" reg="subroseophylla">subroseophylla</tp:taxon-name-part></tp:taxon-name></italic>.</p></caption><graphic xmlns:xlink="http://www.w3.org/1999/xlink" xlink:href="phytokeys-208-001_article-80382__-g012.jpg" position="float" orientation="portrait" xlink:type="simple" id="oo_746071.jpg"><uri content-type="original_file" xlink:type="simple">https://binary.pensoft.net/fig/746071</uri></graphic></fig><fig id="F14" position="float" orientation="portrait"><object-id xmlns:xlink="http://www.w3.org/1999/xlink" content-type="doi" xlink:type="simple">10.3897/phytokeys.208.80382.figure14</object-id><object-id xmlns:xlink="http://www.w3.org/1999/xlink" content-type="arpha" xlink:type="simple">5065F633-F0A7-59CD-B9E9-31D3D998A987</object-id><label>Figure 14.</label><caption><p>Distribution of <italic><tp:taxon-name><tp:taxon-name-part taxon-name-part-type="genus" reg="Ceratozamia">Ceratozamia</tp:taxon-name-part></tp:taxon-name></italic> species <bold>A</bold><italic><tp:taxon-name><tp:taxon-name-part taxon-name-part-type="genus" reg="Ceratozamia">C.</tp:taxon-name-part><tp:taxon-name-part taxon-name-part-type="species" reg="alvarezii">alvarezii</tp:taxon-name-part></tp:taxon-name></italic><bold>B</bold><italic><tp:taxon-name><tp:taxon-name-part taxon-name-part-type="genus" reg="Ceratozamia">C.</tp:taxon-name-part><tp:taxon-name-part taxon-name-part-type="species" reg="aurantiaca">aurantiaca</tp:taxon-name-part></tp:taxon-name></italic><bold>C</bold><italic><tp:taxon-name><tp:taxon-name-part taxon-name-part-type="genus" reg="Ceratozamia">C.</tp:taxon-name-part><tp:taxon-name-part taxon-name-part-type="species" reg="becerrae">becerrae</tp:taxon-name-part></tp:taxon-name></italic><bold>D</bold><italic><tp:taxon-name><tp:taxon-name-part taxon-name-part-type="genus" reg="Ceratozamia">C.</tp:taxon-name-part><tp:taxon-name-part taxon-name-part-type="species" reg="brevifrons">brevifrons</tp:taxon-name-part></tp:taxon-name></italic>.</p></caption><graphic xmlns:xlink="http://www.w3.org/1999/xlink" xlink:href="phytokeys-208-001_article-80382__-g014.jpg" position="float" orientation="portrait" xlink:type="simple" id="oo_746073.jpg"><uri content-type="original_file" xlink:type="simple">https://binary.pensoft.net/fig/746073</uri></graphic></fig><fig id="F15" position="float" orientation="portrait"><object-id xmlns:xlink="http://www.w3.org/1999/xlink" content-type="doi" xlink:type="simple">10.3897/phytokeys.208.80382.figure15</object-id><object-id xmlns:xlink="http://www.w3.org/1999/xlink" content-type="arpha" xlink:type="simple">ACD1E213-211C-5B5D-9912-98630A36D8DE</object-id><label>Figure 15.</label><caption><p>Plants of <italic><tp:taxon-name><tp:taxon-name-part taxon-name-part-type="genus" reg="Ceratozamia">Ceratozamia</tp:taxon-name-part></tp:taxon-name></italic> in habitat <bold>A</bold><italic><tp:taxon-name><tp:taxon-name-part taxon-name-part-type="genus" reg="Ceratozamia">C.</tp:taxon-name-part><tp:taxon-name-part taxon-name-part-type="species" reg="alvarezii">alvarezii</tp:taxon-name-part></tp:taxon-name></italic><bold>B</bold><italic><tp:taxon-name><tp:taxon-name-part taxon-name-part-type="genus" reg="Ceratozamia">C.</tp:taxon-name-part><tp:taxon-name-part taxon-name-part-type="species" reg="aurantiaca">aurantiaca</tp:taxon-name-part></tp:taxon-name></italic><bold>C</bold><italic><tp:taxon-name><tp:taxon-name-part taxon-name-part-type="genus" reg="Ceratozamia">C.</tp:taxon-name-part><tp:taxon-name-part taxon-name-part-type="species" reg="becerrae">becerrae</tp:taxon-name-part></tp:taxon-name></italic><bold>D</bold><italic><tp:taxon-name><tp:taxon-name-part taxon-name-part-type="genus" reg="Ceratozamia">C.</tp:taxon-name-part><tp:taxon-name-part taxon-name-part-type="species" reg="brevifrons">brevifrons</tp:taxon-name-part></tp:taxon-name></italic><bold>E</bold><italic><tp:taxon-name><tp:taxon-name-part taxon-name-part-type="genus" reg="Ceratozamia">C.</tp:taxon-name-part><tp:taxon-name-part taxon-name-part-type="species" reg="chamberlainii">chamberlainii</tp:taxon-name-part></tp:taxon-name></italic><bold>F</bold><italic><tp:taxon-name><tp:taxon-name-part taxon-name-part-type="genus" reg="Ceratozamia">C.</tp:taxon-name-part><tp:taxon-name-part taxon-name-part-type="species" reg="chimalapensis">chimalapensis</tp:taxon-name-part></tp:taxon-name></italic><bold>G</bold><italic><tp:taxon-name><tp:taxon-name-part taxon-name-part-type="genus" reg="Ceratozamia">C.</tp:taxon-name-part><tp:taxon-name-part taxon-name-part-type="species" reg="decumbens">decumbens</tp:taxon-name-part></tp:taxon-name></italic><bold>H</bold><italic><tp:taxon-name><tp:taxon-name-part taxon-name-part-type="genus" reg="Ceratozamia">C.</tp:taxon-name-part><tp:taxon-name-part taxon-name-part-type="species" reg="delucana">delucana</tp:taxon-name-part></tp:taxon-name></italic><bold>I</bold><italic><tp:taxon-name><tp:taxon-name-part taxon-name-part-type="genus" reg="Ceratozamia">C.</tp:taxon-name-part><tp:taxon-name-part taxon-name-part-type="species" reg="euryphyllidia">euryphyllidia</tp:taxon-name-part></tp:taxon-name></italic><bold>J</bold><italic><tp:taxon-name><tp:taxon-name-part taxon-name-part-type="genus" reg="Ceratozamia">C.</tp:taxon-name-part><tp:taxon-name-part taxon-name-part-type="species" reg="fuscoviridis">fuscoviridis</tp:taxon-name-part></tp:taxon-name></italic><bold>K</bold><italic><tp:taxon-name><tp:taxon-name-part taxon-name-part-type="genus" reg="Ceratozamia">C.</tp:taxon-name-part><tp:taxon-name-part taxon-name-part-type="species" reg="hondurensis">hondurensis</tp:taxon-name-part></tp:taxon-name></italic><bold>L</bold><italic><tp:taxon-name><tp:taxon-name-part taxon-name-part-type="genus" reg="Ceratozamia">C.</tp:taxon-name-part><tp:taxon-name-part taxon-name-part-type="species" reg="huastecorum">huastecorum</tp:taxon-name-part></tp:taxon-name></italic>.</p></caption><graphic xmlns:xlink="http://www.w3.org/1999/xlink" xlink:href="phytokeys-208-001_article-80382__-g015.jpg" position="float" orientation="portrait" xlink:type="simple" id="oo_746074.jpg"><uri content-type="original_file" xlink:type="simple">https://binary.pensoft.net/fig/746074</uri></graphic></fig></tp:treatment-sec><ref-list><ref id="B75"><mixed-citation xmlns:xlink="http://www.w3.org/1999/xlink" xlink:type="simple"><person-group><name name-style="western"><surname>Vovides</surname><given-names>AP</given-names></name><name name-style="western"><surname>Avendaño</surname><given-names>S</given-names></name><name name-style="western"><surname>Pérez-Farrera</surname><given-names>MA</given-names></name><name name-style="western"><surname>Stevenson</surname><given-names>DW</given-names></name></person-group> (<year>2012</year>) What is <italic><tp:taxon-name><tp:taxon-name-part taxon-name-part-type="genus">Ceratozamia</tp:taxon-name-part><tp:taxon-name-part taxon-name-part-type="species">brevifrons</tp:taxon-name-part></tp:taxon-name></italic> (<tp:taxon-name><tp:taxon-name-part taxon-name-part-type="family">Zamiaceae</tp:taxon-name-part></tp:taxon-name>)? Brittonia 64(1): 35–42. <ext-link xlink:type="simple" ext-link-type="doi" xlink:href="10.1007/s12228-011-9199-8">https://doi.org/10.1007/s12228-011-9199-8</ext-link></mixed-citation></ref><ref id="B28"><mixed-citation xmlns:xlink="http://www.w3.org/1999/xlink" xlink:type="simple"><person-group><name name-style="western"><surname>Martínez-Domínguez</surname><given-names>L</given-names></name><name name-style="western"><surname>Nicolalde-Morejón</surname><given-names>F</given-names></name><name name-style="western"><surname>Stevenson</surname><given-names>DW</given-names></name><name name-style="western"><surname>Santiago-Jiménez</surname><given-names>QJ</given-names></name><name name-style="western"><surname>Rojas-Soto</surname><given-names>O</given-names></name><name name-style="western"><surname>Vergara-Silva</surname><given-names>F</given-names></name></person-group> (<year>2021</year>) <article-title>The need for multidisciplinary conservation: A case study of <italic><tp:taxon-name><tp:taxon-name-part taxon-name-part-type="genus">Ceratozamia</tp:taxon-name-part></tp:taxon-name></italic> (<tp:taxon-name><tp:taxon-name-part taxon-name-part-type="family">Zamiaceae</tp:taxon-name-part></tp:taxon-name>, <tp:taxon-name><tp:taxon-name-part taxon-name-part-type="order">Cycadales</tp:taxon-name-part></tp:taxon-name>) in eastern Mexico.</article-title><source>Oryx</source><volume>55</volume>(<issue>6</issue>): <fpage>947</fpage>–<lpage>956</lpage>. <ext-link xlink:type="simple" ext-link-type="doi" xlink:href="10.1017/S0030605320000204">https://doi.org/10.1017/S0030605320000204</ext-link></mixed-citation></ref></ref-list></tp:taxon-treatment>
