# Supplementary material for: ﻿Monograph of Ceratozamia (Zamiaceae, Cycadales): an endangered genus
Source: PhytoKeys. 2022 Sep 21;208:1–102. doi: 10.3897/phytokeys.208.80382 (PMC9849018; doi:10.3897/phytokeys.208.80382)
Supplement: XML Treatment for Ceratozamia chamberlainii [file phytokeys.208.80382-treatment6.xml]

<!DOCTYPE tp:taxon-treatment
  PUBLIC "-//TaxonX//DTD Taxonomic Treatment Publishing DTD v0 20100105//EN" "tax-treatment-NSO.dtd">
<tp:taxon-treatment xmlns:tp="http://www.plazi.org/taxpub"><tp:treatment-meta><kwd-group><label>Taxon classification</label><kwd>
                <named-content content-type="kingdom">Plantae</named-content>
              </kwd><kwd>
                <named-content content-type="order">Cycadales</named-content>
              </kwd><kwd>
                <named-content content-type="family">Zamiaceae</named-content>
              </kwd></kwd-group><mixed-citation publication-type="journal"><person-group><name><surname>Martínez-Domínguez</surname><given-names>Lilí</given-names></name><name><surname>Nicolalde-Morejón</surname><given-names>Fernando</given-names></name><name><surname>Vergara-Silva</surname><given-names>Francisco</given-names></name><name><surname>Stevenson</surname><given-names>Dennis Wm.</given-names></name></person-group><article-title>﻿Monograph of <italic><tp:taxon-name><tp:taxon-name-part taxon-name-part-type="genus" reg="Ceratozamia">Ceratozamia</tp:taxon-name-part></tp:taxon-name></italic> (<tp:taxon-name><tp:taxon-name-part taxon-name-part-type="family">Zamiaceae</tp:taxon-name-part></tp:taxon-name>, <tp:taxon-name><tp:taxon-name-part taxon-name-part-type="order">Cycadales</tp:taxon-name-part></tp:taxon-name>): an endangered genus</article-title><source>PhytoKeys</source><day>21</day><month>09</month><year>2022</year><volume>208</volume><fpage>1</fpage><lpage>102</lpage><pub-id pub-id-type="doi">10.3897/phytokeys.208.80382</pub-id></mixed-citation></tp:treatment-meta><tp:nomenclature><label>﻿5.</label><tp:taxon-name>
              <object-id xmlns:xlink="http://www.w3.org/1999/xlink" content-type="arpha" xlink:type="simple">26260370-1959-5B50-B5DF-F05114953E32</object-id>
              <tp:taxon-name-part taxon-name-part-type="genus" reg="Ceratozamia">Ceratozamia</tp:taxon-name-part>
              <tp:taxon-name-part taxon-name-part-type="species" reg="chamberlainii">chamberlainii</tp:taxon-name-part>
            </tp:taxon-name><tp:taxon-authority>Mart.-Domínguez, Nic.-Mor. &amp; D.W.Stev., Phytotaxa 317(1): 22. 2017</tp:taxon-authority><xref ref-type="fig" rid="F3">Figs 3C</xref><xref ref-type="fig" rid="F15">, 15E</xref></tp:nomenclature><tp:treatment-sec sec-type="material" id="SECID0ELJCI"><title>Type.</title><p>Mexico. San Luis Potosí: Mun. Xilitla, 1,044 m, 20 Mar 2016, <italic>L. Martínez-Domínguez et al. 933</italic> ♀ (holotype: CIB! [acc. # 17766UV]; isotypes: MEXU! [MEXU1492226, MEXU1492227, MEXU14922278], NY!).</p></tp:treatment-sec><tp:treatment-sec sec-type="description" id="SECID0ETJCI"><title>Description.</title><p><bold><italic>Stem</italic></bold> 20–60 cm long, 15–30 cm in diameter, epigeous, erect and decumbent. <bold><italic>Cataphylls</italic></bold> 2.5–5.5 × 1.5–3.5 cm wide at the base, persistent, narrowly triangular, reddish brown, densely brownish tomentose at emergence, glabrous at maturity, apex acuminate. <bold><italic>Leaves</italic></bold> (5)10–40, 100–207 cm long, descending, reddish brown at emergence with whitish gray trichomes, glabrous at maturity. <bold><italic>Petiole</italic></bold> 30–69 cm long, terete, linear, blackish brown in mature leaves; with 9–30 robust prickles, 0.03–0.30 cm long. <bold><italic>Rachis</italic></bold> 65–144 cm long, terete, linear, reddish brown in mature leaves, with prickles. <bold><italic>Leaflets</italic></bold> 20–42 pairs, opposite to subopposite, insertion in one plane, oblong, longitudinally curved abaxially to planar, not basally falcate, coriaceous, flat, dark green with adaxial and abaxial sides glabrous, distal end with entire margins, acuminate and asymmetric at the apex, attenuate at base, with conspicuous and reddish brown veins; median leaflets 20–37 × 2.3–4 cm, 1.6–3.5 cm between leaflets; articulations 0.5–1.3 cm wide, generally reddish brown. <bold><italic>Pollen strobili</italic></bold> 20–31 cm long, 4.5–6 cm in diameter, generally solitary (1–2), cylindrical, erect, greenish brown at emergence with reddish trichomes becoming greenish with reddish brown trichomes at maturity; peduncle 5.2–8.1 cm long, 1.6–2.3 cm in diameter, reddish brown pubescent; microsporophylls 1.6–2.3 × 0.9–1.5 cm, obconic with a non-recurved distal face and a deeply lobate fertile portion, infertile portion 0.44–0.55 cm long and linear with curved horns 0.25–0.40 cm long, 0.40–0.80 cm and an acute angle between the horns. <bold><italic>Ovulate strobili</italic></bold> 25.5–30 cm long, 7.5–10.5 cm in diameter, cylindrical, erect, greyish green with reddish brown trichomes at emergence and becoming light grayish brown with reddish brown trichomes at maturity with an acuminate apex; peduncle 4.5–11.5 cm long, 1.3–2.5 cm in diameter, erect, tomentose, brown to reddish brown; megasporophylls 49–180, 7–12 orthostichies with 7–15 sporophylls per orthostichy, 2.0–3.0 × 2.3–4.0 cm, with a prominent distal face, horns straight and 0.40–0.80 cm long, 2.0–2.70 cm between horns with an acute angle between the horns. <bold><italic>Seeds</italic></bold> 2.2–3.5 (4) cm long, 0.6–1.7 cm in diameter, ovate, sarcotesta whitish red to pink when immature, light brown at maturity.</p><fig id="F15" position="float" orientation="portrait"><object-id xmlns:xlink="http://www.w3.org/1999/xlink" content-type="doi" xlink:type="simple">10.3897/phytokeys.208.80382.figure15</object-id><object-id xmlns:xlink="http://www.w3.org/1999/xlink" content-type="arpha" xlink:type="simple">ACD1E213-211C-5B5D-9912-98630A36D8DE</object-id><label>Figure 15.</label><caption><p>Plants of <italic><tp:taxon-name><tp:taxon-name-part taxon-name-part-type="genus" reg="Ceratozamia">Ceratozamia</tp:taxon-name-part></tp:taxon-name></italic> in habitat <bold>A</bold><italic><tp:taxon-name><tp:taxon-name-part taxon-name-part-type="genus" reg="Ceratozamia">C.</tp:taxon-name-part><tp:taxon-name-part taxon-name-part-type="species" reg="alvarezii">alvarezii</tp:taxon-name-part></tp:taxon-name></italic><bold>B</bold><italic><tp:taxon-name><tp:taxon-name-part taxon-name-part-type="genus" reg="Ceratozamia">C.</tp:taxon-name-part><tp:taxon-name-part taxon-name-part-type="species" reg="aurantiaca">aurantiaca</tp:taxon-name-part></tp:taxon-name></italic><bold>C</bold><italic><tp:taxon-name><tp:taxon-name-part taxon-name-part-type="genus" reg="Ceratozamia">C.</tp:taxon-name-part><tp:taxon-name-part taxon-name-part-type="species" reg="becerrae">becerrae</tp:taxon-name-part></tp:taxon-name></italic><bold>D</bold><italic><tp:taxon-name><tp:taxon-name-part taxon-name-part-type="genus" reg="Ceratozamia">C.</tp:taxon-name-part><tp:taxon-name-part taxon-name-part-type="species" reg="brevifrons">brevifrons</tp:taxon-name-part></tp:taxon-name></italic><bold>E</bold><italic><tp:taxon-name><tp:taxon-name-part taxon-name-part-type="genus" reg="Ceratozamia">C.</tp:taxon-name-part><tp:taxon-name-part taxon-name-part-type="species" reg="chamberlainii">chamberlainii</tp:taxon-name-part></tp:taxon-name></italic><bold>F</bold><italic><tp:taxon-name><tp:taxon-name-part taxon-name-part-type="genus" reg="Ceratozamia">C.</tp:taxon-name-part><tp:taxon-name-part taxon-name-part-type="species" reg="chimalapensis">chimalapensis</tp:taxon-name-part></tp:taxon-name></italic><bold>G</bold><italic><tp:taxon-name><tp:taxon-name-part taxon-name-part-type="genus" reg="Ceratozamia">C.</tp:taxon-name-part><tp:taxon-name-part taxon-name-part-type="species" reg="decumbens">decumbens</tp:taxon-name-part></tp:taxon-name></italic><bold>H</bold><italic><tp:taxon-name><tp:taxon-name-part taxon-name-part-type="genus" reg="Ceratozamia">C.</tp:taxon-name-part><tp:taxon-name-part taxon-name-part-type="species" reg="delucana">delucana</tp:taxon-name-part></tp:taxon-name></italic><bold>I</bold><italic><tp:taxon-name><tp:taxon-name-part taxon-name-part-type="genus" reg="Ceratozamia">C.</tp:taxon-name-part><tp:taxon-name-part taxon-name-part-type="species" reg="euryphyllidia">euryphyllidia</tp:taxon-name-part></tp:taxon-name></italic><bold>J</bold><italic><tp:taxon-name><tp:taxon-name-part taxon-name-part-type="genus" reg="Ceratozamia">C.</tp:taxon-name-part><tp:taxon-name-part taxon-name-part-type="species" reg="fuscoviridis">fuscoviridis</tp:taxon-name-part></tp:taxon-name></italic><bold>K</bold><italic><tp:taxon-name><tp:taxon-name-part taxon-name-part-type="genus" reg="Ceratozamia">C.</tp:taxon-name-part><tp:taxon-name-part taxon-name-part-type="species" reg="hondurensis">hondurensis</tp:taxon-name-part></tp:taxon-name></italic><bold>L</bold><italic><tp:taxon-name><tp:taxon-name-part taxon-name-part-type="genus" reg="Ceratozamia">C.</tp:taxon-name-part><tp:taxon-name-part taxon-name-part-type="species" reg="huastecorum">huastecorum</tp:taxon-name-part></tp:taxon-name></italic>.</p></caption><graphic xmlns:xlink="http://www.w3.org/1999/xlink" xlink:href="phytokeys-208-001_article-80382__-g015.jpg" position="float" orientation="portrait" xlink:type="simple" id="oo_746074.jpg"><uri content-type="original_file" xlink:type="simple">https://binary.pensoft.net/fig/746074</uri></graphic></fig></tp:treatment-sec><tp:treatment-sec sec-type="distribution" id="SECID0ELQCI"><title>Distribution and habitat.</title><p><italic><tp:taxon-name><tp:taxon-name-part taxon-name-part-type="genus" reg="Ceratozamia">Ceratozamia</tp:taxon-name-part><tp:taxon-name-part taxon-name-part-type="species" reg="chamberlainii">chamberlainii</tp:taxon-name-part></tp:taxon-name></italic> is distributed in the northern montane region of Carso Huasteco in San Luis Potosí, Querétaro and Hidalgo States, Mexico (Fig. <xref ref-type="fig" rid="F16">16A</xref>), where it occurs in cloud forest and pine-oak forest on rocky outcrops between 900–1,200 m.</p><fig id="F16" position="float" orientation="portrait"><object-id xmlns:xlink="http://www.w3.org/1999/xlink" content-type="doi" xlink:type="simple">10.3897/phytokeys.208.80382.figure16</object-id><object-id xmlns:xlink="http://www.w3.org/1999/xlink" content-type="arpha" xlink:type="simple">2AE7B63E-DD5F-50C3-BCBD-FBD642EDF461</object-id><label>Figure 16.</label><caption><p>Distribution of <italic><tp:taxon-name><tp:taxon-name-part taxon-name-part-type="genus" reg="Ceratozamia">Ceratozamia</tp:taxon-name-part></tp:taxon-name></italic> species <bold>A</bold><italic><tp:taxon-name><tp:taxon-name-part taxon-name-part-type="genus" reg="Ceratozamia">C.</tp:taxon-name-part><tp:taxon-name-part taxon-name-part-type="species" reg="chamberlainii">chamberlainii</tp:taxon-name-part></tp:taxon-name></italic><bold>B</bold><italic><tp:taxon-name><tp:taxon-name-part taxon-name-part-type="genus" reg="Ceratozamia">C.</tp:taxon-name-part><tp:taxon-name-part taxon-name-part-type="species" reg="chimalapensis">chimalapensis</tp:taxon-name-part></tp:taxon-name></italic><bold>C</bold><italic><tp:taxon-name><tp:taxon-name-part taxon-name-part-type="genus" reg="Ceratozamia">C.</tp:taxon-name-part><tp:taxon-name-part taxon-name-part-type="species" reg="decumbens">decumbens</tp:taxon-name-part></tp:taxon-name></italic><bold>D</bold><italic><tp:taxon-name><tp:taxon-name-part taxon-name-part-type="genus" reg="Ceratozamia">C.</tp:taxon-name-part><tp:taxon-name-part taxon-name-part-type="species" reg="delucana">delucana</tp:taxon-name-part></tp:taxon-name></italic>.</p></caption><graphic xmlns:xlink="http://www.w3.org/1999/xlink" xlink:href="phytokeys-208-001_article-80382__-g016.jpg" position="float" orientation="portrait" xlink:type="simple" id="oo_746075.jpg"><uri content-type="original_file" xlink:type="simple">https://binary.pensoft.net/fig/746075</uri></graphic></fig></tp:treatment-sec><tp:treatment-sec sec-type="etymology" id="SECID0EITCI"><title>Etymology.</title><p>The specific epithet is in honor of Charles Joseph Chamberlain in recognition of his remarkable contributions to knowledge of the biology of the cycads and his fieldwork on Mexican Cycads (<xref ref-type="bibr" rid="B22">Martínez-Domínguez et al. 2017a</xref>).</p></tp:treatment-sec><tp:treatment-sec sec-type="Common names" id="SECID0ESTCI"><title>Common names.</title><p>Mexico. San Luis Potosí: Chamal (A.P. Vovides 1288), chamalillo (H. Puig 3979); Hidalgo: teocintle (A. Vite-Reyes et al. 23).</p></tp:treatment-sec><tp:treatment-sec sec-type="Uses" id="SECID0EXTCI"><title>Uses.</title><p>None recorded.</p></tp:treatment-sec><tp:treatment-sec sec-type="Preliminary conservation status" id="SECID0E3TCI"><title>Preliminary conservation status.</title><p>According to the IUCN criteria, the data suggest “Endangered (<abbrev xmlns:xlink="http://www.w3.org/1999/xlink" xlink:title="“Endangered" id="ABBRID0ECUCI" xlink:type="simple">EN</abbrev>)”. <italic><tp:taxon-name><tp:taxon-name-part taxon-name-part-type="genus" reg="Ceratozamia">Ceratozamia</tp:taxon-name-part><tp:taxon-name-part taxon-name-part-type="species" reg="chamberlainii">chamberlainii</tp:taxon-name-part></tp:taxon-name></italic> is included in Biosphere Reserve Sierra Gorda and have 9 populations recorded by us with several adult plants, juveniles and seedlings.</p></tp:treatment-sec><tp:treatment-sec sec-type="discussion" id="SECID0ERUCI"><title>Discussion.</title><p><italic><tp:taxon-name><tp:taxon-name-part taxon-name-part-type="genus" reg="Ceratozamia">Ceratozamia</tp:taxon-name-part><tp:taxon-name-part taxon-name-part-type="species" reg="chamberlainii">chamberlainii</tp:taxon-name-part></tp:taxon-name></italic> is close geographically and morphologically to <italic><tp:taxon-name><tp:taxon-name-part taxon-name-part-type="genus" reg="Ceratozamia">C.</tp:taxon-name-part><tp:taxon-name-part taxon-name-part-type="species" reg="fuscoviridis">fuscoviridis</tp:taxon-name-part></tp:taxon-name></italic> and <italic><tp:taxon-name><tp:taxon-name-part taxon-name-part-type="genus" reg="Ceratozamia">C.</tp:taxon-name-part><tp:taxon-name-part taxon-name-part-type="species" reg="latifolia">latifolia</tp:taxon-name-part></tp:taxon-name></italic>; however, it differs by its petioles and rachis bearing abundant and short prickles, and its oblong and coriaceous leaflets with conspicuous, reddish brown veins. In addition, the leaves are reddish brown at emergence and at maturity have this color in the leaflet articulations and at the base of leaflets in contrast to the yellowish to greenish articulations in <italic><tp:taxon-name><tp:taxon-name-part taxon-name-part-type="genus" reg="Ceratozamia">C.</tp:taxon-name-part><tp:taxon-name-part taxon-name-part-type="species" reg="fuscoviridis">fuscoviridis</tp:taxon-name-part></tp:taxon-name></italic> and <italic><tp:taxon-name><tp:taxon-name-part taxon-name-part-type="genus" reg="Ceratozamia">C.</tp:taxon-name-part><tp:taxon-name-part taxon-name-part-type="species" reg="latifolia">latifolia</tp:taxon-name-part></tp:taxon-name></italic>.</p></tp:treatment-sec><tp:treatment-sec sec-type="material" id="SECID0EOWCI"><title>Specimens examined.</title><p>Mexico. <bold>Hidalgo: Mun. Chapulhuacán</bold>, 1,500 m, 21 Feb 1998, <italic>Alcántara-Ayala 3650</italic> (FCME); 8 Jan 2009, <italic>A. Vite-Reyes et al. 23</italic> (XAL); 1,157 m, 30 Mar 2015, <italic>F. Nicolalde-Morejón et al. 2200</italic>–<italic>2203</italic> (CIB); 20 Sep 1964, <italic>L. González-Quintero 4634</italic> (ENCB); 1,157 m, 30 Mar 2015, <italic>L. Martínez-Domínguez et al. 429</italic>–<italic>454</italic> (CIB). <bold>Mun. La Misión</bold>, 1,120 a 1,400 m, 5 Oct 2007, <italic>A. Castro-Castro et al</italic>. <italic>1017</italic> (IBUG, XAL); 7 Jan 2009, <italic>A. Vite-Reyes et al. 20</italic> (XAL). <bold>Querétaro</bold>: <bold>Mun. Landa de Matamoros</bold>, 1,050 m, 28 May 1999, <italic>A.P. Vovides 1288, 1289, 1290, 2000</italic> (XAL), <italic>1291</italic> (XAL, MEXU); 2 Apr 1991, <italic>E. Carranza 6333</italic> (IEB); 940 m, 2 Apr 1991, <italic>3119</italic> (MEXU); 1,335 m, 30 Mar 2015, <italic>F. Nicolalde-Morejón et al. 2192</italic>–<italic>2197</italic> (CIB); 1,145 m, 30 Mar 2015, <italic>F. Nicolalde-Morejón et al. 2198, 2199</italic> (CIB); 1,335 m, 30 Mar 2015, <italic>L. Martínez-Domínguez et al. 379</italic> (CIB, MEXU), 380–<italic>407</italic> (CIB); 1,145 m, 30 Mar 2015, <italic>L. Martínez-Domínguez et al. 408–428</italic> (CIB); 1,070 m, 9 May 1989, <italic>R. Hiram 647</italic> (XAL). <bold>San Luis Potosí</bold>: <bold>Mun. Aquismón</bold>, 600 m, 10 Feb 1969, <italic>H. Puig 3979</italic> (ENCB, P); 27 May 1979, <italic>J.A. Alcorn 3093</italic> (MEXU); 1,125 m, 9 Jun 2015, <italic>T. Diego-Vargas &amp; M. Bonta 35</italic> (XAL). <bold>Mun. Tamazunchale</bold>, Jul 1952, <italic>A. Wilson 273, 274</italic> (US); Jul 1937, <italic>C.L. Lundell &amp; A.A. Lundell 7235</italic> (CIB, IEB); 600–900 m, 29 Jun 1959, <italic>J. Rzedowski 11087</italic> (ENCB). <bold>Mun. Xilitla</bold>, 1,044 m, 20 Mar 2016, <italic>F. Nicolalde-Morejón et al. 2407</italic>–<italic>2420</italic> (CIB); 1,044 m, 20 Mar 2016, <italic>L. Martínez-Domínguez et al. 924</italic>–<italic>932, 934</italic>–<italic>937</italic> (CIB), <italic>938</italic> (CIB, MEXU), <italic>939</italic> (CIB); 1,948 m, 12 Jan 2001, <italic>T.W. Walters, TW-2001-04-A,B</italic> (XAL), <italic>TW-.2001-04-C</italic> (MEXU).</p></tp:treatment-sec><tp:treatment-sec><!--Section generated to contain objects referenced in tp:taxon-treatment.--><fig id="F3" position="float" orientation="portrait"><object-id xmlns:xlink="http://www.w3.org/1999/xlink" content-type="doi" xlink:type="simple">10.3897/phytokeys.208.80382.figure3</object-id><object-id xmlns:xlink="http://www.w3.org/1999/xlink" content-type="arpha" xlink:type="simple">2C8427B1-946E-58C2-A2D2-172E854BFD0C</object-id><label>Figure 3.</label><caption><p>Comparison of qualitative characters of microsporophylls <bold>A</bold><italic><tp:taxon-name><tp:taxon-name-part taxon-name-part-type="genus" reg="Ceratozamia">Ceratozamia</tp:taxon-name-part><tp:taxon-name-part taxon-name-part-type="species" reg="fuscoviridis">fuscoviridis</tp:taxon-name-part></tp:taxon-name></italic><bold>B</bold><italic><tp:taxon-name><tp:taxon-name-part taxon-name-part-type="genus" reg="Ceratozamia">C.</tp:taxon-name-part><tp:taxon-name-part taxon-name-part-type="species" reg="brevifrons">brevifrons</tp:taxon-name-part></tp:taxon-name></italic><bold>C</bold><italic><tp:taxon-name><tp:taxon-name-part taxon-name-part-type="genus" reg="Ceratozamia">C.</tp:taxon-name-part><tp:taxon-name-part taxon-name-part-type="species" reg="chamberlainii">chamberlainii</tp:taxon-name-part></tp:taxon-name></italic><bold>D</bold><italic><tp:taxon-name><tp:taxon-name-part taxon-name-part-type="genus" reg="Ceratozamia">C.</tp:taxon-name-part><tp:taxon-name-part taxon-name-part-type="species" reg="kuesteriana">kuesteriana</tp:taxon-name-part></tp:taxon-name></italic>.</p></caption><graphic xmlns:xlink="http://www.w3.org/1999/xlink" xlink:href="phytokeys-208-001_article-80382__-g003.jpg" position="float" orientation="portrait" xlink:type="simple" id="oo_746062.jpg"><uri content-type="original_file" xlink:type="simple">https://binary.pensoft.net/fig/746062</uri></graphic></fig></tp:treatment-sec><ref-list><ref id="B22"><mixed-citation xmlns:xlink="http://www.w3.org/1999/xlink" xlink:type="simple"><person-group><name name-style="western"><surname>Martínez-Domínguez</surname><given-names>L</given-names></name><name name-style="western"><surname>Nicolalde-Morejón</surname><given-names>F</given-names></name><name name-style="western"><surname>Stevenson</surname><given-names>DW</given-names></name></person-group> (<year>2017a</year>) <article-title>Qualitative and quantitative morphological evidence for recognition of a new species within <italic><tp:taxon-name><tp:taxon-name-part taxon-name-part-type="genus">Ceratozamia</tp:taxon-name-part></tp:taxon-name></italic> (<tp:taxon-name><tp:taxon-name-part taxon-name-part-type="family">Zamiaceae</tp:taxon-name-part></tp:taxon-name>) from Mexico.</article-title><source>Phytotaxa</source><volume>317</volume>(<issue>1</issue>): <fpage>017</fpage>–<lpage>028</lpage>. <ext-link xlink:type="simple" ext-link-type="doi" xlink:href="10.11646/phytotaxa.317.1.2">https://doi.org/10.11646/phytotaxa.317.1.2</ext-link>.</mixed-citation></ref></ref-list></tp:taxon-treatment>
