# Supplementary material for: ﻿Monograph of Ceratozamia (Zamiaceae, Cycadales): an endangered genus
Source: PhytoKeys. 2022 Sep 21;208:1–102. doi: 10.3897/phytokeys.208.80382 (PMC9849018; doi:10.3897/phytokeys.208.80382)
Supplement: XML Treatment for Ceratozamia chimalapensis [file phytokeys.208.80382-treatment7.xml]

<!DOCTYPE tp:taxon-treatment
  PUBLIC "-//TaxonX//DTD Taxonomic Treatment Publishing DTD v0 20100105//EN" "tax-treatment-NSO.dtd">
<tp:taxon-treatment xmlns:tp="http://www.plazi.org/taxpub"><tp:treatment-meta><kwd-group><label>Taxon classification</label><kwd>
                <named-content content-type="kingdom">Plantae</named-content>
              </kwd><kwd>
                <named-content content-type="order">Cycadales</named-content>
              </kwd><kwd>
                <named-content content-type="family">Zamiaceae</named-content>
              </kwd></kwd-group><mixed-citation publication-type="journal"><person-group><name><surname>Martínez-Domínguez</surname><given-names>Lilí</given-names></name><name><surname>Nicolalde-Morejón</surname><given-names>Fernando</given-names></name><name><surname>Vergara-Silva</surname><given-names>Francisco</given-names></name><name><surname>Stevenson</surname><given-names>Dennis Wm.</given-names></name></person-group><article-title>﻿Monograph of <italic><tp:taxon-name><tp:taxon-name-part taxon-name-part-type="genus" reg="Ceratozamia">Ceratozamia</tp:taxon-name-part></tp:taxon-name></italic> (<tp:taxon-name><tp:taxon-name-part taxon-name-part-type="family">Zamiaceae</tp:taxon-name-part></tp:taxon-name>, <tp:taxon-name><tp:taxon-name-part taxon-name-part-type="order">Cycadales</tp:taxon-name-part></tp:taxon-name>): an endangered genus</article-title><source>PhytoKeys</source><day>21</day><month>09</month><year>2022</year><volume>208</volume><fpage>1</fpage><lpage>102</lpage><pub-id pub-id-type="doi">10.3897/phytokeys.208.80382</pub-id></mixed-citation></tp:treatment-meta><tp:nomenclature><label>﻿6.</label><tp:taxon-name>
              <object-id xmlns:xlink="http://www.w3.org/1999/xlink" content-type="arpha" xlink:type="simple">F5DCCDFE-D990-51DA-B219-ACF618415FE8</object-id>
              <tp:taxon-name-part taxon-name-part-type="genus" reg="Ceratozamia">Ceratozamia</tp:taxon-name-part>
              <tp:taxon-name-part taxon-name-part-type="species" reg="chimalapensis">chimalapensis</tp:taxon-name-part>
            </tp:taxon-name><tp:taxon-authority>Pérez-Farr. &amp; Vovides, Bot. J. Linn. Soc. 157: 169. 2008</tp:taxon-authority><xref ref-type="fig" rid="F15">Fig. 15F</xref></tp:nomenclature><tp:treatment-sec sec-type="material" id="SECID0EV1CI"><title>Type.</title><p>Mexico. Oaxaca: Chimalapa, 21 Jan 2002, <italic>M.A. Pérez-Farrera 2622</italic> ♀ (holotype: HEM [n.v.]; isotypes: XAL [XAL0146074], MEXU [n.v.], MO [n.v.]).</p></tp:treatment-sec><tp:treatment-sec sec-type="description" id="SECID0E41CI"><title>Description.</title><p><bold><italic>Stem</italic></bold> 20–60 cm long, 15–30 cm in diameter, epigeous, erect and decumbent. <bold><italic>Cataphylls</italic></bold> 4–7.5 × 2.5–4.3 cm wide at the base, persistent, triangular, reddish brown, scarce brown tomentose at emergence, glabrous at maturity, apex acuminate. <bold><italic>Leaves</italic></bold> 7–24, 66–250 cm long, ascending, brown at emergence, glabrous at maturity. <bold><italic>Petiole</italic></bold> 40–70 cm long, terete, linear, green in mature leaves; with 20–30 thin prickles, 0.05–0.30 cm long. <bold><italic>Rachis</italic></bold> 60–150 cm long, terete, linear, green in mature leaves, with prickles. <bold><italic>Leaflets</italic></bold> 36–70 pairs, opposite to subopposite, insertion in one plane, lanceolate, longitudinally curved abaxially to planar, not basally falcate, papyraceous, flat, light green with adaxial and abaxial sides glabrous, distal end with entire margins, acuminate and symmetrical at the apex, attenuate at base, with conspicuous and green-light veins; median leaflets 27–46 × 1.2–1.8 cm, 0.8–1.3 cm between leaflets; articulations 0.5–0.9 cm wide, brown to yellowish brown. <bold><italic>Pollen strobili</italic></bold> 25–40 cm long, 3–5 cm in diameter, solitary, cylindrical, erect, greenish yellow at emergence with few brown trichomes, greenish to cream at maturity; peduncle 5–11 cm long, 1.5–3 cm in diameter, reddish brown pubescent; microsporophylls 1.3–2 × 0.6–1 cm, elliptic with a non-recurved distal face and a lobate to slightly lobate fertile portion, infertile portion 0.7–1.1 cm long and linear with curved horns 0.30–0.43 cm long, 0.8–1.1 cm and an acute angle between the horns. <bold><italic>Ovulate strobili</italic></bold> 35–40 cm long, 7.3–10.6 cm in diameter, solitary, cylindrical, erect, green with blackish trichomes at emergence, green with blackish trichomes at maturity, acuminate apex; peduncle 7–11 cm long, 1.7–2 cm in diameter, erect, brown to reddish brown pubescent; megasporophylls 99–192, 11–12 orthostichies with 9–16 sporophylls per orthostichy, 4–5.9 × 1.8–2.5 cm, with a prominent distal face, horns straight and thin and 0.78–0.98 cm long, 0.98–2.0 cm between horns with an acute angle between the horns. <bold><italic>Seeds</italic></bold> 2.0–3.0 cm long, 1.4–1.9 cm in diameter, ovate, sarcotesta whitish yellow to yellow when immature, light brown at maturity.</p></tp:treatment-sec><tp:treatment-sec sec-type="distribution" id="SECID0EF3CI"><title>Distribution and habitat.</title><p><italic><tp:taxon-name><tp:taxon-name-part taxon-name-part-type="genus" reg="Ceratozamia">Ceratozamia</tp:taxon-name-part><tp:taxon-name-part taxon-name-part-type="species" reg="chimalapensis">chimalapensis</tp:taxon-name-part></tp:taxon-name></italic> is endemic to Oaxaca State (Mexico) in the Sierra Atravesada mountain range at 290–1,000 m (Fig. <xref ref-type="fig" rid="F16">16B</xref>) in oak forest on clay soils.</p></tp:treatment-sec><tp:treatment-sec sec-type="etymology" id="SECID0E13CI"><title>Etymology.</title><p>The specific epithet is in honor of the Chimalapa region renowned for its biological richness, particularly its floristic diversity.</p></tp:treatment-sec><tp:treatment-sec sec-type="Common names" id="SECID0E63CI"><title>Common names.</title><p>Mexico. Oaxaca: Mazacopa (<xref ref-type="bibr" rid="B74">Vovides et al. 2008</xref>).</p></tp:treatment-sec><tp:treatment-sec sec-type="Uses" id="SECID0EJ4CI"><title>Uses.</title><p>The sarcotesta of seeds is used as food; the ground seed is used as a rodenticide and with honey added, used as an insecticide (<xref ref-type="bibr" rid="B74">Vovides et al. 2008</xref>).</p></tp:treatment-sec><tp:treatment-sec sec-type="Preliminary conservation status" id="SECID0ET4CI"><title>Preliminary conservation status.</title><p><italic><tp:taxon-name><tp:taxon-name-part taxon-name-part-type="genus" reg="Ceratozamia">Ceratozamia</tp:taxon-name-part><tp:taxon-name-part taxon-name-part-type="species" reg="chimalapensis">chimalapensis</tp:taxon-name-part></tp:taxon-name></italic> is only known from a narrow area with several individuals. Data are insufficient to propose a conservation status at this time.</p></tp:treatment-sec><tp:treatment-sec sec-type="discussion" id="SECID0EE5CI"><title>Discussion.</title><p><italic><tp:taxon-name><tp:taxon-name-part taxon-name-part-type="genus" reg="Ceratozamia">Ceratozamia</tp:taxon-name-part><tp:taxon-name-part taxon-name-part-type="species" reg="chimalapensis">chimalapensis</tp:taxon-name-part></tp:taxon-name></italic> is similar to <italic><tp:taxon-name><tp:taxon-name-part taxon-name-part-type="genus" reg="Ceratozamia">C.</tp:taxon-name-part><tp:taxon-name-part taxon-name-part-type="species" reg="mirandae">mirandae</tp:taxon-name-part></tp:taxon-name></italic> and <italic><tp:taxon-name><tp:taxon-name-part taxon-name-part-type="genus" reg="Ceratozamia">C.</tp:taxon-name-part><tp:taxon-name-part taxon-name-part-type="species" reg="alvarezii">alvarezii</tp:taxon-name-part></tp:taxon-name></italic> in leaf morphology; however, there are differences in reproductive structures; the ovulate strobilus of <italic><tp:taxon-name><tp:taxon-name-part taxon-name-part-type="genus" reg="Ceratozamia">C.</tp:taxon-name-part><tp:taxon-name-part taxon-name-part-type="species" reg="chimalapensis">chimalapensis</tp:taxon-name-part></tp:taxon-name></italic> is longer than in these species. The ovulate strobili have between 11–12 orthostichies with 9–16 sporophylls per orthostichy, and more than 90 seeds per strobilus. The seeds are ovate, whereas in the other two species, they are spherical.</p></tp:treatment-sec><tp:treatment-sec sec-type="material" id="SECID0EW6CI"><title>Specimens examined.</title><p>Mexico. <bold>Oaxaca: Mun. Santa María Chimalapa</bold>, 290 m, 11 Jun 1995, <italic>R. García S. 319</italic> (SERO, XAL). <bold>Mun. Santiago Niltepec</bold>, 1000 m, 3 Apr 1946, <italic>E. Hernández Xolocotzi &amp; A.J. Sharp 1277</italic> (MEXU).</p></tp:treatment-sec><tp:treatment-sec><!--Section generated to contain objects referenced in tp:taxon-treatment.--><fig id="F15" position="float" orientation="portrait"><object-id xmlns:xlink="http://www.w3.org/1999/xlink" content-type="doi" xlink:type="simple">10.3897/phytokeys.208.80382.figure15</object-id><object-id xmlns:xlink="http://www.w3.org/1999/xlink" content-type="arpha" xlink:type="simple">ACD1E213-211C-5B5D-9912-98630A36D8DE</object-id><label>Figure 15.</label><caption><p>Plants of <italic><tp:taxon-name><tp:taxon-name-part taxon-name-part-type="genus" reg="Ceratozamia">Ceratozamia</tp:taxon-name-part></tp:taxon-name></italic> in habitat <bold>A</bold><italic><tp:taxon-name><tp:taxon-name-part taxon-name-part-type="genus" reg="Ceratozamia">C.</tp:taxon-name-part><tp:taxon-name-part taxon-name-part-type="species" reg="alvarezii">alvarezii</tp:taxon-name-part></tp:taxon-name></italic><bold>B</bold><italic><tp:taxon-name><tp:taxon-name-part taxon-name-part-type="genus" reg="Ceratozamia">C.</tp:taxon-name-part><tp:taxon-name-part taxon-name-part-type="species" reg="aurantiaca">aurantiaca</tp:taxon-name-part></tp:taxon-name></italic><bold>C</bold><italic><tp:taxon-name><tp:taxon-name-part taxon-name-part-type="genus" reg="Ceratozamia">C.</tp:taxon-name-part><tp:taxon-name-part taxon-name-part-type="species" reg="becerrae">becerrae</tp:taxon-name-part></tp:taxon-name></italic><bold>D</bold><italic><tp:taxon-name><tp:taxon-name-part taxon-name-part-type="genus" reg="Ceratozamia">C.</tp:taxon-name-part><tp:taxon-name-part taxon-name-part-type="species" reg="brevifrons">brevifrons</tp:taxon-name-part></tp:taxon-name></italic><bold>E</bold><italic><tp:taxon-name><tp:taxon-name-part taxon-name-part-type="genus" reg="Ceratozamia">C.</tp:taxon-name-part><tp:taxon-name-part taxon-name-part-type="species" reg="chamberlainii">chamberlainii</tp:taxon-name-part></tp:taxon-name></italic><bold>F</bold><italic><tp:taxon-name><tp:taxon-name-part taxon-name-part-type="genus" reg="Ceratozamia">C.</tp:taxon-name-part><tp:taxon-name-part taxon-name-part-type="species" reg="chimalapensis">chimalapensis</tp:taxon-name-part></tp:taxon-name></italic><bold>G</bold><italic><tp:taxon-name><tp:taxon-name-part taxon-name-part-type="genus" reg="Ceratozamia">C.</tp:taxon-name-part><tp:taxon-name-part taxon-name-part-type="species" reg="decumbens">decumbens</tp:taxon-name-part></tp:taxon-name></italic><bold>H</bold><italic><tp:taxon-name><tp:taxon-name-part taxon-name-part-type="genus" reg="Ceratozamia">C.</tp:taxon-name-part><tp:taxon-name-part taxon-name-part-type="species" reg="delucana">delucana</tp:taxon-name-part></tp:taxon-name></italic><bold>I</bold><italic><tp:taxon-name><tp:taxon-name-part taxon-name-part-type="genus" reg="Ceratozamia">C.</tp:taxon-name-part><tp:taxon-name-part taxon-name-part-type="species" reg="euryphyllidia">euryphyllidia</tp:taxon-name-part></tp:taxon-name></italic><bold>J</bold><italic><tp:taxon-name><tp:taxon-name-part taxon-name-part-type="genus" reg="Ceratozamia">C.</tp:taxon-name-part><tp:taxon-name-part taxon-name-part-type="species" reg="fuscoviridis">fuscoviridis</tp:taxon-name-part></tp:taxon-name></italic><bold>K</bold><italic><tp:taxon-name><tp:taxon-name-part taxon-name-part-type="genus" reg="Ceratozamia">C.</tp:taxon-name-part><tp:taxon-name-part taxon-name-part-type="species" reg="hondurensis">hondurensis</tp:taxon-name-part></tp:taxon-name></italic><bold>L</bold><italic><tp:taxon-name><tp:taxon-name-part taxon-name-part-type="genus" reg="Ceratozamia">C.</tp:taxon-name-part><tp:taxon-name-part taxon-name-part-type="species" reg="huastecorum">huastecorum</tp:taxon-name-part></tp:taxon-name></italic>.</p></caption><graphic xmlns:xlink="http://www.w3.org/1999/xlink" xlink:href="phytokeys-208-001_article-80382__-g015.jpg" position="float" orientation="portrait" xlink:type="simple" id="oo_746074.jpg"><uri content-type="original_file" xlink:type="simple">https://binary.pensoft.net/fig/746074</uri></graphic></fig><fig id="F16" position="float" orientation="portrait"><object-id xmlns:xlink="http://www.w3.org/1999/xlink" content-type="doi" xlink:type="simple">10.3897/phytokeys.208.80382.figure16</object-id><object-id xmlns:xlink="http://www.w3.org/1999/xlink" content-type="arpha" xlink:type="simple">2AE7B63E-DD5F-50C3-BCBD-FBD642EDF461</object-id><label>Figure 16.</label><caption><p>Distribution of <italic><tp:taxon-name><tp:taxon-name-part taxon-name-part-type="genus" reg="Ceratozamia">Ceratozamia</tp:taxon-name-part></tp:taxon-name></italic> species <bold>A</bold><italic><tp:taxon-name><tp:taxon-name-part taxon-name-part-type="genus" reg="Ceratozamia">C.</tp:taxon-name-part><tp:taxon-name-part taxon-name-part-type="species" reg="chamberlainii">chamberlainii</tp:taxon-name-part></tp:taxon-name></italic><bold>B</bold><italic><tp:taxon-name><tp:taxon-name-part taxon-name-part-type="genus" reg="Ceratozamia">C.</tp:taxon-name-part><tp:taxon-name-part taxon-name-part-type="species" reg="chimalapensis">chimalapensis</tp:taxon-name-part></tp:taxon-name></italic><bold>C</bold><italic><tp:taxon-name><tp:taxon-name-part taxon-name-part-type="genus" reg="Ceratozamia">C.</tp:taxon-name-part><tp:taxon-name-part taxon-name-part-type="species" reg="decumbens">decumbens</tp:taxon-name-part></tp:taxon-name></italic><bold>D</bold><italic><tp:taxon-name><tp:taxon-name-part taxon-name-part-type="genus" reg="Ceratozamia">C.</tp:taxon-name-part><tp:taxon-name-part taxon-name-part-type="species" reg="delucana">delucana</tp:taxon-name-part></tp:taxon-name></italic>.</p></caption><graphic xmlns:xlink="http://www.w3.org/1999/xlink" xlink:href="phytokeys-208-001_article-80382__-g016.jpg" position="float" orientation="portrait" xlink:type="simple" id="oo_746075.jpg"><uri content-type="original_file" xlink:type="simple">https://binary.pensoft.net/fig/746075</uri></graphic></fig></tp:treatment-sec><ref-list><ref id="B74"><mixed-citation xmlns:xlink="http://www.w3.org/1999/xlink" xlink:type="simple"><person-group><name name-style="western"><surname>Vovides</surname><given-names>AP</given-names></name><name name-style="western"><surname>Pérez-Farrera</surname><given-names>MA</given-names></name><name name-style="western"><surname>González</surname><given-names>D</given-names></name><name name-style="western"><surname>Iglesias</surname><given-names>C</given-names></name></person-group> (<year>2008</year>) <article-title>A new species of <italic><tp:taxon-name><tp:taxon-name-part taxon-name-part-type="genus">Ceratozamia</tp:taxon-name-part></tp:taxon-name></italic> (<tp:taxon-name><tp:taxon-name-part taxon-name-part-type="family">Zamiaceae</tp:taxon-name-part></tp:taxon-name>) from Oaxaca, Mexico with comments on habitat and relationships.</article-title><source>Botanical Journal of the Linnean Society</source><volume>157</volume>(<issue>2</issue>): <fpage>169</fpage>–<lpage>175</lpage>. <ext-link xlink:type="simple" ext-link-type="doi" xlink:href="10.1111/j.1095-8339.2008.00793.x">https://doi.org/10.1111/j.1095-8339.2008.00793.x</ext-link></mixed-citation></ref></ref-list></tp:taxon-treatment>
