# Supplementary material for: ﻿Monograph of Ceratozamia (Zamiaceae, Cycadales): an endangered genus
Source: PhytoKeys. 2022 Sep 21;208:1–102. doi: 10.3897/phytokeys.208.80382 (PMC9849018; doi:10.3897/phytokeys.208.80382)
Supplement: XML Treatment for Ceratozamia decumbens [file phytokeys.208.80382-treatment8.xml]

<!DOCTYPE tp:taxon-treatment
  PUBLIC "-//TaxonX//DTD Taxonomic Treatment Publishing DTD v0 20100105//EN" "tax-treatment-NSO.dtd">
<tp:taxon-treatment xmlns:tp="http://www.plazi.org/taxpub"><tp:treatment-meta><kwd-group><label>Taxon classification</label><kwd>
                <named-content content-type="kingdom">Plantae</named-content>
              </kwd><kwd>
                <named-content content-type="order">Cycadales</named-content>
              </kwd><kwd>
                <named-content content-type="family">Zamiaceae</named-content>
              </kwd></kwd-group><mixed-citation publication-type="journal"><person-group><name><surname>Martínez-Domínguez</surname><given-names>Lilí</given-names></name><name><surname>Nicolalde-Morejón</surname><given-names>Fernando</given-names></name><name><surname>Vergara-Silva</surname><given-names>Francisco</given-names></name><name><surname>Stevenson</surname><given-names>Dennis Wm.</given-names></name></person-group><article-title>﻿Monograph of <italic><tp:taxon-name><tp:taxon-name-part taxon-name-part-type="genus" reg="Ceratozamia">Ceratozamia</tp:taxon-name-part></tp:taxon-name></italic> (<tp:taxon-name><tp:taxon-name-part taxon-name-part-type="family">Zamiaceae</tp:taxon-name-part></tp:taxon-name>, <tp:taxon-name><tp:taxon-name-part taxon-name-part-type="order">Cycadales</tp:taxon-name-part></tp:taxon-name>): an endangered genus</article-title><source>PhytoKeys</source><day>21</day><month>09</month><year>2022</year><volume>208</volume><fpage>1</fpage><lpage>102</lpage><pub-id pub-id-type="doi">10.3897/phytokeys.208.80382</pub-id></mixed-citation></tp:treatment-meta><tp:nomenclature><label>﻿7.</label><tp:taxon-name>
              <object-id xmlns:xlink="http://www.w3.org/1999/xlink" content-type="arpha" xlink:type="simple">3E10BF94-F815-5980-9A07-8DF5A3A280B1</object-id>
              <tp:taxon-name-part taxon-name-part-type="genus" reg="Ceratozamia">Ceratozamia</tp:taxon-name-part>
              <tp:taxon-name-part taxon-name-part-type="species" reg="decumbens">decumbens</tp:taxon-name-part>
            </tp:taxon-name><tp:taxon-authority>Vovides, Avendaño, Pérez-Farr. &amp; Gonz.-Astorga, Novon 18 (1): 110. 2008</tp:taxon-authority><xref ref-type="fig" rid="F15">Fig. 15G</xref></tp:nomenclature><tp:treatment-sec sec-type="material" id="SECID0ENBDI"><title>Type.</title><p>Mexico. Veracruz: Naranjal, Near Cueva de Los Muñecos, 700 m, 8 Apr 2005, <italic>S. Avendaño &amp; G. Alducin 5706</italic> (holotype: XAL! [XAL0005416, XAL0005418]; isotypes: HEM [n.v.], MO!).</p></tp:treatment-sec><tp:treatment-sec sec-type="description" id="SECID0EVBDI"><title>Description.</title><p><bold><italic>Stem</italic></bold> 10–40 cm long, 10–25 cm in diameter, epigeous, erect and decumbent. <bold><italic>Cataphylls</italic></bold> 1.5–3 × 2–4.2 cm wide at the base, persistent, triangular, densely tomentose at emergence, reddish brown and partially tomentose at maturity, apex acuminate. <bold><italic>Leaves</italic></bold> 2–7, 80–190 cm long, descending, reddish brown at emergence with whitish gray trichomes, glabrous at maturity. <bold><italic>Petiole</italic></bold> 40–100 cm long, terete, linear, greenish brown in mature leaves; with 2–22 (28) thin prickles, 0.02–0.23 cm long. <bold><italic>Rachis</italic></bold> 40–123 cm long, terete, linear, brown and green in mature leaves, with prickles and occasionally unarmed. <bold><italic>Leaflets</italic></bold> 8–24 pairs, opposite to subopposite, insertion in one plane, oblong, in general longitudinally planar, not basally falcate, coriaceous, flat, green, adaxial and abaxial sides glabrous, distal end with entire margins, acuminate and symmetrical to asymmetrical at the apex, attenuate at base, with conspicuous and light-green veins; median leaflets 23–47.5 × 2.8–5 cm, 2.6–6.5 cm between leaflets; with articulations 0.7–1.2 cm wide, brown. <bold><italic>Pollen strobili</italic></bold> 20–23 cm long, 3.8–4.5 cm in diameter, solitary, cylindrical, erect, greenish yellow at emergence with reddish brown trichomes at maturity; peduncle 8–10.8 cm long, 1.2–1.6 cm in diameter, reddish brown to brown pubescent; microsporophylls 1–1.9 × 1–1.4 cm, obconic with a non-recurved distal face and lobate fertile portion, infertile portion 0.59–0.65 cm long and linear with straight horns 0.27–0.33 cm long, 0.67–0.80 cm and an acute angle between the horns. <bold><italic>Ovulate strobili</italic></bold> 9–11 cm long, 7–8 cm in diameter, solitary, cylindrical, erect, wine at emergence, wine with blackish brown trichomes at maturity, with an acute apex; peduncle 3–4 cm long, 1–1.2 cm in diameter, erect, brown pubescent; megasporophylls 18–49, 6–7 orthostichies with 3–7 sporophylls per orthostichy, 2.3–2.5 × 2–3 cm, with truncate distal face, horns straight and thin and 0.45–0.58 cm long, 0.99–1.48 cm between horns with a right angle between the horns. <bold><italic>Seeds</italic></bold> 1.2–2 cm long, 1.2–1.5 cm in diameter, ovate, sarcotesta whitish red when immature, light brown at maturity.</p></tp:treatment-sec><tp:treatment-sec sec-type="distribution" id="SECID0E4CDI"><title>Distribution and habitat.</title><p><italic><tp:taxon-name><tp:taxon-name-part taxon-name-part-type="genus" reg="Ceratozamia">Ceratozamia</tp:taxon-name-part><tp:taxon-name-part taxon-name-part-type="species" reg="decumbens">decumbens</tp:taxon-name-part></tp:taxon-name></italic> is endemic to a small central mountain range in Veracruz State, Mexico (Fig. <xref ref-type="fig" rid="F16">16C</xref>) growing on karstic rocks in mountain tropical forest and cloud forest at 450–1,100 m.</p></tp:treatment-sec><tp:treatment-sec sec-type="etymology" id="SECID0ESDDI"><title>Etymology.</title><p>The epithet alludes to the decumbent nature of trunks in older mature plants.</p></tp:treatment-sec><tp:treatment-sec sec-type="Common names" id="SECID0EXDDI"><title>Common names.</title><p>None recorded.</p></tp:treatment-sec><tp:treatment-sec sec-type="Uses" id="SECID0E3DDI"><title>Uses.</title><p>None recorded.</p></tp:treatment-sec><tp:treatment-sec sec-type="Preliminary conservation status" id="SECID0EBEDI"><title>Preliminary conservation status.</title><p><italic><tp:taxon-name><tp:taxon-name-part taxon-name-part-type="genus" reg="Ceratozamia">Ceratozamia</tp:taxon-name-part><tp:taxon-name-part taxon-name-part-type="species" reg="decumbens">decumbens</tp:taxon-name-part></tp:taxon-name></italic> has not been listed in the IUCN Red List of Threatened Species (<ext-link xmlns:xlink="http://www.w3.org/1999/xlink" xlink:type="simple" ext-link-type="uri" xlink:href="https://www.iucnredlist.org/">https://www.iucnredlist.org/</ext-link>). Its distribution area has been severely affected by anthropogenic land-use changes (<xref ref-type="bibr" rid="B28">Martínez-Domínguez et al. 2021</xref>). However, known populations have between 100 to 150 adult plants with juvenile and seedlings. All data suggest that the conservation status should be “Endangered (<abbrev xmlns:xlink="http://www.w3.org/1999/xlink" xlink:title="“Endangered" id="ABBRID0E2EDI" xlink:type="simple">EN</abbrev>)”.</p></tp:treatment-sec><tp:treatment-sec sec-type="discussion" id="SECID0E6EDI"><title>Discussion.</title><p><italic><tp:taxon-name><tp:taxon-name-part taxon-name-part-type="genus" reg="Ceratozamia">Ceratozamia</tp:taxon-name-part><tp:taxon-name-part taxon-name-part-type="species" reg="decumbens">decumbens</tp:taxon-name-part></tp:taxon-name></italic> is distinguished from its most similar species (<italic><tp:taxon-name><tp:taxon-name-part taxon-name-part-type="genus" reg="Ceratozamia">C.</tp:taxon-name-part><tp:taxon-name-part taxon-name-part-type="species" reg="mexicana">mexicana</tp:taxon-name-part></tp:taxon-name></italic> and <italic><tp:taxon-name><tp:taxon-name-part taxon-name-part-type="genus" reg="Ceratozamia">C.</tp:taxon-name-part><tp:taxon-name-part taxon-name-part-type="species" reg="moretti">morettii</tp:taxon-name-part></tp:taxon-name></italic>) by the ovulate strobili which are are wine red with blackish brown trichomes at maturity and an acute apex, whereas in <italic><tp:taxon-name><tp:taxon-name-part taxon-name-part-type="genus" reg="Ceratozamia">C.</tp:taxon-name-part><tp:taxon-name-part taxon-name-part-type="species" reg="mexicana">mexicana</tp:taxon-name-part></tp:taxon-name></italic> they are green with blackish brown and gray trichomes with an acuminate apex, and <italic><tp:taxon-name><tp:taxon-name-part taxon-name-part-type="genus" reg="Ceratozamia">C.</tp:taxon-name-part><tp:taxon-name-part taxon-name-part-type="species" reg="moretti">morettii</tp:taxon-name-part></tp:taxon-name></italic> are green with with blackish brown trichomes with an apiculate apex. In terms of vegetative morphology, it differs from these species by its reddish brown leaves with whitish gray trichomes at emergence.</p></tp:treatment-sec><tp:treatment-sec sec-type="material" id="SECID0E3GDI"><title>Specimens examined.</title><p>Mexico. <bold>Veracruz: Mun. Atoyac</bold>, 900 m, 28 Jan 1986, <italic>R. Acevedo R. 728</italic> (XAL). <bold>Mun. Coetzala</bold>, 650 m, 30 Nov 2001, <italic>A. Rincón G. 2798</italic> (MEXU, XAL); 870 m, 15 Jul 2015, <italic>L. Martínez-Domínguez et al. 655</italic>–<italic>683</italic> (CIB). <bold>Mun. Córdoba</bold>, 1,100 m, 10 Jun 1985, <italic>A. Espíritu &amp; J.L. Martínez 94</italic> (XAL). <bold>Mun. Ixtaczoquitlán</bold>, 1,090 m, 25 May 1985, <italic>A. Pérez P. 282</italic> (XAL) <bold>. Mun. Naranjal</bold>, 11 Sep 1982, <italic>A.P. Vovides 751</italic> (XAL); 10 Oct 1993, <italic>Brigada T. Walters s/n</italic> (XAL); 11 Sep 1982, <italic>J. Rees 1690</italic> (XAL); 10 Oct 1993, <italic>T.W. Walters 41277, 41308, 41397</italic> (XAL). <bold>Mun. Tequila</bold>, 445 m, 28 Oct 2007, <italic>J.E. Rivera Hdez. &amp; A. Vergara V. 4195</italic> (MEXU, XAL); 959 m, 15 Jul 2015, <italic>F. Nicolalde-Morejón et al. 2259, 2260</italic> (CIB); 959 m, 15 Jul 2015, <italic>L. Martínez-Domínguez et al. 684</italic>–<italic>703</italic> (CIB). <bold>Mun. Tezonapa</bold>, 1 Dec 1995, <italic>M.A. García B. 980</italic> (XAL); 475 m, 24 Jun 1986, <italic>R. Robles G. 882</italic> (XAL). <bold>Mun. Zongolica</bold>, 11 Mar 2011, <italic>L. Hermann Bojórquez G. et al. 2337</italic> (CIB).</p></tp:treatment-sec><tp:treatment-sec><!--Section generated to contain objects referenced in tp:taxon-treatment.--><fig id="F15" position="float" orientation="portrait"><object-id xmlns:xlink="http://www.w3.org/1999/xlink" content-type="doi" xlink:type="simple">10.3897/phytokeys.208.80382.figure15</object-id><object-id xmlns:xlink="http://www.w3.org/1999/xlink" content-type="arpha" xlink:type="simple">ACD1E213-211C-5B5D-9912-98630A36D8DE</object-id><label>Figure 15.</label><caption><p>Plants of <italic><tp:taxon-name><tp:taxon-name-part taxon-name-part-type="genus" reg="Ceratozamia">Ceratozamia</tp:taxon-name-part></tp:taxon-name></italic> in habitat <bold>A</bold><italic><tp:taxon-name><tp:taxon-name-part taxon-name-part-type="genus" reg="Ceratozamia">C.</tp:taxon-name-part><tp:taxon-name-part taxon-name-part-type="species" reg="alvarezii">alvarezii</tp:taxon-name-part></tp:taxon-name></italic><bold>B</bold><italic><tp:taxon-name><tp:taxon-name-part taxon-name-part-type="genus" reg="Ceratozamia">C.</tp:taxon-name-part><tp:taxon-name-part taxon-name-part-type="species" reg="aurantiaca">aurantiaca</tp:taxon-name-part></tp:taxon-name></italic><bold>C</bold><italic><tp:taxon-name><tp:taxon-name-part taxon-name-part-type="genus" reg="Ceratozamia">C.</tp:taxon-name-part><tp:taxon-name-part taxon-name-part-type="species" reg="becerrae">becerrae</tp:taxon-name-part></tp:taxon-name></italic><bold>D</bold><italic><tp:taxon-name><tp:taxon-name-part taxon-name-part-type="genus" reg="Ceratozamia">C.</tp:taxon-name-part><tp:taxon-name-part taxon-name-part-type="species" reg="brevifrons">brevifrons</tp:taxon-name-part></tp:taxon-name></italic><bold>E</bold><italic><tp:taxon-name><tp:taxon-name-part taxon-name-part-type="genus" reg="Ceratozamia">C.</tp:taxon-name-part><tp:taxon-name-part taxon-name-part-type="species" reg="chamberlainii">chamberlainii</tp:taxon-name-part></tp:taxon-name></italic><bold>F</bold><italic><tp:taxon-name><tp:taxon-name-part taxon-name-part-type="genus" reg="Ceratozamia">C.</tp:taxon-name-part><tp:taxon-name-part taxon-name-part-type="species" reg="chimalapensis">chimalapensis</tp:taxon-name-part></tp:taxon-name></italic><bold>G</bold><italic><tp:taxon-name><tp:taxon-name-part taxon-name-part-type="genus" reg="Ceratozamia">C.</tp:taxon-name-part><tp:taxon-name-part taxon-name-part-type="species" reg="decumbens">decumbens</tp:taxon-name-part></tp:taxon-name></italic><bold>H</bold><italic><tp:taxon-name><tp:taxon-name-part taxon-name-part-type="genus" reg="Ceratozamia">C.</tp:taxon-name-part><tp:taxon-name-part taxon-name-part-type="species" reg="delucana">delucana</tp:taxon-name-part></tp:taxon-name></italic><bold>I</bold><italic><tp:taxon-name><tp:taxon-name-part taxon-name-part-type="genus" reg="Ceratozamia">C.</tp:taxon-name-part><tp:taxon-name-part taxon-name-part-type="species" reg="euryphyllidia">euryphyllidia</tp:taxon-name-part></tp:taxon-name></italic><bold>J</bold><italic><tp:taxon-name><tp:taxon-name-part taxon-name-part-type="genus" reg="Ceratozamia">C.</tp:taxon-name-part><tp:taxon-name-part taxon-name-part-type="species" reg="fuscoviridis">fuscoviridis</tp:taxon-name-part></tp:taxon-name></italic><bold>K</bold><italic><tp:taxon-name><tp:taxon-name-part taxon-name-part-type="genus" reg="Ceratozamia">C.</tp:taxon-name-part><tp:taxon-name-part taxon-name-part-type="species" reg="hondurensis">hondurensis</tp:taxon-name-part></tp:taxon-name></italic><bold>L</bold><italic><tp:taxon-name><tp:taxon-name-part taxon-name-part-type="genus" reg="Ceratozamia">C.</tp:taxon-name-part><tp:taxon-name-part taxon-name-part-type="species" reg="huastecorum">huastecorum</tp:taxon-name-part></tp:taxon-name></italic>.</p></caption><graphic xmlns:xlink="http://www.w3.org/1999/xlink" xlink:href="phytokeys-208-001_article-80382__-g015.jpg" position="float" orientation="portrait" xlink:type="simple" id="oo_746074.jpg"><uri content-type="original_file" xlink:type="simple">https://binary.pensoft.net/fig/746074</uri></graphic></fig><fig id="F16" position="float" orientation="portrait"><object-id xmlns:xlink="http://www.w3.org/1999/xlink" content-type="doi" xlink:type="simple">10.3897/phytokeys.208.80382.figure16</object-id><object-id xmlns:xlink="http://www.w3.org/1999/xlink" content-type="arpha" xlink:type="simple">2AE7B63E-DD5F-50C3-BCBD-FBD642EDF461</object-id><label>Figure 16.</label><caption><p>Distribution of <italic><tp:taxon-name><tp:taxon-name-part taxon-name-part-type="genus" reg="Ceratozamia">Ceratozamia</tp:taxon-name-part></tp:taxon-name></italic> species <bold>A</bold><italic><tp:taxon-name><tp:taxon-name-part taxon-name-part-type="genus" reg="Ceratozamia">C.</tp:taxon-name-part><tp:taxon-name-part taxon-name-part-type="species" reg="chamberlainii">chamberlainii</tp:taxon-name-part></tp:taxon-name></italic><bold>B</bold><italic><tp:taxon-name><tp:taxon-name-part taxon-name-part-type="genus" reg="Ceratozamia">C.</tp:taxon-name-part><tp:taxon-name-part taxon-name-part-type="species" reg="chimalapensis">chimalapensis</tp:taxon-name-part></tp:taxon-name></italic><bold>C</bold><italic><tp:taxon-name><tp:taxon-name-part taxon-name-part-type="genus" reg="Ceratozamia">C.</tp:taxon-name-part><tp:taxon-name-part taxon-name-part-type="species" reg="decumbens">decumbens</tp:taxon-name-part></tp:taxon-name></italic><bold>D</bold><italic><tp:taxon-name><tp:taxon-name-part taxon-name-part-type="genus" reg="Ceratozamia">C.</tp:taxon-name-part><tp:taxon-name-part taxon-name-part-type="species" reg="delucana">delucana</tp:taxon-name-part></tp:taxon-name></italic>.</p></caption><graphic xmlns:xlink="http://www.w3.org/1999/xlink" xlink:href="phytokeys-208-001_article-80382__-g016.jpg" position="float" orientation="portrait" xlink:type="simple" id="oo_746075.jpg"><uri content-type="original_file" xlink:type="simple">https://binary.pensoft.net/fig/746075</uri></graphic></fig></tp:treatment-sec><ref-list><ref id="B28"><mixed-citation xmlns:xlink="http://www.w3.org/1999/xlink" xlink:type="simple"><person-group><name name-style="western"><surname>Martínez-Domínguez</surname><given-names>L</given-names></name><name name-style="western"><surname>Nicolalde-Morejón</surname><given-names>F</given-names></name><name name-style="western"><surname>Stevenson</surname><given-names>DW</given-names></name><name name-style="western"><surname>Santiago-Jiménez</surname><given-names>QJ</given-names></name><name name-style="western"><surname>Rojas-Soto</surname><given-names>O</given-names></name><name name-style="western"><surname>Vergara-Silva</surname><given-names>F</given-names></name></person-group> (<year>2021</year>) <article-title>The need for multidisciplinary conservation: A case study of <italic><tp:taxon-name><tp:taxon-name-part taxon-name-part-type="genus">Ceratozamia</tp:taxon-name-part></tp:taxon-name></italic> (<tp:taxon-name><tp:taxon-name-part taxon-name-part-type="family">Zamiaceae</tp:taxon-name-part></tp:taxon-name>, <tp:taxon-name><tp:taxon-name-part taxon-name-part-type="order">Cycadales</tp:taxon-name-part></tp:taxon-name>) in eastern Mexico.</article-title><source>Oryx</source><volume>55</volume>(<issue>6</issue>): <fpage>947</fpage>–<lpage>956</lpage>. <ext-link xlink:type="simple" ext-link-type="doi" xlink:href="10.1017/S0030605320000204">https://doi.org/10.1017/S0030605320000204</ext-link></mixed-citation></ref></ref-list></tp:taxon-treatment>
