# Supplementary material for: ﻿Monograph of Ceratozamia (Zamiaceae, Cycadales): an endangered genus
Source: PhytoKeys. 2022 Sep 21;208:1–102. doi: 10.3897/phytokeys.208.80382 (PMC9849018; doi:10.3897/phytokeys.208.80382)
Supplement: XML Treatment for Ceratozamia delucana [file phytokeys.208.80382-treatment9.xml]

<!DOCTYPE tp:taxon-treatment
  PUBLIC "-//TaxonX//DTD Taxonomic Treatment Publishing DTD v0 20100105//EN" "tax-treatment-NSO.dtd">
<tp:taxon-treatment xmlns:tp="http://www.plazi.org/taxpub"><tp:treatment-meta><kwd-group><label>Taxon classification</label><kwd>
                <named-content content-type="kingdom">Plantae</named-content>
              </kwd><kwd>
                <named-content content-type="order">Cycadales</named-content>
              </kwd><kwd>
                <named-content content-type="family">Zamiaceae</named-content>
              </kwd></kwd-group><mixed-citation publication-type="journal"><person-group><name><surname>Martínez-Domínguez</surname><given-names>Lilí</given-names></name><name><surname>Nicolalde-Morejón</surname><given-names>Fernando</given-names></name><name><surname>Vergara-Silva</surname><given-names>Francisco</given-names></name><name><surname>Stevenson</surname><given-names>Dennis Wm.</given-names></name></person-group><article-title>﻿Monograph of <italic><tp:taxon-name><tp:taxon-name-part taxon-name-part-type="genus" reg="Ceratozamia">Ceratozamia</tp:taxon-name-part></tp:taxon-name></italic> (<tp:taxon-name><tp:taxon-name-part taxon-name-part-type="family">Zamiaceae</tp:taxon-name-part></tp:taxon-name>, <tp:taxon-name><tp:taxon-name-part taxon-name-part-type="order">Cycadales</tp:taxon-name-part></tp:taxon-name>): an endangered genus</article-title><source>PhytoKeys</source><day>21</day><month>09</month><year>2022</year><volume>208</volume><fpage>1</fpage><lpage>102</lpage><pub-id pub-id-type="doi">10.3897/phytokeys.208.80382</pub-id></mixed-citation></tp:treatment-meta><tp:nomenclature><label>﻿8.</label><tp:taxon-name>
              <object-id xmlns:xlink="http://www.w3.org/1999/xlink" content-type="arpha" xlink:type="simple">DAFB9C6F-463C-540F-9EF5-31F67394F01C</object-id>
              <tp:taxon-name-part taxon-name-part-type="genus" reg="Ceratozamia">Ceratozamia</tp:taxon-name-part>
              <tp:taxon-name-part taxon-name-part-type="species" reg="delucana">delucana</tp:taxon-name-part>
            </tp:taxon-name><tp:taxon-authority>Vázq.Torres, A.Moretti &amp; Carv.-Hern., Delpinoa 50–51: 129. 2013 (“2008-2009”)</tp:taxon-authority><xref ref-type="fig" rid="F2">Figs 2A, B</xref><xref ref-type="fig" rid="F10">, 10A, B</xref><xref ref-type="fig" rid="F15">, 15H</xref></tp:nomenclature><tp:treatment-sec sec-type="material" id="SECID0EFKDI"><title>Type.</title><p>Mexico. Veracruz: Mun. Atzalan, road Atzalan- Tlapacoyan, 3 km NE from Atzalan, 20 Jan 2012, <italic>M. Vázquez-Torres &amp; C. Carvajal-Hernández 10200</italic> ♀ (holotype: CIB! [acc. # 13915UV]; isotypes: XAL [n.v.], XALU!).</p></tp:treatment-sec><tp:treatment-sec sec-type="description" id="SECID0ENKDI"><title>Description.</title><p><bold><italic>Stem</italic></bold> 20–90 cm long, 25–40 cm in diameter, epigeous, erect and decumbent. <bold><italic>Cataphylls</italic></bold> 2–5.5 × 2.5–4.5 cm wide at the base, persistent, narrowly triangular, reddish brown, densely tomentose at emergence, partially tomentose at maturity, apex acuminate. <bold><italic>Leaves</italic></bold> 10–100, 106–223 cm long, ascending, yellowish green at emergence with brown trichomes, glabrous at maturity. <bold><italic>Petiole</italic></bold> 30–87 cm long, terete, linear, light green at mature leaves; with 35–76 thin prickles, 0.21–0.76 cm long. <bold><italic>Rachis</italic></bold> 60–150 cm long, terete, linear, green in mature leaves, with prickles. <bold><italic>Leaflets</italic></bold> 20–43 pairs, opposite to subopposite, insertion in one plane, lanceolate and oblong, longitudinally curved abaxially to planar, basally falcate to non-basally falcate, papyraceous to coriaceous, flat, green, adaxial side glaucous and glabrous and abaxial side glaucous, distal end with entire margins, acuminate and symmetrical to asymmetrical at the apex, attenuate at base, with conspicuous and light-green veins; median leaflets 22–45 × 2.3–4.6 cm, 1.5–5 cm between leaflets; articulations 0.6–1.6 cm wide, green. <bold><italic>Pollen strobili</italic></bold> 24–32 cm long, 5.5–7.6 cm in diameter, solitary, cylindrical, erect, greenish yellow at emergence, greenish yellow with blackish trichomes at maturity; peduncle 3.5–12.5 cm long, 1.3–2 cm in diameter, tomentose, reddish brown to light-brown; microsporophylls 1.5–2.5 × 1.3–2 cm, discoid and obconic with a non-recurved distal face and a lobate fertile portion, infertile portion 0.30–0.45 cm long and orbicular with straight horns 0.15–0.25 cm long, 0.40–0.60 cm and a right angle between the horns. <bold><italic>Ovulate strobili</italic></bold> 17–40 cm long, 10–13.5 cm in diameter, solitary, cylindrical and globose, erect, dark green with blackish trichomes at emergence, green, generally glabrous at maturity, acute apex; peduncle 5.2–15 cm long, 1.8–2.2 cm in diameter, erect and pendulous, tomentose, brown to reddish brown; megasporophylls 48–266, 7–14 orthostichies with 6–19 sporophylls per orthostichy, 2.2–4.2 × 3.4–4.5 cm, with a truncate distal face, horns straight and 0.45–0.72 cm long, 1.05–1.67 cm between horns with a right angle between the horns. <bold><italic>Seeds</italic></bold> 2.0–3 cm long, 1.35–2.1 cm in diameter, ovate, sarcotesta whitish yellow to yellow when immature, light brown at maturity.</p></tp:treatment-sec><tp:treatment-sec sec-type="distribution" id="SECID0EVLDI"><title>Distribution and habitat.</title><p><italic><tp:taxon-name><tp:taxon-name-part taxon-name-part-type="genus" reg="Ceratozamia">Ceratozamia</tp:taxon-name-part><tp:taxon-name-part taxon-name-part-type="species" reg="delucana">delucana</tp:taxon-name-part></tp:taxon-name></italic> occurs in Veracruz and Puebla States, Mexico (Fig. <xref ref-type="fig" rid="F16">16D</xref>) and grows on karstic rocks in evergreen tropical forest at 500–1,650 m.</p></tp:treatment-sec><tp:treatment-sec sec-type="etymology" id="SECID0EKMDI"><title>Etymology.</title><p>The epithet is in honor of Dr. Paolo De Luca, Professor at University of Naples Federico II and a researcher into the biology of Mexican cycads (<xref ref-type="bibr" rid="B69">Vázquez-Torres et al. 2013</xref>).</p></tp:treatment-sec><tp:treatment-sec sec-type="Common names" id="SECID0EUMDI"><title>Common names.</title><p>None recorded.</p></tp:treatment-sec><tp:treatment-sec sec-type="Uses" id="SECID0EZMDI"><title>Uses.</title><p>None recorded.</p></tp:treatment-sec><tp:treatment-sec sec-type="conservation status" id="SECID0E5MDI"><title>Conservation status.</title><p>During the last 6 years, we have monitored the 6 populations for <italic><tp:taxon-name><tp:taxon-name-part taxon-name-part-type="genus" reg="Ceratozamia">Ceratozamia</tp:taxon-name-part><tp:taxon-name-part taxon-name-part-type="species" reg="delucana">delucana</tp:taxon-name-part></tp:taxon-name></italic>, in which no loss of individuals and regeneration has been observed. These populations are periodically producing ovulate and pollen strobili. The main problem is the loss of habitat in the central area of Veracruz, where there are no protected natural areas (<xref ref-type="bibr" rid="B28">Martínez-Domínguez et al. 2021</xref>). These data suggest the category “Endangered (<abbrev xmlns:xlink="http://www.w3.org/1999/xlink" xlink:title="“Endangered" id="ABBRID0ETNDI" xlink:type="simple">EN</abbrev>)” under (B1ab(iii)) criteria.</p></tp:treatment-sec><tp:treatment-sec sec-type="discussion" id="SECID0EXNDI"><title>Discussion.</title><p><italic><tp:taxon-name><tp:taxon-name-part taxon-name-part-type="genus" reg="Ceratozamia">Ceratozamia</tp:taxon-name-part><tp:taxon-name-part taxon-name-part-type="species" reg="delucana">delucana</tp:taxon-name-part></tp:taxon-name></italic> is highly variable and in vegetative morphology similar to <italic><tp:taxon-name><tp:taxon-name-part taxon-name-part-type="genus" reg="Ceratozamia">C.</tp:taxon-name-part><tp:taxon-name-part taxon-name-part-type="species" reg="morettii">morettii</tp:taxon-name-part></tp:taxon-name></italic>. However, there are clear differences in their ovulate strobili. In <italic><tp:taxon-name><tp:taxon-name-part taxon-name-part-type="genus" reg="Ceratozamia">C.</tp:taxon-name-part><tp:taxon-name-part taxon-name-part-type="species" reg="delucana">delucana</tp:taxon-name-part></tp:taxon-name></italic>, ovulate strobili are green and generally without trichomes at maturity and have an acute apex, whereas in <italic><tp:taxon-name><tp:taxon-name-part taxon-name-part-type="genus" reg="Ceratozamia">C.</tp:taxon-name-part><tp:taxon-name-part taxon-name-part-type="species" reg="morettii">morettii</tp:taxon-name-part></tp:taxon-name></italic> they are green with blackish trichomes at maturity and have an apiculate apex. Additionally, <italic><tp:taxon-name><tp:taxon-name-part taxon-name-part-type="genus" reg="Ceratozamia">C.</tp:taxon-name-part><tp:taxon-name-part taxon-name-part-type="species" reg="delucana">delucana</tp:taxon-name-part></tp:taxon-name></italic> is a larger plant than <italic><tp:taxon-name><tp:taxon-name-part taxon-name-part-type="genus" reg="Ceratozamia">C.</tp:taxon-name-part><tp:taxon-name-part taxon-name-part-type="species" reg="morettii">morettii</tp:taxon-name-part></tp:taxon-name></italic>, with <italic><tp:taxon-name><tp:taxon-name-part taxon-name-part-type="genus" reg="Ceratozamia">C.</tp:taxon-name-part><tp:taxon-name-part taxon-name-part-type="species" reg="delucana">delucana</tp:taxon-name-part></tp:taxon-name></italic> having leaves up to 223 cm long with up to 43 pairs of leaflets and ovulate strobili 17–40 cm long.</p></tp:treatment-sec><tp:treatment-sec sec-type="material" id="SECID0EKQDI"><title>Specimens examined.</title><p>Mexico. <bold>Puebla: Mun. Hueytamalco</bold>, 520 m, 25 Feb 2008, <italic>G. Ibarra Manríquez et al. 5485</italic> (MEXU, MO). <bold>Mun. Xochitlán de Vicente Suárez</bold>, 1,644 m, 9 Jun 2015, <italic>F. Nicolalde-Morejón &amp; L. Martínez-Domínguez 2244, 2245</italic> (CIB); 850 m, 25 Apr 1991, <italic>G. Villalobos &amp; E. Guerrero C</italic>. <italic>325</italic> (MEXU); 1,644 m, 9 Jun 2015, <italic>L. Martínez-Domínguez &amp; F. Nicolalde-Morejón 587</italic>–<italic>616</italic> (CIB). <bold>Veracruz: Mun. Atzalan</bold>, 1,400 m, 20 Feb 2013, <italic>F. Nicolalde-Morejón et al. 1740–1742</italic> (CIB); 1,400 m, 16 Aug 2014, <italic>F. Nicolalde-Morejón et al. 2125</italic>–<italic>2144</italic> (CIB); 1,400 m, 13 Mar 2015, <italic>F. Nicolalde-Morejón et al. 2168</italic> (CIB); 1,400 m, 27 Oct 2008, <italic>L. Lagunes-Galindo et al. 153</italic> (CIB); 1396 m, 28 Oct 2008, <italic>L. Lagunes-Galindo et al. 155</italic> (CIB); 1,400 m, 16 Aug 2014, <italic>L. Martínez-Domínguez et al. 163</italic> (CIB); 863 m, 13 Mar 2015, <italic>L. Martínez-Domínguez et al. 228</italic>–<italic>238</italic> (CIB); 1,400 m, 13 Mar 2015, <italic>L. Martínez-Domínguez et al. 239</italic>–<italic>248</italic> (CIB). <bold>Mun. Las Minas</bold>, 2 Jun 1979, <italic>A.P. Vovides 427</italic> (XAL); 1,500 m, 22 Sep 1988, <italic>C. Durán et al. 658</italic> (XAL), <italic>660</italic> (MEXU, XAL); 1,500 m, 22 Sep 1988, <italic>C. Durán E. 659</italic> (MEXU, XAL); 1,586 m, 20 Feb 2013, <italic>F. Nicolalde-Morejón et al. 1735</italic>–<italic>1739</italic> (CIB); 1,621 m, 16 Aug 2014, <italic>F. Nicolalde-Morejón &amp; L. Martínez-Domínguez 2107</italic>–<italic>2124</italic> (CIB); 1,621 m, 16 Aug 2014, <italic>L. Martínez-Domínguez et al. 162</italic> (CIB); 1,621 m, 18 Mar 2015, <italic>L. Martínez-Domínguez et al. 249–260</italic> (CIB); 1 Mar 2005, 1,430 m, <italic>L.H. Bojórquez-Galván 1349</italic> (CIB); 1,420 m, 16 Mar 2005, <italic>L.H. Bojórquez-Galván 1374</italic> (CIB); 1,470 m, 28 Apr 2009, <italic>M. Vázquez-Torres et al. 8972</italic> (CIB). <bold>Mun. Tlapacoyan</bold>, 900 m, 10 Jun 1970, <italic>Nevling &amp; A. Gómez-Pompa 1083</italic> (MEXU).</p></tp:treatment-sec><tp:treatment-sec><!--Section generated to contain objects referenced in tp:taxon-treatment.--><fig id="F2" position="float" orientation="portrait"><object-id xmlns:xlink="http://www.w3.org/1999/xlink" content-type="doi" xlink:type="simple">10.3897/phytokeys.208.80382.figure2</object-id><object-id xmlns:xlink="http://www.w3.org/1999/xlink" content-type="arpha" xlink:type="simple">F8415E11-CF86-52B1-A91D-74765E14E4D7</object-id><label>Figure 2.</label><caption><p>Characters evaluated in sporophylls <bold>A</bold> megasporophylls of <italic><tp:taxon-name><tp:taxon-name-part taxon-name-part-type="genus" reg="Ceratozamia">Ceratozamia</tp:taxon-name-part><tp:taxon-name-part taxon-name-part-type="species" reg="delucana">delucana</tp:taxon-name-part></tp:taxon-name></italic><bold>B</bold> microsporophylls of <italic><tp:taxon-name><tp:taxon-name-part taxon-name-part-type="genus" reg="Ceratozamia">C.</tp:taxon-name-part><tp:taxon-name-part taxon-name-part-type="species" reg="delucana">delucana</tp:taxon-name-part></tp:taxon-name></italic>. HLMe = Horn length of megasporophylls; DHMe = Distance between horn of megasporophylls; AHMe = Angle between horns of megasporophylls; WMe = Width of megasporophylls; LMi = Length of microsporophylls; WMi = Width of microsporophylls; NMic = Number of microsporangia; LlpMi = Length infertile portion of microsporophylls; DHMi = Distance between horn of microsporophylls; HLMi = Horn length of microsporophylls.</p></caption><graphic xmlns:xlink="http://www.w3.org/1999/xlink" xlink:href="phytokeys-208-001_article-80382__-g002.jpg" position="float" orientation="portrait" xlink:type="simple" id="oo_746061.jpg"><uri content-type="original_file" xlink:type="simple">https://binary.pensoft.net/fig/746061</uri></graphic></fig><fig id="F10" position="float" orientation="portrait"><object-id xmlns:xlink="http://www.w3.org/1999/xlink" content-type="doi" xlink:type="simple">10.3897/phytokeys.208.80382.figure10</object-id><object-id xmlns:xlink="http://www.w3.org/1999/xlink" content-type="arpha" xlink:type="simple">365BFC51-503E-54B4-9D4A-D40371F67E58</object-id><label>Figure 10.</label><caption><p>Shapes and pubescence of cataphylls and stipules <bold>A</bold> from left to right: <italic><tp:taxon-name><tp:taxon-name-part taxon-name-part-type="genus" reg="Ceratozamia">Ceratozamia</tp:taxon-name-part><tp:taxon-name-part taxon-name-part-type="species" reg="latifolia">latifolia</tp:taxon-name-part></tp:taxon-name></italic>, <italic><tp:taxon-name><tp:taxon-name-part taxon-name-part-type="genus" reg="Ceratozamia">C.</tp:taxon-name-part><tp:taxon-name-part taxon-name-part-type="species" reg="delucana">delucana</tp:taxon-name-part></tp:taxon-name></italic>, <italic><tp:taxon-name><tp:taxon-name-part taxon-name-part-type="genus" reg="Ceratozamia">C.</tp:taxon-name-part><tp:taxon-name-part taxon-name-part-type="species" reg="morettii">morettii</tp:taxon-name-part></tp:taxon-name></italic> at emergence and <italic><tp:taxon-name><tp:taxon-name-part taxon-name-part-type="genus" reg="Ceratozamia">C.</tp:taxon-name-part><tp:taxon-name-part taxon-name-part-type="species" reg="morettii">morettii</tp:taxon-name-part></tp:taxon-name></italic> at maturity <bold>B</bold> cataphylls of <italic><tp:taxon-name><tp:taxon-name-part taxon-name-part-type="genus" reg="Ceratozamia">C.</tp:taxon-name-part><tp:taxon-name-part taxon-name-part-type="species" reg="delucana">delucana</tp:taxon-name-part></tp:taxon-name></italic><bold>C</bold> stipules of <italic><tp:taxon-name><tp:taxon-name-part taxon-name-part-type="genus" reg="Ceratozamia">C.</tp:taxon-name-part><tp:taxon-name-part taxon-name-part-type="species" reg="morettii">morettii</tp:taxon-name-part></tp:taxon-name></italic><bold>D</bold> stipules of <italic><tp:taxon-name><tp:taxon-name-part taxon-name-part-type="genus" reg="Ceratozamia">C.</tp:taxon-name-part><tp:taxon-name-part taxon-name-part-type="species" reg="matudae">matudae</tp:taxon-name-part></tp:taxon-name></italic>.</p></caption><graphic xmlns:xlink="http://www.w3.org/1999/xlink" xlink:href="phytokeys-208-001_article-80382__-g010.jpg" position="float" orientation="portrait" xlink:type="simple" id="oo_746069.jpg"><uri content-type="original_file" xlink:type="simple">https://binary.pensoft.net/fig/746069</uri></graphic></fig><fig id="F15" position="float" orientation="portrait"><object-id xmlns:xlink="http://www.w3.org/1999/xlink" content-type="doi" xlink:type="simple">10.3897/phytokeys.208.80382.figure15</object-id><object-id xmlns:xlink="http://www.w3.org/1999/xlink" content-type="arpha" xlink:type="simple">ACD1E213-211C-5B5D-9912-98630A36D8DE</object-id><label>Figure 15.</label><caption><p>Plants of <italic><tp:taxon-name><tp:taxon-name-part taxon-name-part-type="genus" reg="Ceratozamia">Ceratozamia</tp:taxon-name-part></tp:taxon-name></italic> in habitat <bold>A</bold><italic><tp:taxon-name><tp:taxon-name-part taxon-name-part-type="genus" reg="Ceratozamia">C.</tp:taxon-name-part><tp:taxon-name-part taxon-name-part-type="species" reg="alvarezii">alvarezii</tp:taxon-name-part></tp:taxon-name></italic><bold>B</bold><italic><tp:taxon-name><tp:taxon-name-part taxon-name-part-type="genus" reg="Ceratozamia">C.</tp:taxon-name-part><tp:taxon-name-part taxon-name-part-type="species" reg="aurantiaca">aurantiaca</tp:taxon-name-part></tp:taxon-name></italic><bold>C</bold><italic><tp:taxon-name><tp:taxon-name-part taxon-name-part-type="genus" reg="Ceratozamia">C.</tp:taxon-name-part><tp:taxon-name-part taxon-name-part-type="species" reg="becerrae">becerrae</tp:taxon-name-part></tp:taxon-name></italic><bold>D</bold><italic><tp:taxon-name><tp:taxon-name-part taxon-name-part-type="genus" reg="Ceratozamia">C.</tp:taxon-name-part><tp:taxon-name-part taxon-name-part-type="species" reg="brevifrons">brevifrons</tp:taxon-name-part></tp:taxon-name></italic><bold>E</bold><italic><tp:taxon-name><tp:taxon-name-part taxon-name-part-type="genus" reg="Ceratozamia">C.</tp:taxon-name-part><tp:taxon-name-part taxon-name-part-type="species" reg="chamberlainii">chamberlainii</tp:taxon-name-part></tp:taxon-name></italic><bold>F</bold><italic><tp:taxon-name><tp:taxon-name-part taxon-name-part-type="genus" reg="Ceratozamia">C.</tp:taxon-name-part><tp:taxon-name-part taxon-name-part-type="species" reg="chimalapensis">chimalapensis</tp:taxon-name-part></tp:taxon-name></italic><bold>G</bold><italic><tp:taxon-name><tp:taxon-name-part taxon-name-part-type="genus" reg="Ceratozamia">C.</tp:taxon-name-part><tp:taxon-name-part taxon-name-part-type="species" reg="decumbens">decumbens</tp:taxon-name-part></tp:taxon-name></italic><bold>H</bold><italic><tp:taxon-name><tp:taxon-name-part taxon-name-part-type="genus" reg="Ceratozamia">C.</tp:taxon-name-part><tp:taxon-name-part taxon-name-part-type="species" reg="delucana">delucana</tp:taxon-name-part></tp:taxon-name></italic><bold>I</bold><italic><tp:taxon-name><tp:taxon-name-part taxon-name-part-type="genus" reg="Ceratozamia">C.</tp:taxon-name-part><tp:taxon-name-part taxon-name-part-type="species" reg="euryphyllidia">euryphyllidia</tp:taxon-name-part></tp:taxon-name></italic><bold>J</bold><italic><tp:taxon-name><tp:taxon-name-part taxon-name-part-type="genus" reg="Ceratozamia">C.</tp:taxon-name-part><tp:taxon-name-part taxon-name-part-type="species" reg="fuscoviridis">fuscoviridis</tp:taxon-name-part></tp:taxon-name></italic><bold>K</bold><italic><tp:taxon-name><tp:taxon-name-part taxon-name-part-type="genus" reg="Ceratozamia">C.</tp:taxon-name-part><tp:taxon-name-part taxon-name-part-type="species" reg="hondurensis">hondurensis</tp:taxon-name-part></tp:taxon-name></italic><bold>L</bold><italic><tp:taxon-name><tp:taxon-name-part taxon-name-part-type="genus" reg="Ceratozamia">C.</tp:taxon-name-part><tp:taxon-name-part taxon-name-part-type="species" reg="huastecorum">huastecorum</tp:taxon-name-part></tp:taxon-name></italic>.</p></caption><graphic xmlns:xlink="http://www.w3.org/1999/xlink" xlink:href="phytokeys-208-001_article-80382__-g015.jpg" position="float" orientation="portrait" xlink:type="simple" id="oo_746074.jpg"><uri content-type="original_file" xlink:type="simple">https://binary.pensoft.net/fig/746074</uri></graphic></fig><fig id="F16" position="float" orientation="portrait"><object-id xmlns:xlink="http://www.w3.org/1999/xlink" content-type="doi" xlink:type="simple">10.3897/phytokeys.208.80382.figure16</object-id><object-id xmlns:xlink="http://www.w3.org/1999/xlink" content-type="arpha" xlink:type="simple">2AE7B63E-DD5F-50C3-BCBD-FBD642EDF461</object-id><label>Figure 16.</label><caption><p>Distribution of <italic><tp:taxon-name><tp:taxon-name-part taxon-name-part-type="genus" reg="Ceratozamia">Ceratozamia</tp:taxon-name-part></tp:taxon-name></italic> species <bold>A</bold><italic><tp:taxon-name><tp:taxon-name-part taxon-name-part-type="genus" reg="Ceratozamia">C.</tp:taxon-name-part><tp:taxon-name-part taxon-name-part-type="species" reg="chamberlainii">chamberlainii</tp:taxon-name-part></tp:taxon-name></italic><bold>B</bold><italic><tp:taxon-name><tp:taxon-name-part taxon-name-part-type="genus" reg="Ceratozamia">C.</tp:taxon-name-part><tp:taxon-name-part taxon-name-part-type="species" reg="chimalapensis">chimalapensis</tp:taxon-name-part></tp:taxon-name></italic><bold>C</bold><italic><tp:taxon-name><tp:taxon-name-part taxon-name-part-type="genus" reg="Ceratozamia">C.</tp:taxon-name-part><tp:taxon-name-part taxon-name-part-type="species" reg="decumbens">decumbens</tp:taxon-name-part></tp:taxon-name></italic><bold>D</bold><italic><tp:taxon-name><tp:taxon-name-part taxon-name-part-type="genus" reg="Ceratozamia">C.</tp:taxon-name-part><tp:taxon-name-part taxon-name-part-type="species" reg="delucana">delucana</tp:taxon-name-part></tp:taxon-name></italic>.</p></caption><graphic xmlns:xlink="http://www.w3.org/1999/xlink" xlink:href="phytokeys-208-001_article-80382__-g016.jpg" position="float" orientation="portrait" xlink:type="simple" id="oo_746075.jpg"><uri content-type="original_file" xlink:type="simple">https://binary.pensoft.net/fig/746075</uri></graphic></fig></tp:treatment-sec><ref-list><ref id="B69"><mixed-citation xmlns:xlink="http://www.w3.org/1999/xlink" xlink:type="simple"><person-group><name name-style="western"><surname>Vázquez-Torres</surname><given-names>M</given-names></name><name name-style="western"><surname>morettii</surname><given-names>A</given-names></name><name name-style="western"><surname>Hernández-Carvajal</surname><given-names>C</given-names></name></person-group> (<year>2013</year>) A new species of <italic><tp:taxon-name><tp:taxon-name-part taxon-name-part-type="genus">Ceratozamia</tp:taxon-name-part></tp:taxon-name></italic> (<tp:taxon-name><tp:taxon-name-part taxon-name-part-type="family">Zamiaceae</tp:taxon-name-part></tp:taxon-name>) from Veracruz, Mexico. Delpinoa 50–51: 129–133.</mixed-citation></ref><ref id="B28"><mixed-citation xmlns:xlink="http://www.w3.org/1999/xlink" xlink:type="simple"><person-group><name name-style="western"><surname>Martínez-Domínguez</surname><given-names>L</given-names></name><name name-style="western"><surname>Nicolalde-Morejón</surname><given-names>F</given-names></name><name name-style="western"><surname>Stevenson</surname><given-names>DW</given-names></name><name name-style="western"><surname>Santiago-Jiménez</surname><given-names>QJ</given-names></name><name name-style="western"><surname>Rojas-Soto</surname><given-names>O</given-names></name><name name-style="western"><surname>Vergara-Silva</surname><given-names>F</given-names></name></person-group> (<year>2021</year>) <article-title>The need for multidisciplinary conservation: A case study of <italic><tp:taxon-name><tp:taxon-name-part taxon-name-part-type="genus">Ceratozamia</tp:taxon-name-part></tp:taxon-name></italic> (<tp:taxon-name><tp:taxon-name-part taxon-name-part-type="family">Zamiaceae</tp:taxon-name-part></tp:taxon-name>, <tp:taxon-name><tp:taxon-name-part taxon-name-part-type="order">Cycadales</tp:taxon-name-part></tp:taxon-name>) in eastern Mexico.</article-title><source>Oryx</source><volume>55</volume>(<issue>6</issue>): <fpage>947</fpage>–<lpage>956</lpage>. <ext-link xlink:type="simple" ext-link-type="doi" xlink:href="10.1017/S0030605320000204">https://doi.org/10.1017/S0030605320000204</ext-link></mixed-citation></ref></ref-list></tp:taxon-treatment>
