# Supplementary material for: ﻿Monograph of Ceratozamia (Zamiaceae, Cycadales): an endangered genus
Source: PhytoKeys. 2022 Sep 21;208:1–102. doi: 10.3897/phytokeys.208.80382 (PMC9849018; doi:10.3897/phytokeys.208.80382)
Supplement: XML Treatment for Ceratozamia euryphyllidia [file phytokeys.208.80382-treatment10.xml]

<!DOCTYPE tp:taxon-treatment
  PUBLIC "-//TaxonX//DTD Taxonomic Treatment Publishing DTD v0 20100105//EN" "tax-treatment-NSO.dtd">
<tp:taxon-treatment xmlns:tp="http://www.plazi.org/taxpub"><tp:treatment-meta><kwd-group><label>Taxon classification</label><kwd>
                <named-content content-type="kingdom">Plantae</named-content>
              </kwd><kwd>
                <named-content content-type="order">Cycadales</named-content>
              </kwd><kwd>
                <named-content content-type="family">Zamiaceae</named-content>
              </kwd></kwd-group><mixed-citation publication-type="journal"><person-group><name><surname>Martínez-Domínguez</surname><given-names>Lilí</given-names></name><name><surname>Nicolalde-Morejón</surname><given-names>Fernando</given-names></name><name><surname>Vergara-Silva</surname><given-names>Francisco</given-names></name><name><surname>Stevenson</surname><given-names>Dennis Wm.</given-names></name></person-group><article-title>﻿Monograph of <italic><tp:taxon-name><tp:taxon-name-part taxon-name-part-type="genus" reg="Ceratozamia">Ceratozamia</tp:taxon-name-part></tp:taxon-name></italic> (<tp:taxon-name><tp:taxon-name-part taxon-name-part-type="family">Zamiaceae</tp:taxon-name-part></tp:taxon-name>, <tp:taxon-name><tp:taxon-name-part taxon-name-part-type="order">Cycadales</tp:taxon-name-part></tp:taxon-name>): an endangered genus</article-title><source>PhytoKeys</source><day>21</day><month>09</month><year>2022</year><volume>208</volume><fpage>1</fpage><lpage>102</lpage><pub-id pub-id-type="doi">10.3897/phytokeys.208.80382</pub-id></mixed-citation></tp:treatment-meta><tp:nomenclature><label>﻿9.</label><tp:taxon-name>
              <object-id xmlns:xlink="http://www.w3.org/1999/xlink" content-type="arpha" xlink:type="simple">BA3DBA66-D678-5AAB-BC57-8BC7DE0749FD</object-id>
              <tp:taxon-name-part taxon-name-part-type="genus" reg="Ceratozamia">Ceratozamia</tp:taxon-name-part>
              <tp:taxon-name-part taxon-name-part-type="species" reg="euryphyllidia">euryphyllidia</tp:taxon-name-part>
            </tp:taxon-name><tp:taxon-authority>Vázq.Torres, Sabato &amp; D.W.Stev., Brittonia 38(1): 17. 1986</tp:taxon-authority><xref ref-type="fig" rid="F15">Fig. 15I</xref></tp:nomenclature><tp:treatment-sec sec-type="material" id="SECID0EBUDI"><title>Type.</title><p>Mexico. Veracruz: Mun. Minatitlán, 21 Jun 1984, <italic>M. Vázquez-Torres 2842</italic> ♀ (holotype: NY! [acc. # 1157–1166]; isotypes: CHAPA [n.v.], NY! [♂ acc. # 00001167– 00001173], XALU [n.v.]).</p></tp:treatment-sec><tp:treatment-sec sec-type="description" id="SECID0EJUDI"><title>Description.</title><p><bold><italic>Stem</italic></bold> 25–50 cm long, 8–15.3 cm in diameter, semi-hypogeous, erect and decumbent. <bold><italic>Cataphylls</italic></bold> 4.5–7 × 4.2–7.5 cm wide at the base, persistent, triangular, reddish brown, densely tomentose at emergence, glabrous at maturity, apex acute. <bold><italic>Leaves</italic></bold> 2–22, 95–337.5 cm long, ascending, light green, glaucous at emergence, with whitish gray trichomes, glabrous at maturity. <bold><italic>Petiole</italic></bold> 40–193 cm long, terete, linear, green to yellowish (pink in new leaves); with 8–35 thin prickles, 0.13–0.50 cm long. <bold><italic>Rachis</italic></bold> 53–218.5 cm long, terete, linear, green to yellowish in mature leaves, with prickles. <bold><italic>Leaflets</italic></bold> 6–17 pairs, opposite to subopposite, insertion in one plane, broadly obovate, in general longitudinally planar, not basally falcate, membranaceous, flat, green with adaxial and abaxial sides glabrous, distal end with sinuate margins, acuminate and asymmetrical at the apex, attenuate at base, with prominent and light-green veins; median leaflets 19.9–35.7 × 8.5–17.6 cm, 9–22 cm between leaflets; articulations 0.9–1.4 cm wide, yellow and green. <bold><italic>Pollen strobili</italic></bold> 27–35 cm long, 3–4.3 cm in diameter, solitary, cylindrical, erect, greenish yellow with reddish trichomes at emergence, greenish with black trichomes at maturity; peduncle 6–12 cm long, 1.5–2 cm in diameter, tomentose, reddish brown to brown; microsporophylls 1.0–1.5 × 0.5–1.3 cm, discoid with a non-recurved distal face and a lobate fertile portion, infertile portion 0.37–0.45 cm long and orbicular and rounded with straight horns 0.35–0.50 cm long, 0.60–0.72 cm and an acute angle between the horns. <bold><italic>Ovulate strobili</italic></bold> 15–20 cm long, 5–6 cm in diameter, solitary, cylindrical, erect, yellowish green to green with abundant, deep red trichomes at emergence, greenish brown with abundant, dark reddish brown trichomes at maturity, acuminate apex; peduncle 5–11.5 cm long, 1–2.5 cm in diameter, erect, tomentose, light brown; megasporophylls 35–64, 1.5–3 × 1.2–1.8 cm, 7–8 orthostichies with 5–8 sporophylls per orthostichy, 2.0–4.0 × 2.8–3.4 cm wide, with a truncate distal face, horns straight and 0.60–0.80 cm long, 0.99–1.40 cm between horns with an acute angle between the horns. <bold><italic>Seeds</italic></bold> 2.3–2.5 cm long, 1.5–1.7 cm in diameter, ovate, sarcotesta whitish red when immature, light brown at maturity.</p></tp:treatment-sec><tp:treatment-sec sec-type="distribution" id="SECID0ERVDI"><title>Distribution and habit.</title><p><italic><tp:taxon-name><tp:taxon-name-part taxon-name-part-type="genus" reg="Ceratozamia">Ceratozamia</tp:taxon-name-part><tp:taxon-name-part taxon-name-part-type="species" reg="euryphyllidia">euryphyllidia</tp:taxon-name-part></tp:taxon-name></italic> is endemic to the forest of Uxpanapa-Chimalapas in Oaxaca and Veracruz States, Mexico (Fig. <xref ref-type="fig" rid="F17">17A</xref>) where it inhabits evergreen tropical rain forest on clay soils at the top and sides of hills between 100 and 630 m elevation.</p><fig id="F17" position="float" orientation="portrait"><object-id xmlns:xlink="http://www.w3.org/1999/xlink" content-type="doi" xlink:type="simple">10.3897/phytokeys.208.80382.figure17</object-id><object-id xmlns:xlink="http://www.w3.org/1999/xlink" content-type="arpha" xlink:type="simple">D3DABDE1-658B-5A5F-A073-FB94234DA0C2</object-id><label>Figure 17.</label><caption><p>Distribution of <italic><tp:taxon-name><tp:taxon-name-part taxon-name-part-type="genus" reg="Ceratozamia">Ceratozamia</tp:taxon-name-part></tp:taxon-name></italic> species <bold>A</bold><italic><tp:taxon-name><tp:taxon-name-part taxon-name-part-type="genus" reg="Ceratozamia">C.</tp:taxon-name-part><tp:taxon-name-part taxon-name-part-type="species" reg="euryphyllidia">euryphyllidia</tp:taxon-name-part></tp:taxon-name></italic><bold>B</bold><italic><tp:taxon-name><tp:taxon-name-part taxon-name-part-type="genus" reg="Ceratozamia">C.</tp:taxon-name-part><tp:taxon-name-part taxon-name-part-type="species" reg="fuscoviridis">fuscoviridis</tp:taxon-name-part></tp:taxon-name></italic><bold>C</bold><italic><tp:taxon-name><tp:taxon-name-part taxon-name-part-type="genus" reg="Ceratozamia">C.</tp:taxon-name-part><tp:taxon-name-part taxon-name-part-type="species" reg="hildae">hildae</tp:taxon-name-part></tp:taxon-name></italic><bold>D</bold><italic><tp:taxon-name><tp:taxon-name-part taxon-name-part-type="genus" reg="Ceratozamia">C.</tp:taxon-name-part><tp:taxon-name-part taxon-name-part-type="species" reg="hondurensis">hondurensis</tp:taxon-name-part></tp:taxon-name></italic>.</p></caption><graphic xmlns:xlink="http://www.w3.org/1999/xlink" xlink:href="phytokeys-208-001_article-80382__-g017.jpg" position="float" orientation="portrait" xlink:type="simple" id="oo_746076.jpg"><uri content-type="original_file" xlink:type="simple">https://binary.pensoft.net/fig/746076</uri></graphic></fig></tp:treatment-sec><tp:treatment-sec sec-type="etymology" id="SECID0EOYDI"><title>Etymology.</title><p>The specific epithet represents the very wide, diagnostic leaflets of this species. It comes from the Greek euryphyllos, which means, “wide leaflet”.</p></tp:treatment-sec><tp:treatment-sec sec-type="Common names" id="SECID0ETYDI"><title>Common names.</title><p>None recorded.</p></tp:treatment-sec><tp:treatment-sec sec-type="Uses" id="SECID0EYYDI"><title>Uses.</title><p>None recorded.</p></tp:treatment-sec><tp:treatment-sec sec-type="conservation status" id="SECID0E4YDI"><title>Conservation status.</title><p>(<xref ref-type="bibr" rid="B17">IUCN 2021</xref>). <italic><tp:taxon-name><tp:taxon-name-part taxon-name-part-type="genus" reg="Ceratozamia">Ceratozamia</tp:taxon-name-part><tp:taxon-name-part taxon-name-part-type="species" reg="euryphyllidia">euryphyllidia</tp:taxon-name-part></tp:taxon-name></italic> is listed as “Critically Endangered (<abbrev xmlns:xlink="http://www.w3.org/1999/xlink" xlink:title="Critically Endangered" id="ABBRID0ESZDI" xlink:type="simple">CR</abbrev>)” under criteria B2ab(i,ii,iii,iv,v). We carried out a census in two populations for this species, in which we found between 20 to 60 adult plants. The population in Veracruz has reproductive plants, juvenile and seedlings; however, it is a small population and the surrounding area has been transformed to anthropogenic landscapes. We suggest that this status should be maintained.</p></tp:treatment-sec><tp:treatment-sec sec-type="discussion" id="SECID0EWZDI"><title>Discussion.</title><p><italic><tp:taxon-name><tp:taxon-name-part taxon-name-part-type="genus" reg="Ceratozamia">Ceratozamia</tp:taxon-name-part><tp:taxon-name-part taxon-name-part-type="species" reg="euryphyllidia">euryphyllidia</tp:taxon-name-part></tp:taxon-name></italic> is easily diagnosable from its congeners in Mexico by its broadly obovate, lustrous and membranaceous leaflets asymmetrical apex of leaflets. Also, the ovulate strobili are greenish brown with an acuminate apex, and its megasporophylls are green with abundant dark brown trichomes. This species is most similar to <italic><tp:taxon-name><tp:taxon-name-part taxon-name-part-type="genus" reg="Ceratozamia">C.</tp:taxon-name-part><tp:taxon-name-part taxon-name-part-type="species" reg="hondurensis">hondurensis</tp:taxon-name-part></tp:taxon-name></italic>, but it can be distinguished by its sinuate margins at distal end of leaflets, whereas in <italic><tp:taxon-name><tp:taxon-name-part taxon-name-part-type="genus" reg="Ceratozamia">C.</tp:taxon-name-part><tp:taxon-name-part taxon-name-part-type="species" reg="hondurensis">hondurensis</tp:taxon-name-part></tp:taxon-name></italic> they are entire.</p></tp:treatment-sec><tp:treatment-sec sec-type="material" id="SECID0E41DI"><title>Specimens examined.</title><p>Mexico. <bold>Veracruz</bold>: <bold>Mun. Minatitlán</bold>, 100 m, 24 Jul 1986, <italic>A.P. Vovides &amp; E.R. Acosta 1108</italic> (MO, XAL); 21 Jun 1984, <italic>M. Vázquez-Torres 1157</italic> (NY). <bold>Mun. Jesús Carranza</bold>, 24 May 1982, <italic>M. Vázquez-Torres 2532</italic> (CIB, MEXU); 26 Mar 1982, <italic>M. Vázquez-Torres et al. 2374</italic> (CHAPA, MEXU, NY); 100 m, 5 Jun 1989, <italic>M. Vázquez-Torres &amp; J.P. Sclavo</italic> 4037 (CIB); 18 Apr 1982, <italic>M. Vázquez-Torres 2451</italic> (CHAPA, MEXU, MO, NY); 120 m, 28 Jul 1983, <italic>M. Vázquez-Torres 2614</italic> (CIB, NY); 21 Jun 1984, <italic>M. Vázquez-Torres 4126</italic> (NY); 120 m, 28 Dec 1984, <italic>T. Wenth et al. 4732</italic> (CHAPA). <bold>Mun. Uxpanapa</bold>, 398 m, 18 Mar 2014, <italic>F. Nicolalde-Morejón &amp; L. Martínez-Domínguez 1984</italic> (CIB); 19 Mar 2014, <italic>L. Martínez-Domínguez &amp; F. Nicolalde-Morejón</italic> 71–77 (CIB). <bold>Mun. Hidalgotitlán</bold> (plant cultivated at JBC-INECOL), <italic>V.E. Luna M. 1520</italic> (XAL). <bold>Oaxaca: Mun. Santa María Chimalapa</bold>, 232 m, 13 May 1995, <italic>E. Torres B. 687</italic> (SERO, XAL); 398 m, 18 Mar 2014, <italic>F. Nicolalde-Morejón &amp; L. Martínez-Domínguez 1982, 1983</italic> (CIB); 335 m, 5 May 1996, <italic>J.E. Rivera H. &amp; S. Escobedo 102</italic> (XAL); 630 m, 16 May 1998, <italic>J.E. Rivera H. et al. 700</italic> (MEXU); 475 m, 21 Mar 1999, <italic>J.E. Rivera H. et al. 1195</italic> (SERO); 398 m, 18 Mar 2014, <italic>L. Martínez-Domínguez &amp; F. Nicolalde-Morejón 51–70</italic> (CIB).</p></tp:treatment-sec><tp:treatment-sec><!--Section generated to contain objects referenced in tp:taxon-treatment.--><fig id="F15" position="float" orientation="portrait"><object-id xmlns:xlink="http://www.w3.org/1999/xlink" content-type="doi" xlink:type="simple">10.3897/phytokeys.208.80382.figure15</object-id><object-id xmlns:xlink="http://www.w3.org/1999/xlink" content-type="arpha" xlink:type="simple">ACD1E213-211C-5B5D-9912-98630A36D8DE</object-id><label>Figure 15.</label><caption><p>Plants of <italic><tp:taxon-name><tp:taxon-name-part taxon-name-part-type="genus" reg="Ceratozamia">Ceratozamia</tp:taxon-name-part></tp:taxon-name></italic> in habitat <bold>A</bold><italic><tp:taxon-name><tp:taxon-name-part taxon-name-part-type="genus" reg="Ceratozamia">C.</tp:taxon-name-part><tp:taxon-name-part taxon-name-part-type="species" reg="alvarezii">alvarezii</tp:taxon-name-part></tp:taxon-name></italic><bold>B</bold><italic><tp:taxon-name><tp:taxon-name-part taxon-name-part-type="genus" reg="Ceratozamia">C.</tp:taxon-name-part><tp:taxon-name-part taxon-name-part-type="species" reg="aurantiaca">aurantiaca</tp:taxon-name-part></tp:taxon-name></italic><bold>C</bold><italic><tp:taxon-name><tp:taxon-name-part taxon-name-part-type="genus" reg="Ceratozamia">C.</tp:taxon-name-part><tp:taxon-name-part taxon-name-part-type="species" reg="becerrae">becerrae</tp:taxon-name-part></tp:taxon-name></italic><bold>D</bold><italic><tp:taxon-name><tp:taxon-name-part taxon-name-part-type="genus" reg="Ceratozamia">C.</tp:taxon-name-part><tp:taxon-name-part taxon-name-part-type="species" reg="brevifrons">brevifrons</tp:taxon-name-part></tp:taxon-name></italic><bold>E</bold><italic><tp:taxon-name><tp:taxon-name-part taxon-name-part-type="genus" reg="Ceratozamia">C.</tp:taxon-name-part><tp:taxon-name-part taxon-name-part-type="species" reg="chamberlainii">chamberlainii</tp:taxon-name-part></tp:taxon-name></italic><bold>F</bold><italic><tp:taxon-name><tp:taxon-name-part taxon-name-part-type="genus" reg="Ceratozamia">C.</tp:taxon-name-part><tp:taxon-name-part taxon-name-part-type="species" reg="chimalapensis">chimalapensis</tp:taxon-name-part></tp:taxon-name></italic><bold>G</bold><italic><tp:taxon-name><tp:taxon-name-part taxon-name-part-type="genus" reg="Ceratozamia">C.</tp:taxon-name-part><tp:taxon-name-part taxon-name-part-type="species" reg="decumbens">decumbens</tp:taxon-name-part></tp:taxon-name></italic><bold>H</bold><italic><tp:taxon-name><tp:taxon-name-part taxon-name-part-type="genus" reg="Ceratozamia">C.</tp:taxon-name-part><tp:taxon-name-part taxon-name-part-type="species" reg="delucana">delucana</tp:taxon-name-part></tp:taxon-name></italic><bold>I</bold><italic><tp:taxon-name><tp:taxon-name-part taxon-name-part-type="genus" reg="Ceratozamia">C.</tp:taxon-name-part><tp:taxon-name-part taxon-name-part-type="species" reg="euryphyllidia">euryphyllidia</tp:taxon-name-part></tp:taxon-name></italic><bold>J</bold><italic><tp:taxon-name><tp:taxon-name-part taxon-name-part-type="genus" reg="Ceratozamia">C.</tp:taxon-name-part><tp:taxon-name-part taxon-name-part-type="species" reg="fuscoviridis">fuscoviridis</tp:taxon-name-part></tp:taxon-name></italic><bold>K</bold><italic><tp:taxon-name><tp:taxon-name-part taxon-name-part-type="genus" reg="Ceratozamia">C.</tp:taxon-name-part><tp:taxon-name-part taxon-name-part-type="species" reg="hondurensis">hondurensis</tp:taxon-name-part></tp:taxon-name></italic><bold>L</bold><italic><tp:taxon-name><tp:taxon-name-part taxon-name-part-type="genus" reg="Ceratozamia">C.</tp:taxon-name-part><tp:taxon-name-part taxon-name-part-type="species" reg="huastecorum">huastecorum</tp:taxon-name-part></tp:taxon-name></italic>.</p></caption><graphic xmlns:xlink="http://www.w3.org/1999/xlink" xlink:href="phytokeys-208-001_article-80382__-g015.jpg" position="float" orientation="portrait" xlink:type="simple" id="oo_746074.jpg"><uri content-type="original_file" xlink:type="simple">https://binary.pensoft.net/fig/746074</uri></graphic></fig></tp:treatment-sec><ref-list><ref id="B17"><mixed-citation xmlns:xlink="http://www.w3.org/1999/xlink" xlink:type="simple">IUCN (<year>2021</year>) The IUCN Red List of Threatened Species. Version 2021–3. <ext-link xlink:type="simple" ext-link-type="uri" xlink:href="https://www.iucnredlist.org">https://www.iucnredlist.org</ext-link> [Accessed 10.6.2022]</mixed-citation></ref></ref-list></tp:taxon-treatment>
