# Supplementary material for: ﻿Monograph of Ceratozamia (Zamiaceae, Cycadales): an endangered genus
Source: PhytoKeys. 2022 Sep 21;208:1–102. doi: 10.3897/phytokeys.208.80382 (PMC9849018; doi:10.3897/phytokeys.208.80382)
Supplement: XML Treatment for Ceratozamia fuscoviridis [file phytokeys.208.80382-treatment11.xml]

<!DOCTYPE tp:taxon-treatment
  PUBLIC "-//TaxonX//DTD Taxonomic Treatment Publishing DTD v0 20100105//EN" "tax-treatment-NSO.dtd">
<tp:taxon-treatment xmlns:tp="http://www.plazi.org/taxpub"><tp:treatment-meta><kwd-group><label>Taxon classification</label><kwd>
                <named-content content-type="kingdom">Plantae</named-content>
              </kwd><kwd>
                <named-content content-type="order">Cycadales</named-content>
              </kwd><kwd>
                <named-content content-type="family">Zamiaceae</named-content>
              </kwd></kwd-group><mixed-citation publication-type="journal"><person-group><name><surname>Martínez-Domínguez</surname><given-names>Lilí</given-names></name><name><surname>Nicolalde-Morejón</surname><given-names>Fernando</given-names></name><name><surname>Vergara-Silva</surname><given-names>Francisco</given-names></name><name><surname>Stevenson</surname><given-names>Dennis Wm.</given-names></name></person-group><article-title>﻿Monograph of <italic><tp:taxon-name><tp:taxon-name-part taxon-name-part-type="genus" reg="Ceratozamia">Ceratozamia</tp:taxon-name-part></tp:taxon-name></italic> (<tp:taxon-name><tp:taxon-name-part taxon-name-part-type="family">Zamiaceae</tp:taxon-name-part></tp:taxon-name>, <tp:taxon-name><tp:taxon-name-part taxon-name-part-type="order">Cycadales</tp:taxon-name-part></tp:taxon-name>): an endangered genus</article-title><source>PhytoKeys</source><day>21</day><month>09</month><year>2022</year><volume>208</volume><fpage>1</fpage><lpage>102</lpage><pub-id pub-id-type="doi">10.3897/phytokeys.208.80382</pub-id></mixed-citation></tp:treatment-meta><tp:nomenclature><label>﻿10.</label><tp:taxon-name>
              <object-id xmlns:xlink="http://www.w3.org/1999/xlink" content-type="arpha" xlink:type="simple">39A45C84-3C3E-50AC-BCF2-9799D3EB3B28</object-id>
              <tp:taxon-name-part taxon-name-part-type="genus" reg="Ceratozamia">Ceratozamia</tp:taxon-name-part>
              <tp:taxon-name-part taxon-name-part-type="species" reg="fuscoviridis">fuscoviridis</tp:taxon-name-part>
            </tp:taxon-name><tp:taxon-authority>W.Bull., Retail List. 154: 4. 1879</tp:taxon-authority><xref ref-type="fig" rid="F3">Figs 3A</xref><xref ref-type="fig" rid="F9">, 9C</xref><xref ref-type="fig" rid="F15">, 15J</xref><tp:nomenclature-citation-list><tp:nomenclature-citation><tp:taxon-name>
                  <tp:taxon-name-part taxon-name-part-type="genus" reg="Ceratozamia">Ceratozamia</tp:taxon-name-part>
                  <tp:taxon-name-part taxon-name-part-type="species" reg="mexicana">mexicana</tp:taxon-name-part>
                  <tp:taxon-name-part taxon-name-part-type="authority">Brongn.</tp:taxon-name-part>
                  <tp:taxon-name-part taxon-name-part-type="infraspecific-rank">f.</tp:taxon-name-part>
                  <tp:taxon-name-part taxon-name-part-type="form" reg="fuscoviridis">fuscoviridis</tp:taxon-name-part>
                </tp:taxon-name><comment>(W.Bull.) J.Schust., Pflanzenr. (Engler) Heft 99, 4 fam 1: 132. 1932, as <tp:taxon-name><tp:taxon-name-part taxon-name-part-type="genus" reg="Ceratozamia">C.</tp:taxon-name-part><tp:taxon-name-part taxon-name-part-type="species" reg="mexicana">mexicana</tp:taxon-name-part><tp:taxon-name-part taxon-name-part-type="infraspecific-rank">var.</tp:taxon-name-part><tp:taxon-name-part taxon-name-part-type="variety" reg="longifolia">longifolia</tp:taxon-name-part><tp:taxon-name-part taxon-name-part-type="infraspecific-rank">f.</tp:taxon-name-part><tp:taxon-name-part taxon-name-part-type="form" reg="fuscoviridis">fuscoviridis</tp:taxon-name-part></tp:taxon-name>. Type: Based on <tp:taxon-name><tp:taxon-name-part taxon-name-part-type="genus" reg="Ceratozamia">Ceratozamia</tp:taxon-name-part><tp:taxon-name-part taxon-name-part-type="species" reg="fuscoviridis">fuscoviridis</tp:taxon-name-part></tp:taxon-name> W.Bull.</comment></tp:nomenclature-citation></tp:nomenclature-citation-list></tp:nomenclature><tp:treatment-sec sec-type="material" id="SECID0E56DI"><title>Type.</title><p>Cultivated at Glasnevin, Ireland “Hort. Bot. Glasnevin”, 21 Mar 1878 (accessioned 1881), <italic>D. Moore s.n.</italic> (neotype, designated by <xref ref-type="bibr" rid="B4">Calonje and Sennikov 2017</xref>, pg. 161: K! [K000501714, K000501712, K000501713]). Mexico. Hidalgo: Mun. Molango, km 3 carretera Molango-Xochicoatlán, 1,860 m, 31 Mar 2015, <italic>L. Martínez-Domínguez et al. 493</italic> ♀ (epitype, designated by <xref ref-type="bibr" rid="B25">Martínez-Domínguez et al. 2018a</xref>: 105: CIB! [acc. # 17465UV]; isoepitype: MEXU! [acc. # 1520508, 1520282, 1520519]).</p></tp:treatment-sec><tp:treatment-sec sec-type="description" id="SECID0ERAAK"><title>Description.</title><p><bold><italic>Stem</italic></bold> 20–90 cm long, 25–40 cm in diameter, epigeous, erect and decumbent. <bold><italic>Cataphylls</italic></bold> 2–4.5 × 2–3.5 cm wide at the base, persistent, narrowly triangular, reddish brown, densely brownish tomentose at emergence, tomentose at maturity, apex acuminate. <bold><italic>Leaves</italic></bold> 10–70, 92–215 cm long, ascending, light green and dark brown at emergence, with whitish gray trichomes, glabrous at maturity. <bold><italic>Petiole</italic></bold> 40–95 cm long, terete, linear, dark green in mature leaves; with 14–60 (66) thin prickles, 0.09–0.33 cm long. <bold><italic>Rachis</italic></bold> 65–150 cm long, terete, linear, green in mature leaves, with prickles. <bold><italic>Leaflets</italic></bold> 28–67 pairs, opposite to subopposite, insertion in one plane, lanceolate, abaxially curved longitudinally, basally falcate, papyraceous, flat, green, with adaxial and abaxial sides glabrous, distal end with entire margins, acuminate and symmetrical at the apex, attenuate at base, with conspicuous and green-light brown veins; median leaflets 16.6–42 × 1.3–2.1 cm, 0.6–2 cm between leaflets; articulations 0.6–1.3 cm wide, green and brown. <bold><italic>Pollen strobili</italic></bold> 22–30 cm long, 5–8 cm in diameter, solitary, cylindrical, erect, brownish yellow at emergence, greenish brown with reddish brown trichomes at maturity; peduncle 5–14.5 cm long, 1.6–2.3 cm in diameter, tomentose, reddish brown to brown; microsporophylls 1.6–2.4 × 1.2–1.6 cm, obconic with a non-recurved distal face and a deeply lobate fertile portion, infertile portion 0.45–0.56 cm long and orbicular with straight horns 0.16–0.29 cm long, 0.53–0.80 cm and a right angle between the horns. <bold><italic>Ovulate strobili</italic></bold> 24–35 cm long, 8.5–15 cm in diameter, solitary, cylindrical, erect, green with brown trichomes at emergence, brown-green with dark brown trichomes at maturity, acuminate apex; peduncle 4–15.5 cm long, 1.8–2.5 cm in diameter, erect or pendulous, tomentose, brown to reddish brown; megasporophylls 49–195, 7–15 orthostichies with 7–15 sporophylls per orthostichy, 2.3–3.5 × 3.0–4.0 cm, with a truncate distal face, horns straight and 0.70–0.99 cm long, 1.7–2.1 cm between horns and an obtuse angle between the horns. <bold><italic>Seeds</italic></bold> 2–2.6 cm long, 1.5–2 cm in diameter, ovate, sarcotesta whitish yellow to yellow when immature, light brown at maturity.</p></tp:treatment-sec><tp:treatment-sec sec-type="distribution" id="SECID0EZBAK"><title>Distribution and habitat.</title><p><italic><tp:taxon-name><tp:taxon-name-part taxon-name-part-type="genus" reg="Ceratozamia">Ceratozamia</tp:taxon-name-part><tp:taxon-name-part taxon-name-part-type="species" reg="fuscoviridis">fuscoviridis</tp:taxon-name-part></tp:taxon-name></italic> is endemic to south to central Carso Huasteco in Mexico from Hidalgo to northwest of Veracruz States (Fig. <xref ref-type="fig" rid="F17">17B</xref>) in cloud forests between 1,300–1,900 m elevation.</p></tp:treatment-sec><tp:treatment-sec sec-type="etymology" id="SECID0EOCAK"><title>Etymology.</title><p>The epithet refers to the dark-brown color of the leaf at emergence.</p></tp:treatment-sec><tp:treatment-sec sec-type="Common names" id="SECID0ETCAK"><title>Common names.</title><p>Mexico. Veracruz: teocintle, teocintli and tepecintli (<xref ref-type="bibr" rid="B2">Bonta et al. 2019</xref>).</p></tp:treatment-sec><tp:treatment-sec sec-type="Uses" id="SECID0E4CAK"><title>Uses.</title><p>This species has decorative uses associated with religious ceremonies and national holidays. The leaves are commonly used to make arches in the entrances of some Roman Catholic churches or decorate the walls during national holidays.</p></tp:treatment-sec><tp:treatment-sec sec-type="conservation status" id="SECID0ECDAK"><title>Conservation status.</title><p>(<xref ref-type="bibr" rid="B17">IUCN 2021</xref>). <italic><tp:taxon-name><tp:taxon-name-part taxon-name-part-type="genus" reg="Ceratozamia">Ceratozamia</tp:taxon-name-part><tp:taxon-name-part taxon-name-part-type="species" reg="fuscoviridis">fuscoviridis</tp:taxon-name-part></tp:taxon-name></italic> is listed as “Critically Endangered” under criteria B1ab(i,iii,iv,v). This species requires a reassessment of its conservation status because new populations have recently been recorded, including its current circumscription that includes populations from Veracruz State. Based on the number of populations, modelled potential geographical distribution from ecological niche and its occurrence in a Natural Protected Areas (Los Mármoles National Park), <italic><tp:taxon-name><tp:taxon-name-part taxon-name-part-type="genus" reg="Ceratozamia">C.</tp:taxon-name-part><tp:taxon-name-part taxon-name-part-type="species" reg="fuscoviridis">fuscoviridis</tp:taxon-name-part></tp:taxon-name></italic> could be listed as “Endangered (<abbrev xmlns:xlink="http://www.w3.org/1999/xlink" xlink:title="“Endangered" id="ABBRID0ECEAK" xlink:type="simple">EN</abbrev>)” (<xref ref-type="bibr" rid="B28">Martínez-Domínguez et al. 2021</xref>).</p></tp:treatment-sec><tp:treatment-sec sec-type="discussion" id="SECID0EKEAK"><title>Discussion.</title><p><italic><tp:taxon-name><tp:taxon-name-part taxon-name-part-type="genus" reg="Ceratozamia">Ceratozamia</tp:taxon-name-part><tp:taxon-name-part taxon-name-part-type="species" reg="fuscoviridis">fuscoviridis</tp:taxon-name-part></tp:taxon-name></italic> is polymorphic within populations because individual plants may have either a light green or dark-brown leaf color at emergence. Individuals with dark-brown leaf at emergence also have a brownish abaxial side. This species is most geographically proximate to <italic><tp:taxon-name><tp:taxon-name-part taxon-name-part-type="genus" reg="Ceratozamia">C.</tp:taxon-name-part><tp:taxon-name-part taxon-name-part-type="species" reg="chamberlainii">chamberlainii</tp:taxon-name-part></tp:taxon-name></italic>, but it can be distinguished by lanceolate and papyraceous leaflets, a petiole armed with long and thin prickles; and ovulate strobili that are brownish green with dark trichomes at maturity.</p><p><xref ref-type="bibr" rid="B43">Osborne et al. (2006)</xref> intended to validate <italic><tp:taxon-name><tp:taxon-name-part taxon-name-part-type="genus" reg="Ceratozamia">Ceratozamia</tp:taxon-name-part><tp:taxon-name-part taxon-name-part-type="species" reg="fuscoviridis">fuscoviridis</tp:taxon-name-part></tp:taxon-name></italic> D.Moore, which was invalidly published in 1878. However, in 2017, Calonje &amp; Sennikov published the correction to this name using a brief description by William Bull in horticultural catalogues. This work is the valid publication for the specie and the name “<italic><tp:taxon-name><tp:taxon-name-part taxon-name-part-type="genus" reg="Ceratozamia">C.</tp:taxon-name-part><tp:taxon-name-part taxon-name-part-type="species" reg="fuscoviridis">fuscoviridis</tp:taxon-name-part></tp:taxon-name></italic> D.Moore” is an isonym with no nomenclatural status.</p></tp:treatment-sec><tp:treatment-sec sec-type="material" id="SECID0ECGAK"><title>Specimens examined.</title><p>Mexico. <bold>Hidalgo: Mun. Eloxochitlán</bold>, 18 Mar 1995, <italic>I. Luna-Vega 54716</italic> (FCME). <bold>Mun. Metztitlán</bold>, 30 Dec 1992, <italic>J.L. López-García 449</italic> (ENCB, IBUG, MEXU). <bold>Mun. Molango de Escamilla</bold>, 1,380 m, 29 May 1999, <italic>A.P. Vovides 1298</italic> (XAL); 1,400 m, 29 May 1999, <italic>A.P. Vovides 1301</italic> (XAL); 1,500 m, 24 Jul 2008, <italic>A. Vite-Reyes et al. 6</italic> (XAL); 1,860 m, 31 Mar 2015, <italic>F. Nicolalde-Morejón et al. 2209</italic>–<italic>2211</italic> (CIB); 1,860 m, 31 Mar 2015, <italic>L. Martínez-Domínguez et al. 485</italic>–492, 494–<italic>514</italic> (CIB); <italic>T.W. Walters 2001-03-A</italic> (XAL). <bold>Mun. Tenango de Doria</bold>, 1,700 m, 12 Mar 1993, <italic>I. Luna-Vega 914</italic> (FCME). <bold>Mun. Tlanchinol</bold>, 1,450 m, 25 Aug 1992, <italic>I. Luna-Vega s/n</italic> (FCME); 1,420 m, 7 Oct 1992, <italic>I. Luna-Vega 625</italic> (FCME, XAL); 25 Aug 1992, <italic>I. Luna-Vega 789</italic> (XAL); 1,312 m, 31 Mar 2015, <italic>F. Nicolalde-Morejón et al. 2204–2208</italic> (CIB); 1,312 m, 31 Mar 2015, <italic>L. Martínez-Domínguez et al. 455–484</italic> (CIB). <bold>Mun. Zacualtipán de Ángeles</bold>, 23 Jan, 1983, <italic>J. Rees 389</italic> (CHAPA, FCME, MEXU); 1,360 m, 4 Dec 1974, <italic>J. Rees 1611</italic> (CHIP, XAL); 4 Dec 1974, <italic>J. Rees 6339</italic> (IEB). <bold>Veracruz: Mun. Huayacocotla</bold>, 1,913 m, 23 Feb 2005, <italic>D. Saavedra Millán 64</italic> (FCME); 1,850 m, 13 Mar 1980, <italic>J. Palma G. 63</italic> (XAL); 1,844 m, 1 Apr 2015, <italic>F. Nicolalde-Morejón et al. 2212</italic>–<italic>2214</italic> (CIB); 1,700 m, 24 Mar 1981, <italic>L. Ballesteros &amp; F. Ballesteros 460</italic> (XAL); 1,550 m, 23 Apr 1981, <italic>L.G. Juárez G. 47</italic> (XAL); 1,844 m, 1 Apr 2015, <italic>L. Martínez-Domínguez et al. 515</italic>–<italic>544</italic> (CIB); 1,900 m, 11 Feb 1972, <italic>R. Hernández M. 1507</italic> (MEXU, XAL); 26 Feb 1975, <italic>V. Sosa 59</italic> (XAL).</p></tp:treatment-sec><tp:treatment-sec><!--Section generated to contain objects referenced in tp:taxon-treatment.--><fig id="F3" position="float" orientation="portrait"><object-id xmlns:xlink="http://www.w3.org/1999/xlink" content-type="doi" xlink:type="simple">10.3897/phytokeys.208.80382.figure3</object-id><object-id xmlns:xlink="http://www.w3.org/1999/xlink" content-type="arpha" xlink:type="simple">2C8427B1-946E-58C2-A2D2-172E854BFD0C</object-id><label>Figure 3.</label><caption><p>Comparison of qualitative characters of microsporophylls <bold>A</bold><italic><tp:taxon-name><tp:taxon-name-part taxon-name-part-type="genus" reg="Ceratozamia">Ceratozamia</tp:taxon-name-part><tp:taxon-name-part taxon-name-part-type="species" reg="fuscoviridis">fuscoviridis</tp:taxon-name-part></tp:taxon-name></italic><bold>B</bold><italic><tp:taxon-name><tp:taxon-name-part taxon-name-part-type="genus" reg="Ceratozamia">C.</tp:taxon-name-part><tp:taxon-name-part taxon-name-part-type="species" reg="brevifrons">brevifrons</tp:taxon-name-part></tp:taxon-name></italic><bold>C</bold><italic><tp:taxon-name><tp:taxon-name-part taxon-name-part-type="genus" reg="Ceratozamia">C.</tp:taxon-name-part><tp:taxon-name-part taxon-name-part-type="species" reg="chamberlainii">chamberlainii</tp:taxon-name-part></tp:taxon-name></italic><bold>D</bold><italic><tp:taxon-name><tp:taxon-name-part taxon-name-part-type="genus" reg="Ceratozamia">C.</tp:taxon-name-part><tp:taxon-name-part taxon-name-part-type="species" reg="kuesteriana">kuesteriana</tp:taxon-name-part></tp:taxon-name></italic>.</p></caption><graphic xmlns:xlink="http://www.w3.org/1999/xlink" xlink:href="phytokeys-208-001_article-80382__-g003.jpg" position="float" orientation="portrait" xlink:type="simple" id="oo_746062.jpg"><uri content-type="original_file" xlink:type="simple">https://binary.pensoft.net/fig/746062</uri></graphic></fig><fig id="F9" position="float" orientation="portrait"><object-id xmlns:xlink="http://www.w3.org/1999/xlink" content-type="doi" xlink:type="simple">10.3897/phytokeys.208.80382.figure9</object-id><object-id xmlns:xlink="http://www.w3.org/1999/xlink" content-type="arpha" xlink:type="simple">8E09EB2C-17B9-51F1-98D9-A72D44707177</object-id><label>Figure 9.</label><caption><p>Color of leaves at emergence <bold>A</bold><italic><tp:taxon-name><tp:taxon-name-part taxon-name-part-type="genus" reg="Ceratozamia">Ceratozamia</tp:taxon-name-part><tp:taxon-name-part taxon-name-part-type="species" reg="sancheziae">sancheziae</tp:taxon-name-part></tp:taxon-name></italic><bold>B</bold><italic><tp:taxon-name><tp:taxon-name-part taxon-name-part-type="genus" reg="Ceratozamia">C.</tp:taxon-name-part><tp:taxon-name-part taxon-name-part-type="species" reg="kuesteriana">kuesteriana</tp:taxon-name-part></tp:taxon-name></italic><bold>C</bold><italic><tp:taxon-name><tp:taxon-name-part taxon-name-part-type="genus" reg="Ceratozamia">C.</tp:taxon-name-part><tp:taxon-name-part taxon-name-part-type="species" reg="fuscoviridis">fuscoviridis</tp:taxon-name-part></tp:taxon-name></italic><bold>D</bold><italic><tp:taxon-name><tp:taxon-name-part taxon-name-part-type="genus" reg="Ceratozamia">C.</tp:taxon-name-part><tp:taxon-name-part taxon-name-part-type="species" reg="miqueliana">miqueliana</tp:taxon-name-part></tp:taxon-name></italic>.</p></caption><graphic xmlns:xlink="http://www.w3.org/1999/xlink" xlink:href="phytokeys-208-001_article-80382__-g009.jpg" position="float" orientation="portrait" xlink:type="simple" id="oo_746068.jpg"><uri content-type="original_file" xlink:type="simple">https://binary.pensoft.net/fig/746068</uri></graphic></fig><fig id="F15" position="float" orientation="portrait"><object-id xmlns:xlink="http://www.w3.org/1999/xlink" content-type="doi" xlink:type="simple">10.3897/phytokeys.208.80382.figure15</object-id><object-id xmlns:xlink="http://www.w3.org/1999/xlink" content-type="arpha" xlink:type="simple">ACD1E213-211C-5B5D-9912-98630A36D8DE</object-id><label>Figure 15.</label><caption><p>Plants of <italic><tp:taxon-name><tp:taxon-name-part taxon-name-part-type="genus" reg="Ceratozamia">Ceratozamia</tp:taxon-name-part></tp:taxon-name></italic> in habitat <bold>A</bold><italic><tp:taxon-name><tp:taxon-name-part taxon-name-part-type="genus" reg="Ceratozamia">C.</tp:taxon-name-part><tp:taxon-name-part taxon-name-part-type="species" reg="alvarezii">alvarezii</tp:taxon-name-part></tp:taxon-name></italic><bold>B</bold><italic><tp:taxon-name><tp:taxon-name-part taxon-name-part-type="genus" reg="Ceratozamia">C.</tp:taxon-name-part><tp:taxon-name-part taxon-name-part-type="species" reg="aurantiaca">aurantiaca</tp:taxon-name-part></tp:taxon-name></italic><bold>C</bold><italic><tp:taxon-name><tp:taxon-name-part taxon-name-part-type="genus" reg="Ceratozamia">C.</tp:taxon-name-part><tp:taxon-name-part taxon-name-part-type="species" reg="becerrae">becerrae</tp:taxon-name-part></tp:taxon-name></italic><bold>D</bold><italic><tp:taxon-name><tp:taxon-name-part taxon-name-part-type="genus" reg="Ceratozamia">C.</tp:taxon-name-part><tp:taxon-name-part taxon-name-part-type="species" reg="brevifrons">brevifrons</tp:taxon-name-part></tp:taxon-name></italic><bold>E</bold><italic><tp:taxon-name><tp:taxon-name-part taxon-name-part-type="genus" reg="Ceratozamia">C.</tp:taxon-name-part><tp:taxon-name-part taxon-name-part-type="species" reg="chamberlainii">chamberlainii</tp:taxon-name-part></tp:taxon-name></italic><bold>F</bold><italic><tp:taxon-name><tp:taxon-name-part taxon-name-part-type="genus" reg="Ceratozamia">C.</tp:taxon-name-part><tp:taxon-name-part taxon-name-part-type="species" reg="chimalapensis">chimalapensis</tp:taxon-name-part></tp:taxon-name></italic><bold>G</bold><italic><tp:taxon-name><tp:taxon-name-part taxon-name-part-type="genus" reg="Ceratozamia">C.</tp:taxon-name-part><tp:taxon-name-part taxon-name-part-type="species" reg="decumbens">decumbens</tp:taxon-name-part></tp:taxon-name></italic><bold>H</bold><italic><tp:taxon-name><tp:taxon-name-part taxon-name-part-type="genus" reg="Ceratozamia">C.</tp:taxon-name-part><tp:taxon-name-part taxon-name-part-type="species" reg="delucana">delucana</tp:taxon-name-part></tp:taxon-name></italic><bold>I</bold><italic><tp:taxon-name><tp:taxon-name-part taxon-name-part-type="genus" reg="Ceratozamia">C.</tp:taxon-name-part><tp:taxon-name-part taxon-name-part-type="species" reg="euryphyllidia">euryphyllidia</tp:taxon-name-part></tp:taxon-name></italic><bold>J</bold><italic><tp:taxon-name><tp:taxon-name-part taxon-name-part-type="genus" reg="Ceratozamia">C.</tp:taxon-name-part><tp:taxon-name-part taxon-name-part-type="species" reg="fuscoviridis">fuscoviridis</tp:taxon-name-part></tp:taxon-name></italic><bold>K</bold><italic><tp:taxon-name><tp:taxon-name-part taxon-name-part-type="genus" reg="Ceratozamia">C.</tp:taxon-name-part><tp:taxon-name-part taxon-name-part-type="species" reg="hondurensis">hondurensis</tp:taxon-name-part></tp:taxon-name></italic><bold>L</bold><italic><tp:taxon-name><tp:taxon-name-part taxon-name-part-type="genus" reg="Ceratozamia">C.</tp:taxon-name-part><tp:taxon-name-part taxon-name-part-type="species" reg="huastecorum">huastecorum</tp:taxon-name-part></tp:taxon-name></italic>.</p></caption><graphic xmlns:xlink="http://www.w3.org/1999/xlink" xlink:href="phytokeys-208-001_article-80382__-g015.jpg" position="float" orientation="portrait" xlink:type="simple" id="oo_746074.jpg"><uri content-type="original_file" xlink:type="simple">https://binary.pensoft.net/fig/746074</uri></graphic></fig><fig id="F17" position="float" orientation="portrait"><object-id xmlns:xlink="http://www.w3.org/1999/xlink" content-type="doi" xlink:type="simple">10.3897/phytokeys.208.80382.figure17</object-id><object-id xmlns:xlink="http://www.w3.org/1999/xlink" content-type="arpha" xlink:type="simple">D3DABDE1-658B-5A5F-A073-FB94234DA0C2</object-id><label>Figure 17.</label><caption><p>Distribution of <italic><tp:taxon-name><tp:taxon-name-part taxon-name-part-type="genus" reg="Ceratozamia">Ceratozamia</tp:taxon-name-part></tp:taxon-name></italic> species <bold>A</bold><italic><tp:taxon-name><tp:taxon-name-part taxon-name-part-type="genus" reg="Ceratozamia">C.</tp:taxon-name-part><tp:taxon-name-part taxon-name-part-type="species" reg="euryphyllidia">euryphyllidia</tp:taxon-name-part></tp:taxon-name></italic><bold>B</bold><italic><tp:taxon-name><tp:taxon-name-part taxon-name-part-type="genus" reg="Ceratozamia">C.</tp:taxon-name-part><tp:taxon-name-part taxon-name-part-type="species" reg="fuscoviridis">fuscoviridis</tp:taxon-name-part></tp:taxon-name></italic><bold>C</bold><italic><tp:taxon-name><tp:taxon-name-part taxon-name-part-type="genus" reg="Ceratozamia">C.</tp:taxon-name-part><tp:taxon-name-part taxon-name-part-type="species" reg="hildae">hildae</tp:taxon-name-part></tp:taxon-name></italic><bold>D</bold><italic><tp:taxon-name><tp:taxon-name-part taxon-name-part-type="genus" reg="Ceratozamia">C.</tp:taxon-name-part><tp:taxon-name-part taxon-name-part-type="species" reg="hondurensis">hondurensis</tp:taxon-name-part></tp:taxon-name></italic>.</p></caption><graphic xmlns:xlink="http://www.w3.org/1999/xlink" xlink:href="phytokeys-208-001_article-80382__-g017.jpg" position="float" orientation="portrait" xlink:type="simple" id="oo_746076.jpg"><uri content-type="original_file" xlink:type="simple">https://binary.pensoft.net/fig/746076</uri></graphic></fig></tp:treatment-sec><ref-list><ref id="B4"><mixed-citation xmlns:xlink="http://www.w3.org/1999/xlink" xlink:type="simple"><person-group><name name-style="western"><surname>Calonje</surname><given-names>M</given-names></name><name name-style="western"><surname>Sennikov</surname><given-names>AN</given-names></name></person-group> (<year>2017</year>) <article-title>In the process of saving plant names from oblivion: The revised nomenclature of <italic><tp:taxon-name><tp:taxon-name-part taxon-name-part-type="genus">Ceratozamia</tp:taxon-name-part><tp:taxon-name-part taxon-name-part-type="species">fuscoviridis</tp:taxon-name-part></tp:taxon-name></italic> (<tp:taxon-name><tp:taxon-name-part taxon-name-part-type="family">Zamiaceae</tp:taxon-name-part></tp:taxon-name>).</article-title><source>Taxon</source><volume>66</volume>(<issue>1</issue>): <fpage>158</fpage>–<lpage>164</lpage>. <ext-link xlink:type="simple" ext-link-type="doi" xlink:href="10.12705/661.9">https://doi.org/10.12705/661.9</ext-link></mixed-citation></ref><ref id="B25"><mixed-citation xmlns:xlink="http://www.w3.org/1999/xlink" xlink:type="simple"><person-group><name name-style="western"><surname>Martínez-Domínguez</surname><given-names>L</given-names></name><name name-style="western"><surname>Nicolalde-Morejón</surname><given-names>F</given-names></name><name name-style="western"><surname>Vergara-Silva</surname><given-names>F</given-names></name><name name-style="western"><surname>Stevenson</surname><given-names>DW</given-names></name></person-group> (<year>2018a</year>) <article-title>Taxonomic review of <italic><tp:taxon-name><tp:taxon-name-part taxon-name-part-type="genus">Ceratozamia</tp:taxon-name-part></tp:taxon-name></italic> (<tp:taxon-name><tp:taxon-name-part taxon-name-part-type="family">Zamiaceae</tp:taxon-name-part></tp:taxon-name>) in the Sierra Madre Oriental, Mexico.</article-title><source>PhytoKeys</source><volume>100</volume>: <fpage>91</fpage>–<lpage>124</lpage>. <ext-link xlink:type="simple" ext-link-type="doi" xlink:href="10.3897/phytokeys.100.23152">https://doi.org/10.3897/phytokeys.100.23152</ext-link></mixed-citation></ref><ref id="B2"><mixed-citation xmlns:xlink="http://www.w3.org/1999/xlink" xlink:type="simple"><person-group><name name-style="western"><surname>Bonta</surname><given-names>M</given-names></name><name name-style="western"><surname>Pulido-Silva</surname><given-names>MT</given-names></name><name name-style="western"><surname>Diego-Vargas</surname><given-names>T</given-names></name><name name-style="western"><surname>Vite-Reyes</surname><given-names>A</given-names></name><name name-style="western"><surname>Vovides</surname><given-names>AP</given-names></name><name name-style="western"><surname>Cibrián-Jaramillo</surname><given-names>A</given-names></name></person-group> (<year>2019</year>) <article-title>Ethnobotany of Mexican and northern Central American cycads (<tp:taxon-name><tp:taxon-name-part taxon-name-part-type="family">Zamiaceae</tp:taxon-name-part></tp:taxon-name>).</article-title><source>Journal of Ethnobiology and Ethnomedicine</source><volume>4</volume>(<issue>1</issue>): <fpage>15</fpage>. <ext-link xlink:type="simple" ext-link-type="doi" xlink:href="10.1186/s13002-018-0282-z">https://doi.org/10.1186/s13002-018-0282-z</ext-link></mixed-citation></ref><ref id="B17"><mixed-citation xmlns:xlink="http://www.w3.org/1999/xlink" xlink:type="simple">IUCN (<year>2021</year>) The IUCN Red List of Threatened Species. Version 2021–3. <ext-link xlink:type="simple" ext-link-type="uri" xlink:href="https://www.iucnredlist.org">https://www.iucnredlist.org</ext-link> [Accessed 10.6.2022]</mixed-citation></ref><ref id="B28"><mixed-citation xmlns:xlink="http://www.w3.org/1999/xlink" xlink:type="simple"><person-group><name name-style="western"><surname>Martínez-Domínguez</surname><given-names>L</given-names></name><name name-style="western"><surname>Nicolalde-Morejón</surname><given-names>F</given-names></name><name name-style="western"><surname>Stevenson</surname><given-names>DW</given-names></name><name name-style="western"><surname>Santiago-Jiménez</surname><given-names>QJ</given-names></name><name name-style="western"><surname>Rojas-Soto</surname><given-names>O</given-names></name><name name-style="western"><surname>Vergara-Silva</surname><given-names>F</given-names></name></person-group> (<year>2021</year>) <article-title>The need for multidisciplinary conservation: A case study of <italic><tp:taxon-name><tp:taxon-name-part taxon-name-part-type="genus">Ceratozamia</tp:taxon-name-part></tp:taxon-name></italic> (<tp:taxon-name><tp:taxon-name-part taxon-name-part-type="family">Zamiaceae</tp:taxon-name-part></tp:taxon-name>, <tp:taxon-name><tp:taxon-name-part taxon-name-part-type="order">Cycadales</tp:taxon-name-part></tp:taxon-name>) in eastern Mexico.</article-title><source>Oryx</source><volume>55</volume>(<issue>6</issue>): <fpage>947</fpage>–<lpage>956</lpage>. <ext-link xlink:type="simple" ext-link-type="doi" xlink:href="10.1017/S0030605320000204">https://doi.org/10.1017/S0030605320000204</ext-link></mixed-citation></ref><ref id="B43"><mixed-citation xmlns:xlink="http://www.w3.org/1999/xlink" xlink:type="simple"><person-group><name name-style="western"><surname>Osborne</surname><given-names>R</given-names></name><name name-style="western"><surname>Stevenson</surname><given-names>DW</given-names></name><name name-style="western"><surname>Vovides</surname><given-names>AP</given-names></name></person-group> (<year>2006</year>) What is <italic><tp:taxon-name><tp:taxon-name-part taxon-name-part-type="genus">Ceratozamia</tp:taxon-name-part><tp:taxon-name-part taxon-name-part-type="species">fuscoviridis</tp:taxon-name-part></tp:taxon-name></italic>? Delpinoa 48: 5–10.</mixed-citation></ref></ref-list></tp:taxon-treatment>
