# Supplementary material for: ﻿Monograph of Ceratozamia (Zamiaceae, Cycadales): an endangered genus
Source: PhytoKeys. 2022 Sep 21;208:1–102. doi: 10.3897/phytokeys.208.80382 (PMC9849018; doi:10.3897/phytokeys.208.80382)
Supplement: XML Treatment for Ceratozamia hildae [file phytokeys.208.80382-treatment12.xml]

<!DOCTYPE tp:taxon-treatment
  PUBLIC "-//TaxonX//DTD Taxonomic Treatment Publishing DTD v0 20100105//EN" "tax-treatment-NSO.dtd">
<tp:taxon-treatment xmlns:tp="http://www.plazi.org/taxpub"><tp:treatment-meta><kwd-group><label>Taxon classification</label><kwd>
                <named-content content-type="kingdom">Plantae</named-content>
              </kwd><kwd>
                <named-content content-type="order">Cycadales</named-content>
              </kwd><kwd>
                <named-content content-type="family">Zamiaceae</named-content>
              </kwd></kwd-group><mixed-citation publication-type="journal"><person-group><name><surname>Martínez-Domínguez</surname><given-names>Lilí</given-names></name><name><surname>Nicolalde-Morejón</surname><given-names>Fernando</given-names></name><name><surname>Vergara-Silva</surname><given-names>Francisco</given-names></name><name><surname>Stevenson</surname><given-names>Dennis Wm.</given-names></name></person-group><article-title>﻿Monograph of <italic><tp:taxon-name><tp:taxon-name-part taxon-name-part-type="genus" reg="Ceratozamia">Ceratozamia</tp:taxon-name-part></tp:taxon-name></italic> (<tp:taxon-name><tp:taxon-name-part taxon-name-part-type="family">Zamiaceae</tp:taxon-name-part></tp:taxon-name>, <tp:taxon-name><tp:taxon-name-part taxon-name-part-type="order">Cycadales</tp:taxon-name-part></tp:taxon-name>): an endangered genus</article-title><source>PhytoKeys</source><day>21</day><month>09</month><year>2022</year><volume>208</volume><fpage>1</fpage><lpage>102</lpage><pub-id pub-id-type="doi">10.3897/phytokeys.208.80382</pub-id></mixed-citation></tp:treatment-meta><tp:nomenclature><label>﻿11.</label><tp:taxon-name>
              <object-id xmlns:xlink="http://www.w3.org/1999/xlink" content-type="arpha" xlink:type="simple">2B539FB3-369F-5343-B7C0-62BA3841291F</object-id>
              <tp:taxon-name-part taxon-name-part-type="genus" reg="Ceratozamia">Ceratozamia</tp:taxon-name-part>
              <tp:taxon-name-part taxon-name-part-type="species" reg="hildae">hildae</tp:taxon-name-part>
            </tp:taxon-name><tp:taxon-authority>G.P.Landry &amp; M.C.Wilson, Brittonia 31(3): 422. 1979</tp:taxon-authority><xref ref-type="fig" rid="F18">Fig. 18</xref></tp:nomenclature><tp:treatment-sec sec-type="material" id="SECID0EZJAK"><title>Type.</title><p>Cultivated in Baton Rouge, Louisiana USA at 5988 South Pollard Parkway (plants originally from several km N of Xilitla, San Luis Potosí, Mexico), <italic>G. Landry 76521</italic>♂ (holotype: GH! [00003274]; isotypes: FTG!, LSU! [LSU00048484], MEXU! [MEXU00443083, MEXU00443084, MEXU00443085], MICH! [1050284A, 1050284B], NY! [00001153–00001156], US! [00011993]).</p></tp:treatment-sec><tp:treatment-sec sec-type="description" id="SECID0EBKAK"><title>Description.</title><p><bold><italic>Stem</italic></bold> 10–20 cm long, 10–15 cm in diameter, semi-hypogeous, erect. <bold><italic>Cataphylls</italic></bold> 2.1–4.2 × 0.8–1.9 cm wide at the base, persistent, triangular, reddish brown, densely brown tomentose at emergence, partially tomentose at maturity, apex acuminate. <bold><italic>Leaves</italic></bold> 2–7, 95–202 cm long, ascending, reddish brown at emergence with whitish gray trichomes, glabrous at maturity. <bold><italic>Petiole</italic></bold> 43–89 cm long, terete, linear, greenish brown and green in adult leaves; with 2–12 thin prickles, 0.01–0.2 cm long. <bold><italic>Rachis</italic></bold> 60–130 cm long, terete, linear, greenish brown in mature leaves, with prickles and occasionally unarmed. <bold><italic>Leaflets</italic></bold> in 5–11 fascicles, 16–56 leaflets in total, clustered, insertion in one plane, oblong, in general longitudinally planar, basally falcate to non-basally falcate, membranaceous, flat, green with adaxial and abaxial sides glaucous, distal end with entire margins, acuminate and symmetrical to asymmetrical at the apex, attenuate at base, with conspicuous and green-light veins; median leaflets 14.5–24 × 2.4–5 cm, 6–15 cm between leaflets; articulations 0.2–0.5 cm wide, brown and green. <bold><italic>Pollen strobili</italic></bold> 8–12.5 cm long, 2–2.5 cm in diameter, solitary, cylindrical, erect, brown with reddish brown trichomes at emergence, reddish brown at maturity; peduncle 6–8 cm long, 0.8–1 cm in diameter, tomentose, reddish brown to brown; microsporophylls 0.8–1.2 × 0.6–1 cm, discoid with non-recurved distal face and a lobate fertile portion, infertile portion 0.23–0.29 cm long and rounded with curved horns, 0.20–0.25 cm long, 0.39–0.50 cm and an acute angle between the horns. <bold><italic>Ovulate strobili</italic></bold> 10–15 cm long, 6–9 cm in diameter, solitary, cylindrical, erect, green at emergence with brown trichomes, green with brown to blackish trichomes at maturity, acuminate apex; peduncle 7.5–16 cm long, 1.2–1.5 cm in diameter, erect, tomentose, brown; megasporophylls 20–56, 5–8 orthostichies with 4–7 sporophylls per orthostichy, 2–3.7 × 2–4 cm, with a prominent distal face, horns straight and 0.30–0.50 cm long, 1.70–1.90 cm between horns with a right angle between the horns. <bold><italic>Seeds</italic></bold> 1.3–2.3 cm long, 1.2–1.5 cm in diameter, ovate, sarcotesta whitish red when immature, light brown at maturity.</p></tp:treatment-sec><tp:treatment-sec sec-type="distribution" id="SECID0EJLAK"><title>Distribution and habitat.</title><p><italic><tp:taxon-name><tp:taxon-name-part taxon-name-part-type="genus" reg="Ceratozamia">Ceratozamia</tp:taxon-name-part><tp:taxon-name-part taxon-name-part-type="species" reg="hildae">hildae</tp:taxon-name-part></tp:taxon-name></italic> is endemic to Sierra Gorda in Mexico, particularly in San Luis Potosí and Querétaro (Fig. <xref ref-type="fig" rid="F17">17C</xref>), where it occurs in the evergreen tropical forests on karstic rocks at 300–1,200 m.</p></tp:treatment-sec><tp:treatment-sec sec-type="etymology" id="SECID0E5LAK"><title>Etymology.</title><p>The epithet is in honor of Hilda Guerra Walker, daughter of the original collector (Luciano E. Guerra, plant collector from Mission Texas) (<xref ref-type="bibr" rid="B19">Landry and Wilson 1979</xref>).</p></tp:treatment-sec><tp:treatment-sec sec-type="Common names" id="SECID0EIMAK"><title>Common names.</title><p>Mexico. Querétaro: Chamalillo, pata de gallo (J. Rees 312).</p></tp:treatment-sec><tp:treatment-sec sec-type="Uses" id="SECID0ENMAK"><title>Uses.</title><p>None recorded.</p></tp:treatment-sec><tp:treatment-sec sec-type="conservation status" id="SECID0ESMAK"><title>Conservation status.</title><p>(<xref ref-type="bibr" rid="B17">IUCN 2021</xref>). <italic><tp:taxon-name><tp:taxon-name-part taxon-name-part-type="genus" reg="Ceratozamia">Ceratozamia</tp:taxon-name-part><tp:taxon-name-part taxon-name-part-type="species" reg="hildae">hildae</tp:taxon-name-part></tp:taxon-name></italic> is listed as “Endangered” under criteria A2abcd; B1ab(ii,iii,iv).</p></tp:treatment-sec><tp:treatment-sec sec-type="discussion" id="SECID0EHNAK"><title>Discussion.</title><p><italic><tp:taxon-name><tp:taxon-name-part taxon-name-part-type="genus" reg="Ceratozamia">Ceratozamia</tp:taxon-name-part><tp:taxon-name-part taxon-name-part-type="species" reg="hildae">hildae</tp:taxon-name-part></tp:taxon-name></italic> is easily distinguished from other members of the group by its clustered membranous oblong leaflets (Fig. <xref ref-type="fig" rid="F18">18A</xref>).</p><fig id="F18" position="float" orientation="portrait"><object-id xmlns:xlink="http://www.w3.org/1999/xlink" content-type="doi" xlink:type="simple">10.3897/phytokeys.208.80382.figure18</object-id><object-id xmlns:xlink="http://www.w3.org/1999/xlink" content-type="arpha" xlink:type="simple">1B57C438-7329-5030-BFCA-6FF7DB5BC62A</object-id><label>Figure 18.</label><caption><p><italic><tp:taxon-name><tp:taxon-name-part taxon-name-part-type="genus" reg="Ceratozamia">Ceratozamia</tp:taxon-name-part><tp:taxon-name-part taxon-name-part-type="species" reg="hildae">hildae</tp:taxon-name-part></tp:taxon-name></italic><bold>A</bold> leaves of an adult plant <bold>B</bold> leaves of a juvenile plant <bold>C</bold> mature ovulate strobilus <bold>D</bold> mature pollen strobilus and microsporophylls.</p></caption><graphic xmlns:xlink="http://www.w3.org/1999/xlink" xlink:href="phytokeys-208-001_article-80382__-g018.jpg" position="float" orientation="portrait" xlink:type="simple" id="oo_746077.jpg"><uri content-type="original_file" xlink:type="simple">https://binary.pensoft.net/fig/746077</uri></graphic></fig></tp:treatment-sec><tp:treatment-sec sec-type="material" id="SECID0E3OAK"><title>Specimens examined.</title><p>Mexico. <bold>Querétaro: Mun. Arroyo Seco</bold>, 1,181 m, 9 Nov 2003, <italic>J.A. Pérez de la Rosa &amp; G. Vargas A. 1908</italic> (IBUG). <bold>Mun. Jalpan de Serra</bold>, 850 m, 29 Dec 1977, <italic>A.P. Vovides 337</italic> (XAL); 29 Dec 1977, <italic>A.P. Vovides s/n</italic> (IEB); 1,200 m, 8 Mar1991, <italic>B. Servin 870</italic> (MEXU); 1,200 m, 20 Mar 1991, <italic>B. Servin 986</italic> (MEXU); 8 Mar 1991, <italic>B. Servin 6328</italic> (IEB); 20 Apr 1991, <italic>B. Servin 6330</italic> (IEB); Sep 1977, <italic>J. Rees s/n</italic> (IEB); <italic>312</italic> (XAL). <bold>San Luis Potosí: Mun. Aquismón</bold>, 300 m, 22 Sep 1977, <italic>A.P. Vovides &amp; J. Rees 312</italic> (MEXU, XAL); 357 m, 20 Mar 2016, <italic>F. Nicolalde-Morejón et al. 2391</italic>–<italic>2406</italic> (CIB); 357 m, 20 Mar 2016, <italic>L. Martínez-Domínguez et al. 910–921, 923, 940</italic> (CIB), <italic>922</italic> (CIB, MEXU); 26 Nov 1970, <italic>S. Longoria s/n</italic> (MEXU; US); 617 m, 15 Jan 2001, <italic>T.W. Walters TW-2001-14-A</italic> (MEXU, XAL), <italic>TW-2001-14-B</italic> (XAL), <italic>TW-2001-14-C</italic> (MEXU).</p></tp:treatment-sec><tp:treatment-sec><!--Section generated to contain objects referenced in tp:taxon-treatment.--><fig id="F17" position="float" orientation="portrait"><object-id xmlns:xlink="http://www.w3.org/1999/xlink" content-type="doi" xlink:type="simple">10.3897/phytokeys.208.80382.figure17</object-id><object-id xmlns:xlink="http://www.w3.org/1999/xlink" content-type="arpha" xlink:type="simple">D3DABDE1-658B-5A5F-A073-FB94234DA0C2</object-id><label>Figure 17.</label><caption><p>Distribution of <italic><tp:taxon-name><tp:taxon-name-part taxon-name-part-type="genus" reg="Ceratozamia">Ceratozamia</tp:taxon-name-part></tp:taxon-name></italic> species <bold>A</bold><italic><tp:taxon-name><tp:taxon-name-part taxon-name-part-type="genus" reg="Ceratozamia">C.</tp:taxon-name-part><tp:taxon-name-part taxon-name-part-type="species" reg="euryphyllidia">euryphyllidia</tp:taxon-name-part></tp:taxon-name></italic><bold>B</bold><italic><tp:taxon-name><tp:taxon-name-part taxon-name-part-type="genus" reg="Ceratozamia">C.</tp:taxon-name-part><tp:taxon-name-part taxon-name-part-type="species" reg="fuscoviridis">fuscoviridis</tp:taxon-name-part></tp:taxon-name></italic><bold>C</bold><italic><tp:taxon-name><tp:taxon-name-part taxon-name-part-type="genus" reg="Ceratozamia">C.</tp:taxon-name-part><tp:taxon-name-part taxon-name-part-type="species" reg="hildae">hildae</tp:taxon-name-part></tp:taxon-name></italic><bold>D</bold><italic><tp:taxon-name><tp:taxon-name-part taxon-name-part-type="genus" reg="Ceratozamia">C.</tp:taxon-name-part><tp:taxon-name-part taxon-name-part-type="species" reg="hondurensis">hondurensis</tp:taxon-name-part></tp:taxon-name></italic>.</p></caption><graphic xmlns:xlink="http://www.w3.org/1999/xlink" xlink:href="phytokeys-208-001_article-80382__-g017.jpg" position="float" orientation="portrait" xlink:type="simple" id="oo_746076.jpg"><uri content-type="original_file" xlink:type="simple">https://binary.pensoft.net/fig/746076</uri></graphic></fig></tp:treatment-sec><ref-list><ref id="B19"><mixed-citation xmlns:xlink="http://www.w3.org/1999/xlink" xlink:type="simple"><person-group><name name-style="western"><surname>Landry</surname><given-names>GP</given-names></name><name name-style="western"><surname>Wilson</surname><given-names>MC</given-names></name></person-group> (<year>1979</year>) <article-title>A new species of <italic><tp:taxon-name><tp:taxon-name-part taxon-name-part-type="genus">Ceratozamia</tp:taxon-name-part></tp:taxon-name></italic> (<tp:taxon-name><tp:taxon-name-part taxon-name-part-type="family">Cycadaceae</tp:taxon-name-part></tp:taxon-name>) from San Luis Potosí.</article-title><source>Brittonia</source><volume>31</volume>(<issue>3</issue>): <fpage>422</fpage>–<lpage>424</lpage>. <ext-link xlink:type="simple" ext-link-type="doi" xlink:href="10.2307/2806139">https://doi.org/10.2307/2806139</ext-link></mixed-citation></ref><ref id="B17"><mixed-citation xmlns:xlink="http://www.w3.org/1999/xlink" xlink:type="simple">IUCN (<year>2021</year>) The IUCN Red List of Threatened Species. Version 2021–3. <ext-link xlink:type="simple" ext-link-type="uri" xlink:href="https://www.iucnredlist.org">https://www.iucnredlist.org</ext-link> [Accessed 10.6.2022]</mixed-citation></ref></ref-list></tp:taxon-treatment>
