# Supplementary material for: ﻿Monograph of Ceratozamia (Zamiaceae, Cycadales): an endangered genus
Source: PhytoKeys. 2022 Sep 21;208:1–102. doi: 10.3897/phytokeys.208.80382 (PMC9849018; doi:10.3897/phytokeys.208.80382)
Supplement: XML Treatment for Ceratozamia hondurensis [file phytokeys.208.80382-treatment13.xml]

<!DOCTYPE tp:taxon-treatment
  PUBLIC "-//TaxonX//DTD Taxonomic Treatment Publishing DTD v0 20100105//EN" "tax-treatment-NSO.dtd">
<tp:taxon-treatment xmlns:tp="http://www.plazi.org/taxpub"><tp:treatment-meta><kwd-group><label>Taxon classification</label><kwd>
                <named-content content-type="kingdom">Plantae</named-content>
              </kwd><kwd>
                <named-content content-type="order">Cycadales</named-content>
              </kwd><kwd>
                <named-content content-type="family">Zamiaceae</named-content>
              </kwd></kwd-group><mixed-citation publication-type="journal"><person-group><name><surname>Martínez-Domínguez</surname><given-names>Lilí</given-names></name><name><surname>Nicolalde-Morejón</surname><given-names>Fernando</given-names></name><name><surname>Vergara-Silva</surname><given-names>Francisco</given-names></name><name><surname>Stevenson</surname><given-names>Dennis Wm.</given-names></name></person-group><article-title>﻿Monograph of <italic><tp:taxon-name><tp:taxon-name-part taxon-name-part-type="genus" reg="Ceratozamia">Ceratozamia</tp:taxon-name-part></tp:taxon-name></italic> (<tp:taxon-name><tp:taxon-name-part taxon-name-part-type="family">Zamiaceae</tp:taxon-name-part></tp:taxon-name>, <tp:taxon-name><tp:taxon-name-part taxon-name-part-type="order">Cycadales</tp:taxon-name-part></tp:taxon-name>): an endangered genus</article-title><source>PhytoKeys</source><day>21</day><month>09</month><year>2022</year><volume>208</volume><fpage>1</fpage><lpage>102</lpage><pub-id pub-id-type="doi">10.3897/phytokeys.208.80382</pub-id></mixed-citation></tp:treatment-meta><tp:nomenclature><label>﻿12.</label><tp:taxon-name>
              <object-id xmlns:xlink="http://www.w3.org/1999/xlink" content-type="arpha" xlink:type="simple">5541FFD4-1AE6-5C36-A5BC-8A46D45871C4</object-id>
              <tp:taxon-name-part taxon-name-part-type="genus" reg="Ceratozamia">Ceratozamia</tp:taxon-name-part>
              <tp:taxon-name-part taxon-name-part-type="species" reg="hondurensis">hondurensis</tp:taxon-name-part>
            </tp:taxon-name><tp:taxon-authority>J.L.Haynes, Whitelock, Schutzman &amp; R.S.Adams, The Cycad Newsletter 31 (2/3): 16. 2008</tp:taxon-authority><xref ref-type="fig" rid="F15">Fig. 15K</xref></tp:nomenclature><tp:treatment-sec sec-type="material" id="SECID0E2RAK"><title>Type.</title><p>HONDURAS. Atlántida: Mun. Esparta, 0.5 km SE of Jilamo Nuevo along the Río Jilamito, 13 Apr 1994, <italic>A.E. Brand &amp; R. Zúniga 2830</italic>, (lectotype, designated here: MO! [acc. # 5943287–5943289]; isolectotype: MEXU! [MEXU01347996–MEXU01347999]).</p></tp:treatment-sec><tp:treatment-sec sec-type="description" id="SECID0EDSAK"><title>Description.</title><p><bold><italic>Stems</italic></bold> 20–50 cm long, 20 cm in diameter, semi-hypogeous, erect and decumbent. <bold><italic>Cataphylls</italic></bold> 4.5–7 × 4.5–7.5 cm wide at the base, persistent, triangular, reddish brown, densely brown tomentose at emergence, glabrous at maturity, apex acuminate. <bold><italic>Leaves</italic></bold> 3–25, 120–322 cm long, ascending, light green at emergence with whitish gray trichomes, glabrous at maturity. <bold><italic>Petiole</italic></bold> 56–150 cm long, terete, linear, green in mature leaves; with 8–34 thin prickles, 0.26–0.50 cm long. <bold><italic>Rachis</italic></bold> 80–200 cm long, terete, linear, with prickles, green in mature leaves. <bold><italic>Leaflets</italic></bold> 10–18 pairs, opposite to subopposite, insertion in one plane, obovate to broadly oblanceolate, in general longitudinally planar, generally not basally falcate, membranaceous, flat, green with adaxial side glabrous and abaxial side glaucous, distal end with entire margins, acuminate and symmetrical at the apex, attenuate at base, with prominent and light-green veins; median leaflets 23–34.5 × 8–12.8 cm, 8.5–16 cm between leaflets; articulations 0.5–1.6 cm wide, green and yellow. <bold><italic>Pollen strobili</italic></bold> 30–35 cm long, 4–5 cm in diameter, solitary, cylindrical, erect, yellowish green at emergence, yellowish cream with blackish trichomes at maturity; peduncle 2–4 cm long, 2–3 cm in diameter, tomentose, brown; microsporophylls 0.9–1.2 × 0.7–1.2 cm, discoid with a non-recurved distal face and lobate fertile portion, infertile portion 0.52–0.60 cm long, and orbicular and rounded with straight horns 0.18–0.23 cm long, 0.50–0.62 cm and an acute angle between the horns. <bold><italic>Ovulate strobili</italic></bold> 18–22 cm long, 8–10 cm in diameter, solitary, cylindrical, erect, yellowish green to green with abundant, deep red trichomes at emergence, greenish brown with abundant, blackish trichomes at maturity, mucronate apex; peduncle 5–15 cm long, 1.0–3.0 cm in diameter, erect, tomentose, brown; megasporophylls 72–120, 9–11 orthostichies with 8–11 sporophylls per orthostichy, 1.5–2.5 × 4–5.5 cm, with a prominent distal face, horns curved and 0.60–0.80 cm long, 0.99–1.40 cm between the horns with an acute angle between horns. <bold><italic>Seeds</italic></bold> 2.1–2.6 cm long, 1.46–1.89 cm in diameter, ovate, sarcotesta whitish yellow to yellow when immature, light brown at maturity.</p></tp:treatment-sec><tp:treatment-sec sec-type="distribution" id="SECID0ELTAK"><title>Distribution and habitat.</title><p><italic><tp:taxon-name><tp:taxon-name-part taxon-name-part-type="genus" reg="Ceratozamia">Ceratozamia</tp:taxon-name-part><tp:taxon-name-part taxon-name-part-type="species" reg="hondurensis">hondurensis</tp:taxon-name-part></tp:taxon-name></italic> is endemic to Honduras in the Atlántida department (Fig. <xref ref-type="fig" rid="F17">17D</xref>), where it grows in evergreen tropical forest between 20–600 m elevation.</p></tp:treatment-sec><tp:treatment-sec sec-type="etymology" id="SECID0EAUAK"><title>Etymology.</title><p>The specific epithet alludes to the endemism of the species in Honduras.</p></tp:treatment-sec><tp:treatment-sec sec-type="Common names" id="SECID0EFUAK"><title>Common names.</title><p>Honduras. Atlántida: Camotillo (<xref ref-type="bibr" rid="B16">Haynes et al. 2008</xref>).</p></tp:treatment-sec><tp:treatment-sec sec-type="Uses" id="SECID0EPUAK"><title>Uses.</title><p>The stems are used to elaborate an infusion for poison animals or people. (L. Martínez-Domínguez et al. 2241). Also, the stems are processed for medicinal purposes (<xref ref-type="bibr" rid="B2">Bonta et al. 2019</xref>).</p></tp:treatment-sec><tp:treatment-sec sec-type="Preliminary conservation status" id="SECID0EZUAK"><title>Preliminary conservation status.</title><p><italic><tp:taxon-name><tp:taxon-name-part taxon-name-part-type="genus" reg="Ceratozamia">Ceratozamia</tp:taxon-name-part><tp:taxon-name-part taxon-name-part-type="species" reg="hondurensis">hondurensis</tp:taxon-name-part></tp:taxon-name></italic> is not listed in The IUCN Red List of Threatened Species. There is insufficient data on the population’s status of this species, however, it is known that populations have suffered illegal wildlife trade as shown by seizures made at Customs of Honduras.</p></tp:treatment-sec><tp:treatment-sec sec-type="discussion" id="SECID0EKVAK"><title>Discussion.</title><p><italic><tp:taxon-name><tp:taxon-name-part taxon-name-part-type="genus" reg="Ceratozamia">Ceratozamia</tp:taxon-name-part><tp:taxon-name-part taxon-name-part-type="species" reg="hondurensis">hondurensis</tp:taxon-name-part></tp:taxon-name></italic> is similar in leaf morphology to <italic><tp:taxon-name><tp:taxon-name-part taxon-name-part-type="genus" reg="Ceratozamia">C.</tp:taxon-name-part><tp:taxon-name-part taxon-name-part-type="species" reg="euryphyllidia">euryphyllidia</tp:taxon-name-part></tp:taxon-name></italic>. It differs in its leaflets with a symmetric apex and an entire margin at distal end as compared to the asymmetric apex and sinuate margin at distal end of the leaflets in <italic><tp:taxon-name><tp:taxon-name-part taxon-name-part-type="genus" reg="Ceratozamia">C.</tp:taxon-name-part><tp:taxon-name-part taxon-name-part-type="species" reg="euryphyllidia">euryphyllidia</tp:taxon-name-part></tp:taxon-name></italic>. Additionally, <italic><tp:taxon-name><tp:taxon-name-part taxon-name-part-type="genus" reg="Ceratozamia">C.</tp:taxon-name-part><tp:taxon-name-part taxon-name-part-type="species" reg="hondurensis">hondurensis</tp:taxon-name-part></tp:taxon-name></italic> differs in reproductive structures; the ovulate strobilus has mucronate apex, whereas in <italic><tp:taxon-name><tp:taxon-name-part taxon-name-part-type="genus" reg="Ceratozamia">C.</tp:taxon-name-part><tp:taxon-name-part taxon-name-part-type="species" reg="euryphyllidia">euryphyllidia</tp:taxon-name-part></tp:taxon-name></italic> the ovulate strobilus has long (up to 5 cm) acuminate apex.</p><p>In protologue, two specimens from “<italic>A.E. Brand &amp; R. Zúniga 2830</italic>” were cited as types: holotype in EAP and isotype in MO. The type specimen was not deposited in EAP (the herbarium has no record of this material nor was it found in unprocessed material). In addition, we consulted TEFH, the other herbarium in Honduras, with the same result. However, we found a duplicate specimen in MEXU. Thus, we are here designating the specimen in MO cited as isotype as the lectotype and the specimen at MEXU as the isolectotype.</p></tp:treatment-sec><tp:treatment-sec sec-type="material" id="SECID0ELXAK"><title>Specimens examined.</title><p>Honduras. <bold>Atlántida</bold>: <bold>Mun. La Ceiba</bold>, 225 m, 14 Apr 1996, <italic>D.R. Hodel &amp; Schleder 1485</italic> (MO); 217 m, 29 Jul 2003, <italic>J. Haynes et al. 47</italic> (TEFH); 151 m, 19 May 2022, <italic>L. Martínez-Domínguez et al. 2440, 2443, 2444, 2446–2448</italic> (TEFH). <bold>Mun. Tela</bold>, 0–500 m, 10 Feb 1994, <italic>C. Nelson et al. 17586</italic> (TEFH); 200–500 m, 9 Apr 1994, <italic>D.L. Hazlett et al. 8036</italic> (MO); 615 m, 13 Jul 2008, <italic>G. Sandoval et al. 1312</italic> (TEFH); 615 m, 31 Jul 2003, <italic>J. Haynes et al. 40</italic> (TEFH); Cultivated, 615 m, 16 Mar 2017, <italic>L. Ferrufino et al. 777</italic> (TEFH); 163 m, 17 May 2022, <italic>L. Martínez-Domínguez et al. 2421, 2423, 2425, 2428–2430</italic> (TEFH).</p></tp:treatment-sec><tp:treatment-sec><!--Section generated to contain objects referenced in tp:taxon-treatment.--><fig id="F15" position="float" orientation="portrait"><object-id xmlns:xlink="http://www.w3.org/1999/xlink" content-type="doi" xlink:type="simple">10.3897/phytokeys.208.80382.figure15</object-id><object-id xmlns:xlink="http://www.w3.org/1999/xlink" content-type="arpha" xlink:type="simple">ACD1E213-211C-5B5D-9912-98630A36D8DE</object-id><label>Figure 15.</label><caption><p>Plants of <italic><tp:taxon-name><tp:taxon-name-part taxon-name-part-type="genus" reg="Ceratozamia">Ceratozamia</tp:taxon-name-part></tp:taxon-name></italic> in habitat <bold>A</bold><italic><tp:taxon-name><tp:taxon-name-part taxon-name-part-type="genus" reg="Ceratozamia">C.</tp:taxon-name-part><tp:taxon-name-part taxon-name-part-type="species" reg="alvarezii">alvarezii</tp:taxon-name-part></tp:taxon-name></italic><bold>B</bold><italic><tp:taxon-name><tp:taxon-name-part taxon-name-part-type="genus" reg="Ceratozamia">C.</tp:taxon-name-part><tp:taxon-name-part taxon-name-part-type="species" reg="aurantiaca">aurantiaca</tp:taxon-name-part></tp:taxon-name></italic><bold>C</bold><italic><tp:taxon-name><tp:taxon-name-part taxon-name-part-type="genus" reg="Ceratozamia">C.</tp:taxon-name-part><tp:taxon-name-part taxon-name-part-type="species" reg="becerrae">becerrae</tp:taxon-name-part></tp:taxon-name></italic><bold>D</bold><italic><tp:taxon-name><tp:taxon-name-part taxon-name-part-type="genus" reg="Ceratozamia">C.</tp:taxon-name-part><tp:taxon-name-part taxon-name-part-type="species" reg="brevifrons">brevifrons</tp:taxon-name-part></tp:taxon-name></italic><bold>E</bold><italic><tp:taxon-name><tp:taxon-name-part taxon-name-part-type="genus" reg="Ceratozamia">C.</tp:taxon-name-part><tp:taxon-name-part taxon-name-part-type="species" reg="chamberlainii">chamberlainii</tp:taxon-name-part></tp:taxon-name></italic><bold>F</bold><italic><tp:taxon-name><tp:taxon-name-part taxon-name-part-type="genus" reg="Ceratozamia">C.</tp:taxon-name-part><tp:taxon-name-part taxon-name-part-type="species" reg="chimalapensis">chimalapensis</tp:taxon-name-part></tp:taxon-name></italic><bold>G</bold><italic><tp:taxon-name><tp:taxon-name-part taxon-name-part-type="genus" reg="Ceratozamia">C.</tp:taxon-name-part><tp:taxon-name-part taxon-name-part-type="species" reg="decumbens">decumbens</tp:taxon-name-part></tp:taxon-name></italic><bold>H</bold><italic><tp:taxon-name><tp:taxon-name-part taxon-name-part-type="genus" reg="Ceratozamia">C.</tp:taxon-name-part><tp:taxon-name-part taxon-name-part-type="species" reg="delucana">delucana</tp:taxon-name-part></tp:taxon-name></italic><bold>I</bold><italic><tp:taxon-name><tp:taxon-name-part taxon-name-part-type="genus" reg="Ceratozamia">C.</tp:taxon-name-part><tp:taxon-name-part taxon-name-part-type="species" reg="euryphyllidia">euryphyllidia</tp:taxon-name-part></tp:taxon-name></italic><bold>J</bold><italic><tp:taxon-name><tp:taxon-name-part taxon-name-part-type="genus" reg="Ceratozamia">C.</tp:taxon-name-part><tp:taxon-name-part taxon-name-part-type="species" reg="fuscoviridis">fuscoviridis</tp:taxon-name-part></tp:taxon-name></italic><bold>K</bold><italic><tp:taxon-name><tp:taxon-name-part taxon-name-part-type="genus" reg="Ceratozamia">C.</tp:taxon-name-part><tp:taxon-name-part taxon-name-part-type="species" reg="hondurensis">hondurensis</tp:taxon-name-part></tp:taxon-name></italic><bold>L</bold><italic><tp:taxon-name><tp:taxon-name-part taxon-name-part-type="genus" reg="Ceratozamia">C.</tp:taxon-name-part><tp:taxon-name-part taxon-name-part-type="species" reg="huastecorum">huastecorum</tp:taxon-name-part></tp:taxon-name></italic>.</p></caption><graphic xmlns:xlink="http://www.w3.org/1999/xlink" xlink:href="phytokeys-208-001_article-80382__-g015.jpg" position="float" orientation="portrait" xlink:type="simple" id="oo_746074.jpg"><uri content-type="original_file" xlink:type="simple">https://binary.pensoft.net/fig/746074</uri></graphic></fig><fig id="F17" position="float" orientation="portrait"><object-id xmlns:xlink="http://www.w3.org/1999/xlink" content-type="doi" xlink:type="simple">10.3897/phytokeys.208.80382.figure17</object-id><object-id xmlns:xlink="http://www.w3.org/1999/xlink" content-type="arpha" xlink:type="simple">D3DABDE1-658B-5A5F-A073-FB94234DA0C2</object-id><label>Figure 17.</label><caption><p>Distribution of <italic><tp:taxon-name><tp:taxon-name-part taxon-name-part-type="genus" reg="Ceratozamia">Ceratozamia</tp:taxon-name-part></tp:taxon-name></italic> species <bold>A</bold><italic><tp:taxon-name><tp:taxon-name-part taxon-name-part-type="genus" reg="Ceratozamia">C.</tp:taxon-name-part><tp:taxon-name-part taxon-name-part-type="species" reg="euryphyllidia">euryphyllidia</tp:taxon-name-part></tp:taxon-name></italic><bold>B</bold><italic><tp:taxon-name><tp:taxon-name-part taxon-name-part-type="genus" reg="Ceratozamia">C.</tp:taxon-name-part><tp:taxon-name-part taxon-name-part-type="species" reg="fuscoviridis">fuscoviridis</tp:taxon-name-part></tp:taxon-name></italic><bold>C</bold><italic><tp:taxon-name><tp:taxon-name-part taxon-name-part-type="genus" reg="Ceratozamia">C.</tp:taxon-name-part><tp:taxon-name-part taxon-name-part-type="species" reg="hildae">hildae</tp:taxon-name-part></tp:taxon-name></italic><bold>D</bold><italic><tp:taxon-name><tp:taxon-name-part taxon-name-part-type="genus" reg="Ceratozamia">C.</tp:taxon-name-part><tp:taxon-name-part taxon-name-part-type="species" reg="hondurensis">hondurensis</tp:taxon-name-part></tp:taxon-name></italic>.</p></caption><graphic xmlns:xlink="http://www.w3.org/1999/xlink" xlink:href="phytokeys-208-001_article-80382__-g017.jpg" position="float" orientation="portrait" xlink:type="simple" id="oo_746076.jpg"><uri content-type="original_file" xlink:type="simple">https://binary.pensoft.net/fig/746076</uri></graphic></fig></tp:treatment-sec><ref-list><ref id="B16"><mixed-citation xmlns:xlink="http://www.w3.org/1999/xlink" xlink:type="simple"><person-group><name name-style="western"><surname>Haynes</surname><given-names>JL</given-names></name><name name-style="western"><surname>Whitelock</surname><given-names>LM</given-names></name><name name-style="western"><surname>Schutzman</surname><given-names>B</given-names></name><name name-style="western"><surname>Adams</surname><given-names>R</given-names></name></person-group> (<year>2008</year>) A new endemic <italic><tp:taxon-name><tp:taxon-name-part taxon-name-part-type="genus">Ceratozamia</tp:taxon-name-part></tp:taxon-name></italic> from Honduras (<tp:taxon-name><tp:taxon-name-part taxon-name-part-type="order">Cycadales</tp:taxon-name-part></tp:taxon-name>: <tp:taxon-name><tp:taxon-name-part taxon-name-part-type="family">Zamiaceae</tp:taxon-name-part></tp:taxon-name>). The Cycad Newsletter 31(2/3): 16–21.</mixed-citation></ref><ref id="B2"><mixed-citation xmlns:xlink="http://www.w3.org/1999/xlink" xlink:type="simple"><person-group><name name-style="western"><surname>Bonta</surname><given-names>M</given-names></name><name name-style="western"><surname>Pulido-Silva</surname><given-names>MT</given-names></name><name name-style="western"><surname>Diego-Vargas</surname><given-names>T</given-names></name><name name-style="western"><surname>Vite-Reyes</surname><given-names>A</given-names></name><name name-style="western"><surname>Vovides</surname><given-names>AP</given-names></name><name name-style="western"><surname>Cibrián-Jaramillo</surname><given-names>A</given-names></name></person-group> (<year>2019</year>) <article-title>Ethnobotany of Mexican and northern Central American cycads (<tp:taxon-name><tp:taxon-name-part taxon-name-part-type="family">Zamiaceae</tp:taxon-name-part></tp:taxon-name>).</article-title><source>Journal of Ethnobiology and Ethnomedicine</source><volume>4</volume>(<issue>1</issue>): <fpage>15</fpage>. <ext-link xlink:type="simple" ext-link-type="doi" xlink:href="10.1186/s13002-018-0282-z">https://doi.org/10.1186/s13002-018-0282-z</ext-link></mixed-citation></ref></ref-list></tp:taxon-treatment>
