# Supplementary material for: ﻿Monograph of Ceratozamia (Zamiaceae, Cycadales): an endangered genus
Source: PhytoKeys. 2022 Sep 21;208:1–102. doi: 10.3897/phytokeys.208.80382 (PMC9849018; doi:10.3897/phytokeys.208.80382)
Supplement: XML Treatment for Ceratozamia huastecorum [file phytokeys.208.80382-treatment14.xml]

<!DOCTYPE tp:taxon-treatment
  PUBLIC "-//TaxonX//DTD Taxonomic Treatment Publishing DTD v0 20100105//EN" "tax-treatment-NSO.dtd">
<tp:taxon-treatment xmlns:tp="http://www.plazi.org/taxpub"><tp:treatment-meta><kwd-group><label>Taxon classification</label><kwd>
                <named-content content-type="kingdom">Plantae</named-content>
              </kwd><kwd>
                <named-content content-type="order">Cycadales</named-content>
              </kwd><kwd>
                <named-content content-type="family">Zamiaceae</named-content>
              </kwd></kwd-group><mixed-citation publication-type="journal"><person-group><name><surname>Martínez-Domínguez</surname><given-names>Lilí</given-names></name><name><surname>Nicolalde-Morejón</surname><given-names>Fernando</given-names></name><name><surname>Vergara-Silva</surname><given-names>Francisco</given-names></name><name><surname>Stevenson</surname><given-names>Dennis Wm.</given-names></name></person-group><article-title>﻿Monograph of <italic><tp:taxon-name><tp:taxon-name-part taxon-name-part-type="genus" reg="Ceratozamia">Ceratozamia</tp:taxon-name-part></tp:taxon-name></italic> (<tp:taxon-name><tp:taxon-name-part taxon-name-part-type="family">Zamiaceae</tp:taxon-name-part></tp:taxon-name>, <tp:taxon-name><tp:taxon-name-part taxon-name-part-type="order">Cycadales</tp:taxon-name-part></tp:taxon-name>): an endangered genus</article-title><source>PhytoKeys</source><day>21</day><month>09</month><year>2022</year><volume>208</volume><fpage>1</fpage><lpage>102</lpage><pub-id pub-id-type="doi">10.3897/phytokeys.208.80382</pub-id></mixed-citation></tp:treatment-meta><tp:nomenclature><label>﻿13.</label><tp:taxon-name>
              <object-id xmlns:xlink="http://www.w3.org/1999/xlink" content-type="arpha" xlink:type="simple">9FBAF21B-3BD9-5E2C-88E4-645B177BC4CB</object-id>
              <tp:taxon-name-part taxon-name-part-type="genus" reg="Ceratozamia">Ceratozamia</tp:taxon-name-part>
              <tp:taxon-name-part taxon-name-part-type="species" reg="huastecorum">huastecorum</tp:taxon-name-part>
            </tp:taxon-name><tp:taxon-authority>Avendaño, Vovides &amp; Cast.-Campos, Bot. J. Linn. Soc. 141(3): 395. 2003</tp:taxon-authority><xref ref-type="fig" rid="F15">Fig. 15L</xref></tp:nomenclature><tp:treatment-sec sec-type="material" id="SECID0ESZAK"><title>Type.</title><p>Mexico. Veracruz: Mun. Tepetzintla, Sierra de San Juan Otontepec, 1,300 m, 16 Dec 1981, <italic>G. Castillo-Campos et al. 2567</italic> ♀ (holotype: XAL! [XAL0016937]).</p></tp:treatment-sec><tp:treatment-sec sec-type="description" id="SECID0E1ZAK"><title>Description.</title><p><bold><italic>Stem</italic></bold> 20–50 cm long, 14–20 cm in diameter, semi-hypogeous, erect and decumbent. <bold><italic>Cataphylls</italic></bold> 3.0–4.0 × 2.5–3.0 cm wide at the base, persistent, triangular, reddish brown, densely brown tomentose at emergence, glabrous at maturity, apex acuminate. <bold><italic>Leaves</italic></bold> 4–7, 50–80 cm long, ascending, light green at emergence with whitish gray trichomes, glabrous at maturity. <bold><italic>Petiole</italic></bold> 20–40 cm long, terete, linear, green in mature leaves; with 10–30 thin prickles 0.21–0.35 cm long. <bold><italic>Rachis</italic></bold> 40–70 cm long, terete, linear, green in mature leaves, with prickles. <bold><italic>Leaflets</italic></bold> 8–18 pairs, opposite to subopposite, insertion in one plane, oblong, in general longitudinally planar, not basally falcate, coriaceous, flat, green with adaxial side glabrous and abaxial side glaucous, distal end with entire margins, acuminate and asymmetrical at the apex, attenuate at base, with prominent and light-green veins; median leaflets 12–22 × 2.5–6 cm, 1.6–5 cm between leaflets; articulations 0.4–1.1 cm wide, green. <bold><italic>Pollen strobili</italic></bold> 15–18 cm long, 2.5–3.2 cm in diameter, solitary, cylindrical, erect, yellowish green at emergence, yellowish cream with blackish trichomes at maturity; peduncle 6–23 cm long, 1.6–2.2 cm in diameter, tomentose, brown; microsporophylls 0.8–1.2 × 0.72–1.0 cm, discoid with a non-recurved distal face and a lobate fertile portion, infertile portion 0.28–0.35 cm long and orbicular with straight horns 0.11–0.18 cm long, 0.50–0.68 cm and an acute angle between the horns. <bold><italic>Ovulate strobili</italic></bold> 13.5–18 cm long, 6–10 cm in diameter, solitary, cylindrical, erect, green at emergence, dark green with abundant blackish trichomes at maturity, acuminate apex; peduncle 3–8 cm long, 1.0–2.2 cm in diameter, erect, tomentose, brown; megasporophylls 54–99, 9–10 orthostichies with 6–9 sporophylls per orthostichy, 1.4–1.8 × 1.8–2.0 cm, with a truncate distal face, horns straight and 0.40–0.56 cm long, 1.0–1.60 cm between the horns with an acute angle between the horns. <bold><italic>Seeds</italic></bold> 1.1–1.5 cm long, 1.0–1.2 cm in diameter, ovate, sarcotesta light brown at maturity.</p></tp:treatment-sec><tp:treatment-sec sec-type="distribution" id="SECID0EC2AK"><title>Distribution and habitat.</title><p><italic><tp:taxon-name><tp:taxon-name-part taxon-name-part-type="genus" reg="Ceratozamia">Ceratozamia</tp:taxon-name-part><tp:taxon-name-part taxon-name-part-type="species" reg="huastecorum">huastecorum</tp:taxon-name-part></tp:taxon-name></italic> is endemic to the Sierra de Otontepec in the northwest of Veracruz State, Mexico (Fig. <xref ref-type="fig" rid="F19">19A</xref>) where it occurs in cloud forest on clay soils with rocky outcrops at 800 to 1,300 m.</p><fig id="F19" position="float" orientation="portrait"><object-id xmlns:xlink="http://www.w3.org/1999/xlink" content-type="doi" xlink:type="simple">10.3897/phytokeys.208.80382.figure19</object-id><object-id xmlns:xlink="http://www.w3.org/1999/xlink" content-type="arpha" xlink:type="simple">A17A501D-00CA-5A18-8D76-7E3AB5052655</object-id><label>Figure 19.</label><caption><p>Distribution of <italic><tp:taxon-name><tp:taxon-name-part taxon-name-part-type="genus" reg="Ceratozamia">Ceratozamia</tp:taxon-name-part></tp:taxon-name></italic> species <bold>A</bold><italic><tp:taxon-name><tp:taxon-name-part taxon-name-part-type="genus" reg="Ceratozamia">C.</tp:taxon-name-part><tp:taxon-name-part taxon-name-part-type="species" reg="huastecorum">huastecorum</tp:taxon-name-part></tp:taxon-name></italic><bold>B</bold><italic><tp:taxon-name><tp:taxon-name-part taxon-name-part-type="genus" reg="Ceratozamia">C.</tp:taxon-name-part><tp:taxon-name-part taxon-name-part-type="species" reg="kuesteriana">kuesteriana</tp:taxon-name-part></tp:taxon-name></italic><bold>C</bold><italic><tp:taxon-name><tp:taxon-name-part taxon-name-part-type="genus" reg="Ceratozamia">C.</tp:taxon-name-part><tp:taxon-name-part taxon-name-part-type="species" reg="latifolia">latifolia</tp:taxon-name-part></tp:taxon-name></italic><bold>D</bold><italic><tp:taxon-name><tp:taxon-name-part taxon-name-part-type="genus" reg="Ceratozamia">C.</tp:taxon-name-part><tp:taxon-name-part taxon-name-part-type="species" reg="leptoceras">leptoceras</tp:taxon-name-part></tp:taxon-name></italic>.</p></caption><graphic xmlns:xlink="http://www.w3.org/1999/xlink" xlink:href="phytokeys-208-001_article-80382__-g019.jpg" position="float" orientation="portrait" xlink:type="simple" id="oo_746078.jpg"><uri content-type="original_file" xlink:type="simple">https://binary.pensoft.net/fig/746078</uri></graphic></fig></tp:treatment-sec><tp:treatment-sec sec-type="etymology" id="SECID0E64AK"><title>Etymology.</title><p>The specific epithet commemorates the Huasteca region, where this species is found; this region has cultural importance in Veracruz, Mexico.</p></tp:treatment-sec><tp:treatment-sec sec-type="Common names" id="SECID0EE5AK"><title>Common names.</title><p>Mexico. Veracruz: Palmilla (<xref ref-type="bibr" rid="B2">Bonta et al. 2019</xref>).</p></tp:treatment-sec><tp:treatment-sec sec-type="Uses" id="SECID0EO5AK"><title>Uses.</title><p>None recorded.</p></tp:treatment-sec><tp:treatment-sec sec-type="conservation status" id="SECID0ET5AK"><title>Conservation status.</title><p>(<xref ref-type="bibr" rid="B17">IUCN 2021</xref>). <italic><tp:taxon-name><tp:taxon-name-part taxon-name-part-type="genus" reg="Ceratozamia">Ceratozamia</tp:taxon-name-part><tp:taxon-name-part taxon-name-part-type="species" reg="huastecorum">huastecorum</tp:taxon-name-part></tp:taxon-name></italic> is currently listed as “Critically Endangered” under criteria B2ab(iii,v).</p></tp:treatment-sec><tp:treatment-sec sec-type="discussion" id="SECID0EI6AK"><title>Discussion.</title><p><italic><tp:taxon-name><tp:taxon-name-part taxon-name-part-type="genus" reg="Ceratozamia">Ceratozamia</tp:taxon-name-part><tp:taxon-name-part taxon-name-part-type="species" reg="huastecorum">huastecorum</tp:taxon-name-part></tp:taxon-name></italic> has a close morphological similarity to <italic><tp:taxon-name><tp:taxon-name-part taxon-name-part-type="genus" reg="Ceratozamia">C.</tp:taxon-name-part><tp:taxon-name-part taxon-name-part-type="species" reg="latifolia">latifolia</tp:taxon-name-part></tp:taxon-name></italic>. However, <italic><tp:taxon-name><tp:taxon-name-part taxon-name-part-type="genus" reg="Ceratozamia">C.</tp:taxon-name-part><tp:taxon-name-part taxon-name-part-type="species" reg="huastecorum">huastecorum</tp:taxon-name-part></tp:taxon-name></italic> has light-green emergent leaves and coriaceous leaflets, whereas in <italic><tp:taxon-name><tp:taxon-name-part taxon-name-part-type="genus" reg="Ceratozamia">C.</tp:taxon-name-part><tp:taxon-name-part taxon-name-part-type="species" reg="latifolia">latifolia</tp:taxon-name-part></tp:taxon-name></italic> the leaflets are reddish brown at emergence and papyraceous. In addition, the ovulate strobili are larger than <italic><tp:taxon-name><tp:taxon-name-part taxon-name-part-type="genus" reg="Ceratozamia">C.</tp:taxon-name-part><tp:taxon-name-part taxon-name-part-type="species" reg="latifolia">latifolia</tp:taxon-name-part></tp:taxon-name></italic>, with 9 to 10 orthostichies as compared to <italic><tp:taxon-name><tp:taxon-name-part taxon-name-part-type="genus" reg="Ceratozamia">C.</tp:taxon-name-part><tp:taxon-name-part taxon-name-part-type="species" reg="latifolia">latifolia</tp:taxon-name-part></tp:taxon-name></italic> with 4–7 orthostichies.</p></tp:treatment-sec><tp:treatment-sec sec-type="material" id="SECID0EQBBK"><title>Specimens examined.</title><p>Mexico. <bold>Veracruz: Mun. Tepetzintla</bold>, 1,250 m, 26 Aug 1981, <italic>G. Castillo-Campos &amp; A. Benavides M. 2215</italic> (XAL); 1,200 m, 27 Aug 1981, <italic>G. Castillo-Campos &amp; A. Benavides M. 2232, 2244</italic> (XAL); 820 m, 14 Dec 1981, <italic>G. Castillo-Campos 2480, 2481, 2482</italic> (XAL); 850 m, 10 Jan 1986, <italic>G. Castillo-Campos 4472</italic> (XAL); 20 Sep 1989, <italic>P. Zamora C. et al. 1197</italic> (<abbrev xmlns:xlink="http://www.w3.org/1999/xlink" xlink:title="Chiapas Highlands" id="ABBRID0ECCBK" xlink:type="simple">CH</abbrev>, MEXU, XAL); 21 Sep 1989, <italic>P. Zamora et al. 1249</italic> (MEXU, XAL).</p></tp:treatment-sec><tp:treatment-sec><!--Section generated to contain objects referenced in tp:taxon-treatment.--><fig id="F15" position="float" orientation="portrait"><object-id xmlns:xlink="http://www.w3.org/1999/xlink" content-type="doi" xlink:type="simple">10.3897/phytokeys.208.80382.figure15</object-id><object-id xmlns:xlink="http://www.w3.org/1999/xlink" content-type="arpha" xlink:type="simple">ACD1E213-211C-5B5D-9912-98630A36D8DE</object-id><label>Figure 15.</label><caption><p>Plants of <italic><tp:taxon-name><tp:taxon-name-part taxon-name-part-type="genus" reg="Ceratozamia">Ceratozamia</tp:taxon-name-part></tp:taxon-name></italic> in habitat <bold>A</bold><italic><tp:taxon-name><tp:taxon-name-part taxon-name-part-type="genus" reg="Ceratozamia">C.</tp:taxon-name-part><tp:taxon-name-part taxon-name-part-type="species" reg="alvarezii">alvarezii</tp:taxon-name-part></tp:taxon-name></italic><bold>B</bold><italic><tp:taxon-name><tp:taxon-name-part taxon-name-part-type="genus" reg="Ceratozamia">C.</tp:taxon-name-part><tp:taxon-name-part taxon-name-part-type="species" reg="aurantiaca">aurantiaca</tp:taxon-name-part></tp:taxon-name></italic><bold>C</bold><italic><tp:taxon-name><tp:taxon-name-part taxon-name-part-type="genus" reg="Ceratozamia">C.</tp:taxon-name-part><tp:taxon-name-part taxon-name-part-type="species" reg="becerrae">becerrae</tp:taxon-name-part></tp:taxon-name></italic><bold>D</bold><italic><tp:taxon-name><tp:taxon-name-part taxon-name-part-type="genus" reg="Ceratozamia">C.</tp:taxon-name-part><tp:taxon-name-part taxon-name-part-type="species" reg="brevifrons">brevifrons</tp:taxon-name-part></tp:taxon-name></italic><bold>E</bold><italic><tp:taxon-name><tp:taxon-name-part taxon-name-part-type="genus" reg="Ceratozamia">C.</tp:taxon-name-part><tp:taxon-name-part taxon-name-part-type="species" reg="chamberlainii">chamberlainii</tp:taxon-name-part></tp:taxon-name></italic><bold>F</bold><italic><tp:taxon-name><tp:taxon-name-part taxon-name-part-type="genus" reg="Ceratozamia">C.</tp:taxon-name-part><tp:taxon-name-part taxon-name-part-type="species" reg="chimalapensis">chimalapensis</tp:taxon-name-part></tp:taxon-name></italic><bold>G</bold><italic><tp:taxon-name><tp:taxon-name-part taxon-name-part-type="genus" reg="Ceratozamia">C.</tp:taxon-name-part><tp:taxon-name-part taxon-name-part-type="species" reg="decumbens">decumbens</tp:taxon-name-part></tp:taxon-name></italic><bold>H</bold><italic><tp:taxon-name><tp:taxon-name-part taxon-name-part-type="genus" reg="Ceratozamia">C.</tp:taxon-name-part><tp:taxon-name-part taxon-name-part-type="species" reg="delucana">delucana</tp:taxon-name-part></tp:taxon-name></italic><bold>I</bold><italic><tp:taxon-name><tp:taxon-name-part taxon-name-part-type="genus" reg="Ceratozamia">C.</tp:taxon-name-part><tp:taxon-name-part taxon-name-part-type="species" reg="euryphyllidia">euryphyllidia</tp:taxon-name-part></tp:taxon-name></italic><bold>J</bold><italic><tp:taxon-name><tp:taxon-name-part taxon-name-part-type="genus" reg="Ceratozamia">C.</tp:taxon-name-part><tp:taxon-name-part taxon-name-part-type="species" reg="fuscoviridis">fuscoviridis</tp:taxon-name-part></tp:taxon-name></italic><bold>K</bold><italic><tp:taxon-name><tp:taxon-name-part taxon-name-part-type="genus" reg="Ceratozamia">C.</tp:taxon-name-part><tp:taxon-name-part taxon-name-part-type="species" reg="hondurensis">hondurensis</tp:taxon-name-part></tp:taxon-name></italic><bold>L</bold><italic><tp:taxon-name><tp:taxon-name-part taxon-name-part-type="genus" reg="Ceratozamia">C.</tp:taxon-name-part><tp:taxon-name-part taxon-name-part-type="species" reg="huastecorum">huastecorum</tp:taxon-name-part></tp:taxon-name></italic>.</p></caption><graphic xmlns:xlink="http://www.w3.org/1999/xlink" xlink:href="phytokeys-208-001_article-80382__-g015.jpg" position="float" orientation="portrait" xlink:type="simple" id="oo_746074.jpg"><uri content-type="original_file" xlink:type="simple">https://binary.pensoft.net/fig/746074</uri></graphic></fig></tp:treatment-sec><ref-list><ref id="B2"><mixed-citation xmlns:xlink="http://www.w3.org/1999/xlink" xlink:type="simple"><person-group><name name-style="western"><surname>Bonta</surname><given-names>M</given-names></name><name name-style="western"><surname>Pulido-Silva</surname><given-names>MT</given-names></name><name name-style="western"><surname>Diego-Vargas</surname><given-names>T</given-names></name><name name-style="western"><surname>Vite-Reyes</surname><given-names>A</given-names></name><name name-style="western"><surname>Vovides</surname><given-names>AP</given-names></name><name name-style="western"><surname>Cibrián-Jaramillo</surname><given-names>A</given-names></name></person-group> (<year>2019</year>) <article-title>Ethnobotany of Mexican and northern Central American cycads (<tp:taxon-name><tp:taxon-name-part taxon-name-part-type="family">Zamiaceae</tp:taxon-name-part></tp:taxon-name>).</article-title><source>Journal of Ethnobiology and Ethnomedicine</source><volume>4</volume>(<issue>1</issue>): <fpage>15</fpage>. <ext-link xlink:type="simple" ext-link-type="doi" xlink:href="10.1186/s13002-018-0282-z">https://doi.org/10.1186/s13002-018-0282-z</ext-link></mixed-citation></ref><ref id="B17"><mixed-citation xmlns:xlink="http://www.w3.org/1999/xlink" xlink:type="simple">IUCN (<year>2021</year>) The IUCN Red List of Threatened Species. Version 2021–3. <ext-link xlink:type="simple" ext-link-type="uri" xlink:href="https://www.iucnredlist.org">https://www.iucnredlist.org</ext-link> [Accessed 10.6.2022]</mixed-citation></ref></ref-list></tp:taxon-treatment>
