# Supplementary material for: ﻿Monograph of Ceratozamia (Zamiaceae, Cycadales): an endangered genus
Source: PhytoKeys. 2022 Sep 21;208:1–102. doi: 10.3897/phytokeys.208.80382 (PMC9849018; doi:10.3897/phytokeys.208.80382)
Supplement: XML Treatment for Ceratozamia kuesteriana [file phytokeys.208.80382-treatment15.xml]

<!DOCTYPE tp:taxon-treatment
  PUBLIC "-//TaxonX//DTD Taxonomic Treatment Publishing DTD v0 20100105//EN" "tax-treatment-NSO.dtd">
<tp:taxon-treatment xmlns:tp="http://www.plazi.org/taxpub"><tp:treatment-meta><kwd-group><label>Taxon classification</label><kwd>
                <named-content content-type="kingdom">Plantae</named-content>
              </kwd><kwd>
                <named-content content-type="order">Cycadales</named-content>
              </kwd><kwd>
                <named-content content-type="family">Zamiaceae</named-content>
              </kwd></kwd-group><mixed-citation publication-type="journal"><person-group><name><surname>Martínez-Domínguez</surname><given-names>Lilí</given-names></name><name><surname>Nicolalde-Morejón</surname><given-names>Fernando</given-names></name><name><surname>Vergara-Silva</surname><given-names>Francisco</given-names></name><name><surname>Stevenson</surname><given-names>Dennis Wm.</given-names></name></person-group><article-title>﻿Monograph of <italic><tp:taxon-name><tp:taxon-name-part taxon-name-part-type="genus" reg="Ceratozamia">Ceratozamia</tp:taxon-name-part></tp:taxon-name></italic> (<tp:taxon-name><tp:taxon-name-part taxon-name-part-type="family">Zamiaceae</tp:taxon-name-part></tp:taxon-name>, <tp:taxon-name><tp:taxon-name-part taxon-name-part-type="order">Cycadales</tp:taxon-name-part></tp:taxon-name>): an endangered genus</article-title><source>PhytoKeys</source><day>21</day><month>09</month><year>2022</year><volume>208</volume><fpage>1</fpage><lpage>102</lpage><pub-id pub-id-type="doi">10.3897/phytokeys.208.80382</pub-id></mixed-citation></tp:treatment-meta><tp:nomenclature><label>﻿14.</label><tp:taxon-name>
              <object-id xmlns:xlink="http://www.w3.org/1999/xlink" content-type="arpha" xlink:type="simple">AD3592D8-91D2-5D3C-B414-A71FEFB90639</object-id>
              <tp:taxon-name-part taxon-name-part-type="genus" reg="Ceratozamia">Ceratozamia</tp:taxon-name-part>
              <tp:taxon-name-part taxon-name-part-type="species" reg="kuesteriana">kuesteriana</tp:taxon-name-part>
            </tp:taxon-name><tp:taxon-authority>Regel, Bull. Soc. Imp. Naturalistes Moscou 30: 187. t. 3. 1857</tp:taxon-authority><xref ref-type="fig" rid="F3">Figs 3D</xref><xref ref-type="fig" rid="F7">, 7A</xref><xref ref-type="fig" rid="F9">, 9B</xref></tp:nomenclature><tp:treatment-sec sec-type="material" id="SECID0EZDBK"><title>Type.</title><p>Cultivated in St. Petersburg, Russia “Ex Horto Petropolitano”, 1856, <italic>E. Regel s.n.</italic> (holotype: LE! [LE00009046]; isotype: U! [U0007272]).</p></tp:treatment-sec><tp:treatment-sec sec-type="description" id="SECID0EBEBK"><title>Description.</title><p><bold><italic>Stem</italic></bold> 10–30 cm long, 10–25 cm in diameter, semi-hypogeous, erect. <bold><italic>Cataphylls</italic></bold> 1.5–4 × 2–3.5 cm wide at the base, persistent, triangular, reddish brown, densely brown tomentose at emergence, partially tomentose at maturity, apex acuminate. <bold><italic>Leaves</italic></bold> 1–11, 80–133 cm long, ascending, reddish brown at emergence, with whitish gray trichomes, glabrous at maturity. <bold><italic>Petiole</italic></bold> 30–72 cm long, terete, linear, greenish brown in mature leaves; with 1–10 thin prickles, 0.01–0.15 cm long. <bold><italic>Rachis</italic></bold> 40–72 cm long, terete, linear, greenish brown in mature leaves, with prickles and rarely unarmed. <bold><italic>Leaflets</italic></bold> 22–50 pairs, opposite to subopposite, insertion in one plane, linear, adaxially curved, basally falcate, papyraceous, caniculate, green, adaxial and abaxial sides glabrous, distal end with entire margins, acuminate and symmetrical at the apex, attenuate at base, with conspicuous and light veins; median leaflets 17–32 × 0.6–1 cm, 0.3–2.5 cm between leaflets; articulations 0.2–0.8 cm wide, brown. <bold><italic>Pollen strobili</italic></bold> 11–15 cm long, 1.6–2.5 cm in diameter, solitary, cylindrical, erect, greenish yellow with brown trichomes at emergence, yellowish brown with reddish brown trichomes at maturity; peduncle 8–14 cm long, 0.7–1 cm in diameter, reddish brown to brown pubescent; microsporophylls 0.6–1.1 × 0.5–1 cm, discoid with a non-recurved distal face and a lobate fertile portion, infertile portion 0.28–0.32 cm long and linear with straight horns 0.05–0.25 cm long, 0.45–0.53 cm and an acute angle between the horns. <bold><italic>Ovulate strobili</italic></bold> 13–21 cm long, 7–9 cm in diameter, solitary, cylindrical, erect, green at emergence with brown trichomes, grayish light green with black trichomes at maturity, acuminate apex; peduncle 9–16 cm long, 1–2 cm in diameter, erect, tomentose, brown; megasporophylls 30–72, 6–8 orthostichies with 5–9 sporophylls per orthostichy, 2.5–4.0 × 2.3–3.5 cm, with a truncate distal face, horns straight and 0.30–0.52 cm long, 0.60–0.94 cm between horns with an obtuse angle between the horns. <bold><italic>Seeds</italic></bold> 1.5–2.3 cm long, 1.2–1.8 cm in diameter, ovate, sarcotesta whitish red when immature, light brown at maturity.</p></tp:treatment-sec><tp:treatment-sec sec-type="distribution" id="SECID0EJFBK"><title>Distribution and habitat.</title><p><italic><tp:taxon-name><tp:taxon-name-part taxon-name-part-type="genus" reg="Ceratozamia">Ceratozamia</tp:taxon-name-part><tp:taxon-name-part taxon-name-part-type="species" reg="kuesteriana">kuesteriana</tp:taxon-name-part></tp:taxon-name></italic> is endemic to Tamaulipas State, Mexico (Fig. <xref ref-type="fig" rid="F19">19B</xref>), where it occurs on karstic rocks in pine-oak and cloud forests at 1,100–1,500 m.</p></tp:treatment-sec><tp:treatment-sec sec-type="etymology" id="SECID0E5FBK"><title>Etymology.</title><p>The specific epithet is in honor of Baron K. von Kuester.</p></tp:treatment-sec><tp:treatment-sec sec-type="Common names" id="SECID0EDGBK"><title>Common names.</title><p>None recorded.</p></tp:treatment-sec><tp:treatment-sec sec-type="Uses" id="SECID0EIGBK"><title>Uses.</title><p>None recorded.</p></tp:treatment-sec><tp:treatment-sec sec-type="conservation status" id="SECID0ENGBK"><title>Conservation status.</title><p>(<xref ref-type="bibr" rid="B17">IUCN 2021</xref>). The status for <italic><tp:taxon-name><tp:taxon-name-part taxon-name-part-type="genus" reg="Ceratozamia">Ceratozamia</tp:taxon-name-part><tp:taxon-name-part taxon-name-part-type="species" reg="kuesteriana">kuesteriana</tp:taxon-name-part></tp:taxon-name></italic> “Critically Endangered” under criteria A2cd; B2ab(ii,iii,iv).</p></tp:treatment-sec><tp:treatment-sec sec-type="discussion" id="SECID0ECHBK"><title>Discussion.</title><p><italic><tp:taxon-name><tp:taxon-name-part taxon-name-part-type="genus" reg="Ceratozamia">Ceratozamia</tp:taxon-name-part><tp:taxon-name-part taxon-name-part-type="species" reg="kuesteriana">kuesteriana</tp:taxon-name-part></tp:taxon-name></italic> is similar to <italic><tp:taxon-name><tp:taxon-name-part taxon-name-part-type="genus" reg="Ceratozamia">C.</tp:taxon-name-part><tp:taxon-name-part taxon-name-part-type="species" reg="sabatoi">sabatoi</tp:taxon-name-part></tp:taxon-name></italic>, but it is easily distinguished by its canaliculate leaflets and ascending leaves.</p></tp:treatment-sec><tp:treatment-sec sec-type="material" id="SECID0E5HBK"><title>Specimens examined:</title><p>Mexico. <bold>Tamaulipas: Mun. Gómez Farías</bold>, 1,260 m, 1 May 1967, <italic>A. Gómez-Pompa 2029</italic> (MEXU); 1,150 m, 12 Aug 1983, <italic>A.P. Vovides 791, 800, 2056</italic> (XAL); 13 Aug 1983, <italic>A.P. Vovides &amp; G. Pattison 771, 772, 801</italic> (XAL); 27 Jun 2017, <italic>C.I. Carvajal-Hernández et al. 1355</italic> (CIB); 1,200–1400 m, 20 Nov 1970, <italic>F. González-Medrano &amp; E. Martínez 3288</italic> (MEXU); 1,100 m, 21 Jan 1970, <italic>F. González-Medrano et al. 3362</italic> (MEXU, MO); 13 Aug 1985, <italic>L. Trejo s/n</italic> (UAT); 1,050 m, 30 Mar 1961, <italic>P.S. Martin &amp; C. Saravia 1170</italic> (ENCB). <bold>Mun. Ocampo</bold>, 1,255 m, 14 Jan 2001, <italic>T.W. Walters TW-201-11-A</italic> (XAL), <italic>TW-201-11-B</italic> (MEXU). <bold>Mun. Tula</bold>, 1,450 m, 21 Jul 1983, <italic>D.W. Stevenson 569H, 569G, 569K</italic> (MEXU); 1,296 m, 19 Mar 2016, <italic>F. Nicolalde-Morejón et al. 2357</italic>–<italic>2365</italic> (CIB); 1,296 m, 19 Mar 2016, <italic>L. Martínez-Domínguez et al. 854</italic>–<italic>867, 869</italic> (CIB), <italic>868</italic> (CIB, MEXU); 1,140 m, 19 Mar 2016, <italic>L. Martínez-Domínguez et al. 870</italic>–<italic>881</italic> (CIB); 24 Apr 2001, <italic>S. Avendaño 5328</italic> (MEXU).</p></tp:treatment-sec><tp:treatment-sec><!--Section generated to contain objects referenced in tp:taxon-treatment.--><fig id="F3" position="float" orientation="portrait"><object-id xmlns:xlink="http://www.w3.org/1999/xlink" content-type="doi" xlink:type="simple">10.3897/phytokeys.208.80382.figure3</object-id><object-id xmlns:xlink="http://www.w3.org/1999/xlink" content-type="arpha" xlink:type="simple">2C8427B1-946E-58C2-A2D2-172E854BFD0C</object-id><label>Figure 3.</label><caption><p>Comparison of qualitative characters of microsporophylls <bold>A</bold><italic><tp:taxon-name><tp:taxon-name-part taxon-name-part-type="genus" reg="Ceratozamia">Ceratozamia</tp:taxon-name-part><tp:taxon-name-part taxon-name-part-type="species" reg="fuscoviridis">fuscoviridis</tp:taxon-name-part></tp:taxon-name></italic><bold>B</bold><italic><tp:taxon-name><tp:taxon-name-part taxon-name-part-type="genus" reg="Ceratozamia">C.</tp:taxon-name-part><tp:taxon-name-part taxon-name-part-type="species" reg="brevifrons">brevifrons</tp:taxon-name-part></tp:taxon-name></italic><bold>C</bold><italic><tp:taxon-name><tp:taxon-name-part taxon-name-part-type="genus" reg="Ceratozamia">C.</tp:taxon-name-part><tp:taxon-name-part taxon-name-part-type="species" reg="chamberlainii">chamberlainii</tp:taxon-name-part></tp:taxon-name></italic><bold>D</bold><italic><tp:taxon-name><tp:taxon-name-part taxon-name-part-type="genus" reg="Ceratozamia">C.</tp:taxon-name-part><tp:taxon-name-part taxon-name-part-type="species" reg="kuesteriana">kuesteriana</tp:taxon-name-part></tp:taxon-name></italic>.</p></caption><graphic xmlns:xlink="http://www.w3.org/1999/xlink" xlink:href="phytokeys-208-001_article-80382__-g003.jpg" position="float" orientation="portrait" xlink:type="simple" id="oo_746062.jpg"><uri content-type="original_file" xlink:type="simple">https://binary.pensoft.net/fig/746062</uri></graphic></fig><fig id="F7" position="float" orientation="portrait"><object-id xmlns:xlink="http://www.w3.org/1999/xlink" content-type="doi" xlink:type="simple">10.3897/phytokeys.208.80382.figure7</object-id><object-id xmlns:xlink="http://www.w3.org/1999/xlink" content-type="arpha" xlink:type="simple">98434CD7-7033-5886-9CCF-A825CCDCCBBB</object-id><label>Figure 7.</label><caption><p>Plants of <italic><tp:taxon-name><tp:taxon-name-part taxon-name-part-type="genus" reg="Ceratozamia">Ceratozamia</tp:taxon-name-part></tp:taxon-name></italic> in habitat <bold>A</bold><italic><tp:taxon-name><tp:taxon-name-part taxon-name-part-type="genus" reg="Ceratozamia">C.</tp:taxon-name-part><tp:taxon-name-part taxon-name-part-type="species" reg="kuesteriana">kuesteriana</tp:taxon-name-part></tp:taxon-name></italic><bold>B</bold><italic><tp:taxon-name><tp:taxon-name-part taxon-name-part-type="genus" reg="Ceratozamia">C.</tp:taxon-name-part><tp:taxon-name-part taxon-name-part-type="species" reg="latifolia">latifolia</tp:taxon-name-part></tp:taxon-name></italic><bold>C</bold><italic><tp:taxon-name><tp:taxon-name-part taxon-name-part-type="genus" reg="Ceratozamia">C.</tp:taxon-name-part><tp:taxon-name-part taxon-name-part-type="species" reg="leptoceras">leptoceras</tp:taxon-name-part></tp:taxon-name></italic><bold>D</bold><italic><tp:taxon-name><tp:taxon-name-part taxon-name-part-type="genus" reg="Ceratozamia">C.</tp:taxon-name-part><tp:taxon-name-part taxon-name-part-type="species" reg="matudae">matudae</tp:taxon-name-part></tp:taxon-name></italic><bold>E</bold><italic><tp:taxon-name><tp:taxon-name-part taxon-name-part-type="genus" reg="Ceratozamia">C.</tp:taxon-name-part><tp:taxon-name-part taxon-name-part-type="species" reg="mexicana">mexicana</tp:taxon-name-part></tp:taxon-name></italic><bold>F</bold><italic><tp:taxon-name><tp:taxon-name-part taxon-name-part-type="genus" reg="Ceratozamia">C.</tp:taxon-name-part><tp:taxon-name-part taxon-name-part-type="species" reg="miqueliana">miqueliana</tp:taxon-name-part></tp:taxon-name></italic><bold>G</bold><italic><tp:taxon-name><tp:taxon-name-part taxon-name-part-type="genus" reg="Ceratozamia">C.</tp:taxon-name-part><tp:taxon-name-part taxon-name-part-type="species" reg="mirandae">mirandae</tp:taxon-name-part></tp:taxon-name></italic><bold>H</bold><italic><tp:taxon-name><tp:taxon-name-part taxon-name-part-type="genus" reg="Ceratozamia">C.</tp:taxon-name-part><tp:taxon-name-part taxon-name-part-type="species" reg="mixeorum">mixeorum</tp:taxon-name-part></tp:taxon-name></italic><bold>I</bold><italic><tp:taxon-name><tp:taxon-name-part taxon-name-part-type="genus" reg="Ceratozamia">C.</tp:taxon-name-part><tp:taxon-name-part taxon-name-part-type="species" reg="morettii">morettii</tp:taxon-name-part></tp:taxon-name></italic><bold>J</bold> Epiphytic <italic><tp:taxon-name><tp:taxon-name-part taxon-name-part-type="genus" reg="Ceratozamia">C.</tp:taxon-name-part><tp:taxon-name-part taxon-name-part-type="species" reg="morettii">morettii</tp:taxon-name-part></tp:taxon-name></italic>.</p></caption><graphic xmlns:xlink="http://www.w3.org/1999/xlink" xlink:href="phytokeys-208-001_article-80382__-g007.jpg" position="float" orientation="portrait" xlink:type="simple" id="oo_746066.jpg"><uri content-type="original_file" xlink:type="simple">https://binary.pensoft.net/fig/746066</uri></graphic></fig><fig id="F9" position="float" orientation="portrait"><object-id xmlns:xlink="http://www.w3.org/1999/xlink" content-type="doi" xlink:type="simple">10.3897/phytokeys.208.80382.figure9</object-id><object-id xmlns:xlink="http://www.w3.org/1999/xlink" content-type="arpha" xlink:type="simple">8E09EB2C-17B9-51F1-98D9-A72D44707177</object-id><label>Figure 9.</label><caption><p>Color of leaves at emergence <bold>A</bold><italic><tp:taxon-name><tp:taxon-name-part taxon-name-part-type="genus" reg="Ceratozamia">Ceratozamia</tp:taxon-name-part><tp:taxon-name-part taxon-name-part-type="species" reg="sancheziae">sancheziae</tp:taxon-name-part></tp:taxon-name></italic><bold>B</bold><italic><tp:taxon-name><tp:taxon-name-part taxon-name-part-type="genus" reg="Ceratozamia">C.</tp:taxon-name-part><tp:taxon-name-part taxon-name-part-type="species" reg="kuesteriana">kuesteriana</tp:taxon-name-part></tp:taxon-name></italic><bold>C</bold><italic><tp:taxon-name><tp:taxon-name-part taxon-name-part-type="genus" reg="Ceratozamia">C.</tp:taxon-name-part><tp:taxon-name-part taxon-name-part-type="species" reg="fuscoviridis">fuscoviridis</tp:taxon-name-part></tp:taxon-name></italic><bold>D</bold><italic><tp:taxon-name><tp:taxon-name-part taxon-name-part-type="genus" reg="Ceratozamia">C.</tp:taxon-name-part><tp:taxon-name-part taxon-name-part-type="species" reg="miqueliana">miqueliana</tp:taxon-name-part></tp:taxon-name></italic>.</p></caption><graphic xmlns:xlink="http://www.w3.org/1999/xlink" xlink:href="phytokeys-208-001_article-80382__-g009.jpg" position="float" orientation="portrait" xlink:type="simple" id="oo_746068.jpg"><uri content-type="original_file" xlink:type="simple">https://binary.pensoft.net/fig/746068</uri></graphic></fig><fig id="F19" position="float" orientation="portrait"><object-id xmlns:xlink="http://www.w3.org/1999/xlink" content-type="doi" xlink:type="simple">10.3897/phytokeys.208.80382.figure19</object-id><object-id xmlns:xlink="http://www.w3.org/1999/xlink" content-type="arpha" xlink:type="simple">A17A501D-00CA-5A18-8D76-7E3AB5052655</object-id><label>Figure 19.</label><caption><p>Distribution of <italic><tp:taxon-name><tp:taxon-name-part taxon-name-part-type="genus" reg="Ceratozamia">Ceratozamia</tp:taxon-name-part></tp:taxon-name></italic> species <bold>A</bold><italic><tp:taxon-name><tp:taxon-name-part taxon-name-part-type="genus" reg="Ceratozamia">C.</tp:taxon-name-part><tp:taxon-name-part taxon-name-part-type="species" reg="huastecorum">huastecorum</tp:taxon-name-part></tp:taxon-name></italic><bold>B</bold><italic><tp:taxon-name><tp:taxon-name-part taxon-name-part-type="genus" reg="Ceratozamia">C.</tp:taxon-name-part><tp:taxon-name-part taxon-name-part-type="species" reg="kuesteriana">kuesteriana</tp:taxon-name-part></tp:taxon-name></italic><bold>C</bold><italic><tp:taxon-name><tp:taxon-name-part taxon-name-part-type="genus" reg="Ceratozamia">C.</tp:taxon-name-part><tp:taxon-name-part taxon-name-part-type="species" reg="latifolia">latifolia</tp:taxon-name-part></tp:taxon-name></italic><bold>D</bold><italic><tp:taxon-name><tp:taxon-name-part taxon-name-part-type="genus" reg="Ceratozamia">C.</tp:taxon-name-part><tp:taxon-name-part taxon-name-part-type="species" reg="leptoceras">leptoceras</tp:taxon-name-part></tp:taxon-name></italic>.</p></caption><graphic xmlns:xlink="http://www.w3.org/1999/xlink" xlink:href="phytokeys-208-001_article-80382__-g019.jpg" position="float" orientation="portrait" xlink:type="simple" id="oo_746078.jpg"><uri content-type="original_file" xlink:type="simple">https://binary.pensoft.net/fig/746078</uri></graphic></fig></tp:treatment-sec><ref-list><ref id="B17"><mixed-citation xmlns:xlink="http://www.w3.org/1999/xlink" xlink:type="simple">IUCN (<year>2021</year>) The IUCN Red List of Threatened Species. Version 2021–3. <ext-link xlink:type="simple" ext-link-type="uri" xlink:href="https://www.iucnredlist.org">https://www.iucnredlist.org</ext-link> [Accessed 10.6.2022]</mixed-citation></ref></ref-list></tp:taxon-treatment>
