# Supplementary material for: ﻿Monograph of Ceratozamia (Zamiaceae, Cycadales): an endangered genus
Source: PhytoKeys. 2022 Sep 21;208:1–102. doi: 10.3897/phytokeys.208.80382 (PMC9849018; doi:10.3897/phytokeys.208.80382)
Supplement: XML Treatment for Ceratozamia leptoceras [file phytokeys.208.80382-treatment17.xml]

<!DOCTYPE tp:taxon-treatment
  PUBLIC "-//TaxonX//DTD Taxonomic Treatment Publishing DTD v0 20100105//EN" "tax-treatment-NSO.dtd">
<tp:taxon-treatment xmlns:tp="http://www.plazi.org/taxpub"><tp:treatment-meta><kwd-group><label>Taxon classification</label><kwd>
                <named-content content-type="kingdom">Plantae</named-content>
              </kwd><kwd>
                <named-content content-type="order">Cycadales</named-content>
              </kwd><kwd>
                <named-content content-type="family">Zamiaceae</named-content>
              </kwd></kwd-group><mixed-citation publication-type="journal"><person-group><name><surname>Martínez-Domínguez</surname><given-names>Lilí</given-names></name><name><surname>Nicolalde-Morejón</surname><given-names>Fernando</given-names></name><name><surname>Vergara-Silva</surname><given-names>Francisco</given-names></name><name><surname>Stevenson</surname><given-names>Dennis Wm.</given-names></name></person-group><article-title>﻿Monograph of <italic><tp:taxon-name><tp:taxon-name-part taxon-name-part-type="genus" reg="Ceratozamia">Ceratozamia</tp:taxon-name-part></tp:taxon-name></italic> (<tp:taxon-name><tp:taxon-name-part taxon-name-part-type="family">Zamiaceae</tp:taxon-name-part></tp:taxon-name>, <tp:taxon-name><tp:taxon-name-part taxon-name-part-type="order">Cycadales</tp:taxon-name-part></tp:taxon-name>): an endangered genus</article-title><source>PhytoKeys</source><day>21</day><month>09</month><year>2022</year><volume>208</volume><fpage>1</fpage><lpage>102</lpage><pub-id pub-id-type="doi">10.3897/phytokeys.208.80382</pub-id></mixed-citation></tp:treatment-meta><tp:nomenclature><label>﻿16.</label><tp:taxon-name>
              <object-id xmlns:xlink="http://www.w3.org/1999/xlink" content-type="arpha" xlink:type="simple">20036E47-99B6-5E3B-A2EF-245D63B9AD7C</object-id>
              <tp:taxon-name-part taxon-name-part-type="genus" reg="Ceratozamia">Ceratozamia</tp:taxon-name-part>
              <tp:taxon-name-part taxon-name-part-type="species" reg="leptoceras">leptoceras</tp:taxon-name-part>
            </tp:taxon-name><tp:taxon-authority>Mart.-Domínguez, Nic.-Mor., D.W.Stev. &amp; Lorea-Hern., PhytoKeys 156: 13. 2020</tp:taxon-authority><xref ref-type="fig" rid="F7">Fig. 7C</xref></tp:nomenclature><tp:treatment-sec sec-type="material" id="SECID0EOVBK"><title>Type.</title><p>Mexico. Guerrero: Mun. Tlacoachistlahuaca, 3 km NW de San Pedro Cuitlapan, 1,400 m, 26 Jun 2019, <italic>L. Martínez-Domínguez &amp; F. Nicolalde-Morejón 1867</italic> ♀ (holotype: CIB! [acc. # 22405UV]; isotypes: MEXU!, NY!).</p></tp:treatment-sec><tp:treatment-sec sec-type="description" id="SECID0EWVBK"><title>Description.</title><p><bold><italic>Stem</italic></bold> 30–150 cm long, 11–35 cm in diameter, epigeous, erect to decumbent. <bold><italic>Cataphylls</italic></bold> 9–11 × 2.5–3 cm wide at the base, persistent, triangular, reddish brown, densely brown tomentose abaxially at emergence, pubescent at maturity, apex acuminate. <bold><italic>Leaves</italic></bold> 7–37 (55), 93.5–281 cm long, descending, green at emergence with sparse reddish brown pubescent, glabrous at maturity. <bold><italic>Petiole</italic></bold> 45–85 cm long, terete, linear, copperish green in mature leaves; with 50–75 thin prickles, 0.48–0.68 cm long. <bold><italic>Rachis</italic></bold> 75–196 cm long, terete, linear, green in mature leaves, with prickles. <bold><italic>Leaflets</italic></bold> 22–61 pairs, opposite to subopposite, insertion in one plane, linear, abaxially curved, not basally falcate, membranaceous, flat, green with adaxial and abaxial sides glabrous, distal end with entire margins, acuminate and symmetrical at the apex, attenuate at base, with conspicuous and greenish veins; median leaflets 28–43.5 × 1.9–2.8 cm, 1.8–2.8 cm between leaflets; articulations 0.70–1.15 cm, generally copperish green. <bold><italic>Pollen strobili</italic></bold> 40–45 cm long 6.0–7.8 cm in diameter, generally solitary (rarely 2), cylindrical, erect, brownish yellow at emergence, yellowish green with brownish trichomes at maturity; peduncle 13–19 cm long, 1.5–2.0 cm in diameter tomentose, reddish brown to brown; microsporophylls 2.1–2.45 × 1.09–1.30 cm, obconic with a non-recurved distal face and a deeply lobate fertile portion, infertile portion 0.83–0.96 cm long and linear with straight and thin horns and 0.1–0.23 cm long, 0.44–0.56 cm and an acute angle between the horns. <bold><italic>Ovulate strobili</italic></bold> 23.5–28 cm long, 9.5–11 cm in diameter, solitary, cylindrical, erect, brownish green with greyish black trichomes at emergence, copperish green with greyish black pubescent at maturity with an acute apex; peduncle 11–16 cm long, 1.5–2.0 cm in diameter, erect, tomentose, brown; megasporophylls 56–81, 8–9 orthostichies with 7–9 sporophylls per orthostichy, 4.9–5.6 × 2.2–2.6 cm, with a prominent distal face, horns straight and robust and 0.63–0.81 cm long, 0.95–1.35 cm between horns and angle straight between the horns. <bold><italic>Seeds</italic></bold> 2.43–2.71 cm in long, 1.4–1.8 cm in diameter, ovoid, sarcotesta whitish pink when immature, light brown at maturity.</p></tp:treatment-sec><tp:treatment-sec sec-type="distribution" id="SECID0E5WBK"><title>Distribution and habitat.</title><p><italic><tp:taxon-name><tp:taxon-name-part taxon-name-part-type="genus" reg="Ceratozamia">Ceratozamia</tp:taxon-name-part><tp:taxon-name-part taxon-name-part-type="species" reg="leptoceras">leptoceras</tp:taxon-name-part></tp:taxon-name></italic> is endemic to the Sierra Madre del Sur in Guerrero State, Mexico (Fig. <xref ref-type="fig" rid="F19">19D</xref>), where it occurs on karstic rocks in cloud forest at 1,170–1,400 m.</p></tp:treatment-sec><tp:treatment-sec sec-type="etymology" id="SECID0ETXBK"><title>Etymology.</title><p>The specific epithet is derived from the Greek words that describe the shape of the horns on the sporophylls: “lepto” for thin or fine and “ceras” in reference to the horns.</p></tp:treatment-sec><tp:treatment-sec sec-type="Common names" id="SECID0EYXBK"><title>Common names.</title><p>Mexico. Guerrero: Shalukaá is the name used by the “Mixteco” ethnic group (<xref ref-type="bibr" rid="B27">Martínez-Domínguez et al. 2020</xref>).</p></tp:treatment-sec><tp:treatment-sec sec-type="Uses" id="SECID0ECYBK"><title>Uses.</title><p>None recorded.</p></tp:treatment-sec><tp:treatment-sec sec-type="Preliminary conservation status" id="SECID0EHYBK"><title>Preliminary conservation status.</title><p>Only three populations of <italic><tp:taxon-name><tp:taxon-name-part taxon-name-part-type="genus" reg="Ceratozamia">Ceratozamia</tp:taxon-name-part><tp:taxon-name-part taxon-name-part-type="species" reg="leptoceras">leptoceras</tp:taxon-name-part></tp:taxon-name></italic> are known. In particular, one of these populations has few adult plants (approximately 30 individuals). The cloud forests in this area are less affected by anthropogenic pressures; however, this vegetation type is one of the most threatened in Mexico (<xref ref-type="bibr" rid="B79">Williams-Linera 2002</xref>). Based upon this information, <italic><tp:taxon-name><tp:taxon-name-part taxon-name-part-type="genus" reg="Ceratozamia">C.</tp:taxon-name-part><tp:taxon-name-part taxon-name-part-type="species" reg="leptoceras">leptoceras</tp:taxon-name-part></tp:taxon-name></italic> should be considered “Endangered (<abbrev xmlns:xlink="http://www.w3.org/1999/xlink" xlink:title="“Endangered" id="ABBRID0EHZBK" xlink:type="simple">EN</abbrev>)” in accordance with IUCN criteria.</p></tp:treatment-sec><tp:treatment-sec sec-type="discussion" id="SECID0ELZBK"><title>Discussion.</title><p><italic><tp:taxon-name><tp:taxon-name-part taxon-name-part-type="genus" reg="Ceratozamia">Ceratozamia</tp:taxon-name-part><tp:taxon-name-part taxon-name-part-type="species" reg="leptoceras">leptoceras</tp:taxon-name-part></tp:taxon-name></italic> is distinguished from <italic><tp:taxon-name><tp:taxon-name-part taxon-name-part-type="genus" reg="Ceratozamia">C.</tp:taxon-name-part><tp:taxon-name-part taxon-name-part-type="species" reg="oliversacksii">oliversacksii</tp:taxon-name-part></tp:taxon-name></italic> by its linear and membranaceous leaflets. The main differences are in reproductive structures, <italic><tp:taxon-name><tp:taxon-name-part taxon-name-part-type="genus" reg="Ceratozamia">C.</tp:taxon-name-part><tp:taxon-name-part taxon-name-part-type="species" reg="leptoceras">leptoceras</tp:taxon-name-part></tp:taxon-name></italic> has and linear infertile portion of microsporophylls and ovulate strobilus with abundant pubescence at the base of the megasporophylls.</p></tp:treatment-sec><tp:treatment-sec sec-type="material" id="SECID0ES1BK"><title>Specimens examined.</title><p>Mexico. <bold>Guerrero: Mun. Cochoapa El Grande</bold>, 1,170 m, 4 Feb 1984, <italic>F. Lorea-Hernández 2928</italic> (FCME). <bold>Mun. Tlacoachistlahuaca</bold>, 1,200 m, 29 May 219, <italic>F. Nicolalde-Morejón et al. 3173</italic> (XAL), <italic>3174</italic> (FCME), <italic>3175</italic> (CIB); 1,200 m, 29 May 2019, <italic>L. Martínez-Domínguez et al. 1756</italic> (CIB), <italic>1757</italic> (CIB, MEXU), <italic>1758</italic> (XAL), <italic>1759</italic> (CIB, MEXU); 1,400 m, 26 Jun 2019, <italic>F. Nicolalde-Morejón &amp; L. Martínez-Domínguez 3255–3261</italic> (CIB); 1,400 m, 26 Jun 2019, <italic>L. Martínez-Domínguez &amp; F. Nicolalde-Morejón 1860, 1861</italic> (MEXU), <italic>1862–1866</italic> (CIB).</p></tp:treatment-sec><tp:treatment-sec><!--Section generated to contain objects referenced in tp:taxon-treatment.--><fig id="F7" position="float" orientation="portrait"><object-id xmlns:xlink="http://www.w3.org/1999/xlink" content-type="doi" xlink:type="simple">10.3897/phytokeys.208.80382.figure7</object-id><object-id xmlns:xlink="http://www.w3.org/1999/xlink" content-type="arpha" xlink:type="simple">98434CD7-7033-5886-9CCF-A825CCDCCBBB</object-id><label>Figure 7.</label><caption><p>Plants of <italic><tp:taxon-name><tp:taxon-name-part taxon-name-part-type="genus" reg="Ceratozamia">Ceratozamia</tp:taxon-name-part></tp:taxon-name></italic> in habitat <bold>A</bold><italic><tp:taxon-name><tp:taxon-name-part taxon-name-part-type="genus" reg="Ceratozamia">C.</tp:taxon-name-part><tp:taxon-name-part taxon-name-part-type="species" reg="kuesteriana">kuesteriana</tp:taxon-name-part></tp:taxon-name></italic><bold>B</bold><italic><tp:taxon-name><tp:taxon-name-part taxon-name-part-type="genus" reg="Ceratozamia">C.</tp:taxon-name-part><tp:taxon-name-part taxon-name-part-type="species" reg="latifolia">latifolia</tp:taxon-name-part></tp:taxon-name></italic><bold>C</bold><italic><tp:taxon-name><tp:taxon-name-part taxon-name-part-type="genus" reg="Ceratozamia">C.</tp:taxon-name-part><tp:taxon-name-part taxon-name-part-type="species" reg="leptoceras">leptoceras</tp:taxon-name-part></tp:taxon-name></italic><bold>D</bold><italic><tp:taxon-name><tp:taxon-name-part taxon-name-part-type="genus" reg="Ceratozamia">C.</tp:taxon-name-part><tp:taxon-name-part taxon-name-part-type="species" reg="matudae">matudae</tp:taxon-name-part></tp:taxon-name></italic><bold>E</bold><italic><tp:taxon-name><tp:taxon-name-part taxon-name-part-type="genus" reg="Ceratozamia">C.</tp:taxon-name-part><tp:taxon-name-part taxon-name-part-type="species" reg="mexicana">mexicana</tp:taxon-name-part></tp:taxon-name></italic><bold>F</bold><italic><tp:taxon-name><tp:taxon-name-part taxon-name-part-type="genus" reg="Ceratozamia">C.</tp:taxon-name-part><tp:taxon-name-part taxon-name-part-type="species" reg="miqueliana">miqueliana</tp:taxon-name-part></tp:taxon-name></italic><bold>G</bold><italic><tp:taxon-name><tp:taxon-name-part taxon-name-part-type="genus" reg="Ceratozamia">C.</tp:taxon-name-part><tp:taxon-name-part taxon-name-part-type="species" reg="mirandae">mirandae</tp:taxon-name-part></tp:taxon-name></italic><bold>H</bold><italic><tp:taxon-name><tp:taxon-name-part taxon-name-part-type="genus" reg="Ceratozamia">C.</tp:taxon-name-part><tp:taxon-name-part taxon-name-part-type="species" reg="mixeorum">mixeorum</tp:taxon-name-part></tp:taxon-name></italic><bold>I</bold><italic><tp:taxon-name><tp:taxon-name-part taxon-name-part-type="genus" reg="Ceratozamia">C.</tp:taxon-name-part><tp:taxon-name-part taxon-name-part-type="species" reg="morettii">morettii</tp:taxon-name-part></tp:taxon-name></italic><bold>J</bold> Epiphytic <italic><tp:taxon-name><tp:taxon-name-part taxon-name-part-type="genus" reg="Ceratozamia">C.</tp:taxon-name-part><tp:taxon-name-part taxon-name-part-type="species" reg="morettii">morettii</tp:taxon-name-part></tp:taxon-name></italic>.</p></caption><graphic xmlns:xlink="http://www.w3.org/1999/xlink" xlink:href="phytokeys-208-001_article-80382__-g007.jpg" position="float" orientation="portrait" xlink:type="simple" id="oo_746066.jpg"><uri content-type="original_file" xlink:type="simple">https://binary.pensoft.net/fig/746066</uri></graphic></fig><fig id="F19" position="float" orientation="portrait"><object-id xmlns:xlink="http://www.w3.org/1999/xlink" content-type="doi" xlink:type="simple">10.3897/phytokeys.208.80382.figure19</object-id><object-id xmlns:xlink="http://www.w3.org/1999/xlink" content-type="arpha" xlink:type="simple">A17A501D-00CA-5A18-8D76-7E3AB5052655</object-id><label>Figure 19.</label><caption><p>Distribution of <italic><tp:taxon-name><tp:taxon-name-part taxon-name-part-type="genus" reg="Ceratozamia">Ceratozamia</tp:taxon-name-part></tp:taxon-name></italic> species <bold>A</bold><italic><tp:taxon-name><tp:taxon-name-part taxon-name-part-type="genus" reg="Ceratozamia">C.</tp:taxon-name-part><tp:taxon-name-part taxon-name-part-type="species" reg="huastecorum">huastecorum</tp:taxon-name-part></tp:taxon-name></italic><bold>B</bold><italic><tp:taxon-name><tp:taxon-name-part taxon-name-part-type="genus" reg="Ceratozamia">C.</tp:taxon-name-part><tp:taxon-name-part taxon-name-part-type="species" reg="kuesteriana">kuesteriana</tp:taxon-name-part></tp:taxon-name></italic><bold>C</bold><italic><tp:taxon-name><tp:taxon-name-part taxon-name-part-type="genus" reg="Ceratozamia">C.</tp:taxon-name-part><tp:taxon-name-part taxon-name-part-type="species" reg="latifolia">latifolia</tp:taxon-name-part></tp:taxon-name></italic><bold>D</bold><italic><tp:taxon-name><tp:taxon-name-part taxon-name-part-type="genus" reg="Ceratozamia">C.</tp:taxon-name-part><tp:taxon-name-part taxon-name-part-type="species" reg="leptoceras">leptoceras</tp:taxon-name-part></tp:taxon-name></italic>.</p></caption><graphic xmlns:xlink="http://www.w3.org/1999/xlink" xlink:href="phytokeys-208-001_article-80382__-g019.jpg" position="float" orientation="portrait" xlink:type="simple" id="oo_746078.jpg"><uri content-type="original_file" xlink:type="simple">https://binary.pensoft.net/fig/746078</uri></graphic></fig></tp:treatment-sec><ref-list><ref id="B27"><mixed-citation xmlns:xlink="http://www.w3.org/1999/xlink" xlink:type="simple"><person-group><name name-style="western"><surname>Martínez-Domínguez</surname><given-names>L</given-names></name><name name-style="western"><surname>Nicolalde-Morejón</surname><given-names>F</given-names></name><name name-style="western"><surname>Lorea-Hernández</surname><given-names>F</given-names></name><name name-style="western"><surname>Vergara-Silva</surname><given-names>F</given-names></name><name name-style="western"><surname>Stevenson</surname><given-names>DW</given-names></name></person-group> (<year>2020</year>) <article-title>A novelty in <italic><tp:taxon-name><tp:taxon-name-part taxon-name-part-type="genus">Ceratozamia</tp:taxon-name-part></tp:taxon-name></italic> (<tp:taxon-name><tp:taxon-name-part taxon-name-part-type="family">Zamiaceae</tp:taxon-name-part></tp:taxon-name>, <tp:taxon-name><tp:taxon-name-part taxon-name-part-type="order">Cycadales</tp:taxon-name-part></tp:taxon-name>) from the Sierra Madre del Sur, Mexico: Biogeographic and morphological patterns, DNA barcoding and phenology.</article-title><source>PhytoKeys</source><volume>156</volume>: <fpage>1</fpage>–<lpage>25</lpage>. <ext-link xlink:type="simple" ext-link-type="doi" xlink:href="10.3897/phytokeys.156.53502">https://doi.org/10.3897/phytokeys.156.53502</ext-link></mixed-citation></ref><ref id="B79"><mixed-citation xmlns:xlink="http://www.w3.org/1999/xlink" xlink:type="simple"><person-group><name name-style="western"><surname>Williams-Linera</surname><given-names>G</given-names></name></person-group> (<year>2002</year>) <article-title>Tree species richness complementarity, disturbance and fragmentation in a Mexican tropical montane cloud forest.</article-title><source>Biodiversity and Conservation</source><volume>11</volume>(<issue>10</issue>): <fpage>1825</fpage>–<lpage>1843</lpage>. <ext-link xlink:type="simple" ext-link-type="doi" xlink:href="10.1023/A:1020346519085">https://doi.org/10.1023/A:1020346519085</ext-link></mixed-citation></ref></ref-list></tp:taxon-treatment>
