# Supplementary material for: ﻿Monograph of Ceratozamia (Zamiaceae, Cycadales): an endangered genus
Source: PhytoKeys. 2022 Sep 21;208:1–102. doi: 10.3897/phytokeys.208.80382 (PMC9849018; doi:10.3897/phytokeys.208.80382)
Supplement: XML Treatment for Ceratozamia matudae [file phytokeys.208.80382-treatment18.xml]

<!DOCTYPE tp:taxon-treatment
  PUBLIC "-//TaxonX//DTD Taxonomic Treatment Publishing DTD v0 20100105//EN" "tax-treatment-NSO.dtd">
<tp:taxon-treatment xmlns:tp="http://www.plazi.org/taxpub"><tp:treatment-meta><kwd-group><label>Taxon classification</label><kwd>
                <named-content content-type="kingdom">Plantae</named-content>
              </kwd><kwd>
                <named-content content-type="order">Cycadales</named-content>
              </kwd><kwd>
                <named-content content-type="family">Zamiaceae</named-content>
              </kwd></kwd-group><mixed-citation publication-type="journal"><person-group><name><surname>Martínez-Domínguez</surname><given-names>Lilí</given-names></name><name><surname>Nicolalde-Morejón</surname><given-names>Fernando</given-names></name><name><surname>Vergara-Silva</surname><given-names>Francisco</given-names></name><name><surname>Stevenson</surname><given-names>Dennis Wm.</given-names></name></person-group><article-title>﻿Monograph of <italic><tp:taxon-name><tp:taxon-name-part taxon-name-part-type="genus" reg="Ceratozamia">Ceratozamia</tp:taxon-name-part></tp:taxon-name></italic> (<tp:taxon-name><tp:taxon-name-part taxon-name-part-type="family">Zamiaceae</tp:taxon-name-part></tp:taxon-name>, <tp:taxon-name><tp:taxon-name-part taxon-name-part-type="order">Cycadales</tp:taxon-name-part></tp:taxon-name>): an endangered genus</article-title><source>PhytoKeys</source><day>21</day><month>09</month><year>2022</year><volume>208</volume><fpage>1</fpage><lpage>102</lpage><pub-id pub-id-type="doi">10.3897/phytokeys.208.80382</pub-id></mixed-citation></tp:treatment-meta><tp:nomenclature><label>﻿17.</label><tp:taxon-name>
              <object-id xmlns:xlink="http://www.w3.org/1999/xlink" content-type="arpha" xlink:type="simple">5A1A34A4-0B3C-555F-9948-FF8DBB39964F</object-id>
              <tp:taxon-name-part taxon-name-part-type="genus" reg="Ceratozamia">Ceratozamia</tp:taxon-name-part>
              <tp:taxon-name-part taxon-name-part-type="species" reg="matudae">matudae</tp:taxon-name-part>
            </tp:taxon-name><tp:taxon-authority>Lundell, Lloydia 2: 75. 1939</tp:taxon-authority><xref ref-type="fig" rid="F7">Figs 7D</xref><xref ref-type="fig" rid="F8">, 8D–F</xref><xref ref-type="fig" rid="F10">, 10D</xref></tp:nomenclature><tp:treatment-sec sec-type="material" id="SECID0ED4BK"><title>Type.</title><p>Mexico. Chiapas: northern slope of Mt. Ovando, 1,000 m, Feb 1939, <italic>E. Matuda 2645</italic> ♂ (holotype: MICH! [1002583]; isotypes: CAS! [0001920], MEXU! [acc. # 86830], US! [00620111]).</p></tp:treatment-sec><tp:treatment-sec sec-type="description" id="SECID0EL4BK"><title>Description.</title><p><bold><italic>Stem</italic></bold> 30–50 cm long, 20–30 cm in diameter, epigeous, erect and decumbent. <bold><italic>Cataphylls</italic></bold> 4–6.0 × 2.5–4.5 cm wide at the base, persistent, triangular, reddish brown, densely brown tomentose at emergence, partially tomentose at maturity, apex acuminate. <bold><italic>Leaves</italic></bold> 3–14, 80–155 cm long, descending, green at emergence with brown trichomes, glabrous at maturity. <bold><italic>Petiole</italic></bold> 30–79 cm long, terete, linear, green in adult leaves; unarmed to armed with 18–36 thin prickles, 0.1–0.28 cm long. <bold><italic>Rachis</italic></bold> 45–76 cm long, terete, linear, green with abundant brown trichomes in young leaves, yellow to yellowish green in mature leaves, unarmed to armed with prickles. <bold><italic>Leaflets</italic></bold> 23–53 pairs, opposite to subopposite, insertion in one plane, lanceolate, longitudinally curved abaxially to planar, not basally falcate, papyraceous, flat, green with base yellow and adaxial and abaxial sides glabrous, distal end with entire margins, acuminate and symmetrical at the apex, attenuate at base, with conspicuous and light-green veins; median leaflets 23–40 × 0.6–1.3 cm, 0.6–1.7 cm between leaflets; articulations 0.3–0.8 cm wide, yellow. <bold><italic>Pollen strobili</italic></bold> 9.5–16 cm long, 3.5–5 cm in diameter, solitary, cylindrical, erect, yellowish green with reddish brown trichomes at emergence, yellowish cream with reddish brown trichomes at maturity; peduncle 8–14 cm long, 1.8–2.2 cm in diameter, pubescent, reddish brown to brown; microsporophylls 0.78–1.4 × 0.77–1.1 cm, discoid with a non-recurved distal face and deeply lobate fertile portion, infertile portion 0.37–0.56 cm long and orbicular with straight horns 0.16–0.35 cm long, 0.50–0.81 cm and an acute angle between the horns. <bold><italic>Ovulate strobili</italic></bold> 8–15 cm long, 5–8 cm in diameter, solitary, globose, erect, yellowish green with abundant blackish trichomes at emergence, dark green with blackish trichomes at maturity, aristate apex; peduncle 11–17 cm long, 1–2 cm in diameter, pendulous, with trichomes scarce, blackish, pendulous and erect; megasporophylls 16–25, 4–5 orthostichies with 4–6 sporophylls per orthostichy, 2.5–3.4 × 4.5–5.3 cm, with a prominent distal face, horns recurved, straight and thin and 0.59–1.50 cm long, 0.92–1.56 cm between horns with an obtuse angle between the horns. <bold><italic>Seeds</italic></bold> 2.9–4.0 cm long, 1.9–4.0 cm in diameter, globose, sarcotesta whitish yellow to yellow when immature, light brown at maturity.</p></tp:treatment-sec><tp:treatment-sec sec-type="distribution" id="SECID0ET5BK"><title>Distribution and habitat.</title><p><italic><tp:taxon-name><tp:taxon-name-part taxon-name-part-type="genus" reg="Ceratozamia">Ceratozamia</tp:taxon-name-part><tp:taxon-name-part taxon-name-part-type="species" reg="matudae">matudae</tp:taxon-name-part></tp:taxon-name></italic> is endemic to Chiapas in Mexico (Fig. <xref ref-type="fig" rid="F20">20A</xref>), where it occurs on karstic rocks in evergreen tropical forest at 1,000–1,500 m.</p><fig id="F20" position="float" orientation="portrait"><object-id xmlns:xlink="http://www.w3.org/1999/xlink" content-type="doi" xlink:type="simple">10.3897/phytokeys.208.80382.figure20</object-id><object-id xmlns:xlink="http://www.w3.org/1999/xlink" content-type="arpha" xlink:type="simple">9CA1595F-7E3F-5FAD-B6DC-5434D9D553BB</object-id><label>Figure 20.</label><caption><p>Distribution of <italic><tp:taxon-name><tp:taxon-name-part taxon-name-part-type="genus" reg="Ceratozamia">Ceratozamia</tp:taxon-name-part></tp:taxon-name></italic> species <bold>A</bold><italic><tp:taxon-name><tp:taxon-name-part taxon-name-part-type="genus" reg="Ceratozamia">C.</tp:taxon-name-part><tp:taxon-name-part taxon-name-part-type="species" reg="matudae">matudae</tp:taxon-name-part></tp:taxon-name></italic><bold>B</bold><italic><tp:taxon-name><tp:taxon-name-part taxon-name-part-type="genus" reg="Ceratozamia">C.</tp:taxon-name-part><tp:taxon-name-part taxon-name-part-type="species" reg="mexicana">mexicana</tp:taxon-name-part></tp:taxon-name></italic><bold>C</bold><italic><tp:taxon-name><tp:taxon-name-part taxon-name-part-type="genus" reg="Ceratozamia">C.</tp:taxon-name-part><tp:taxon-name-part taxon-name-part-type="species" reg="miqueliana">miqueliana</tp:taxon-name-part></tp:taxon-name></italic><bold>D</bold><italic><tp:taxon-name><tp:taxon-name-part taxon-name-part-type="genus" reg="Ceratozamia">C.</tp:taxon-name-part><tp:taxon-name-part taxon-name-part-type="species" reg="mirandae">mirandae</tp:taxon-name-part></tp:taxon-name></italic>.</p></caption><graphic xmlns:xlink="http://www.w3.org/1999/xlink" xlink:href="phytokeys-208-001_article-80382__-g020.jpg" position="float" orientation="portrait" xlink:type="simple" id="oo_746079.jpg"><uri content-type="original_file" xlink:type="simple">https://binary.pensoft.net/fig/746079</uri></graphic></fig></tp:treatment-sec><tp:treatment-sec sec-type="etymology" id="SECID0EQBCK"><title>Etymology.</title><p>The specific epithet is in honor of professor Eizi Matuda, for his contributions to botany in Mexico.</p></tp:treatment-sec><tp:treatment-sec sec-type="Common names" id="SECID0EVBCK"><title>Common names.</title><p>None recorded.</p></tp:treatment-sec><tp:treatment-sec sec-type="Uses" id="SECID0E1BCK"><title>Uses.</title><p>None recorded.</p></tp:treatment-sec><tp:treatment-sec sec-type="conservation status" id="SECID0E6BCK"><title>Conservation status.</title><p>(<xref ref-type="bibr" rid="B17">IUCN 2021</xref>). Currently, <italic><tp:taxon-name><tp:taxon-name-part taxon-name-part-type="genus" reg="Ceratozamia">Ceratozamia</tp:taxon-name-part><tp:taxon-name-part taxon-name-part-type="species" reg="matudae">matudae</tp:taxon-name-part></tp:taxon-name></italic> is listed as “Endangered” under criteria B1ab(ii,iii,v); C1.</p></tp:treatment-sec><tp:treatment-sec sec-type="discussion" id="SECID0EUCCK"><title>Discussion.</title><p><italic><tp:taxon-name><tp:taxon-name-part taxon-name-part-type="genus" reg="Ceratozamia">Ceratozamia</tp:taxon-name-part><tp:taxon-name-part taxon-name-part-type="species" reg="matudae">matudae</tp:taxon-name-part></tp:taxon-name></italic> differs from other <italic><tp:taxon-name><tp:taxon-name-part taxon-name-part-type="genus" reg="Ceratozamia">Ceratozamia</tp:taxon-name-part></tp:taxon-name></italic> species by its yellow rachis and petiole and leaflets with yellow base and articulations. In addition, the length of the peduncle is the same or longer than the fertile portion of ovulate strobili. The ovulate strobili have an aristate apex, and the megasporophylls have long recurved horns.</p></tp:treatment-sec><tp:treatment-sec sec-type="material" id="SECID0EMDCK"><title>Specimens examined.</title><p>Mexico. <bold>Chiapas: Mun. Acacoyagua</bold>, 1,400 m, <italic>A.P. Vovides 1069</italic> (XAL); 1,300 m, 9 Jan 1987, <italic>D.W. Stevenson et al. 681</italic> (FTG; MO; NY; US); 1,000 m, Feb 1939, <italic>E. Matuda 2646</italic> (MEXU); 1,420 m, 24 Jun 2018, <italic>F. Nicolalde-Morejón et al. 2832–2840</italic> (CIB); 1,420 m, 24 Jun 2018, <italic>L. Martínez-Domínguez et al. 1404</italic>–<italic>1409, 1412, 1415, 1416, 1418, 1419</italic> (CIB), <italic>1405, 1407</italic> (CIB, MEXU); 1,480 m, 29 Dec 1993, <italic>M.A. Pérez-Farrera 27</italic> (CIB, <abbrev xmlns:xlink="http://www.w3.org/1999/xlink" xlink:title="Chiapas Highlands" id="ABBRID0EEECK" xlink:type="simple">CH</abbrev>, CHIP, MEXU, USCG); 22 Feb 1995, <italic>M.A. Pérez-Farrera 142</italic> (CHIP, FTG, MEXU). <bold>Mun. Escuintla</bold>, 8 Feb 2000, <italic>O. Farrera S. 1875</italic> (CHIP). <bold>Mun. Siltepec</bold>, 1,500 m, 6 Nov 1945, <italic>E.H. Xolocotzi &amp; A.J. Sharp 367</italic> (MEXU); 1,500 m, Oct-Nov 1940, <italic>E. Matuda 4032</italic> (MEXU; NY).</p></tp:treatment-sec><tp:treatment-sec><!--Section generated to contain objects referenced in tp:taxon-treatment.--><fig id="F7" position="float" orientation="portrait"><object-id xmlns:xlink="http://www.w3.org/1999/xlink" content-type="doi" xlink:type="simple">10.3897/phytokeys.208.80382.figure7</object-id><object-id xmlns:xlink="http://www.w3.org/1999/xlink" content-type="arpha" xlink:type="simple">98434CD7-7033-5886-9CCF-A825CCDCCBBB</object-id><label>Figure 7.</label><caption><p>Plants of <italic><tp:taxon-name><tp:taxon-name-part taxon-name-part-type="genus" reg="Ceratozamia">Ceratozamia</tp:taxon-name-part></tp:taxon-name></italic> in habitat <bold>A</bold><italic><tp:taxon-name><tp:taxon-name-part taxon-name-part-type="genus" reg="Ceratozamia">C.</tp:taxon-name-part><tp:taxon-name-part taxon-name-part-type="species" reg="kuesteriana">kuesteriana</tp:taxon-name-part></tp:taxon-name></italic><bold>B</bold><italic><tp:taxon-name><tp:taxon-name-part taxon-name-part-type="genus" reg="Ceratozamia">C.</tp:taxon-name-part><tp:taxon-name-part taxon-name-part-type="species" reg="latifolia">latifolia</tp:taxon-name-part></tp:taxon-name></italic><bold>C</bold><italic><tp:taxon-name><tp:taxon-name-part taxon-name-part-type="genus" reg="Ceratozamia">C.</tp:taxon-name-part><tp:taxon-name-part taxon-name-part-type="species" reg="leptoceras">leptoceras</tp:taxon-name-part></tp:taxon-name></italic><bold>D</bold><italic><tp:taxon-name><tp:taxon-name-part taxon-name-part-type="genus" reg="Ceratozamia">C.</tp:taxon-name-part><tp:taxon-name-part taxon-name-part-type="species" reg="matudae">matudae</tp:taxon-name-part></tp:taxon-name></italic><bold>E</bold><italic><tp:taxon-name><tp:taxon-name-part taxon-name-part-type="genus" reg="Ceratozamia">C.</tp:taxon-name-part><tp:taxon-name-part taxon-name-part-type="species" reg="mexicana">mexicana</tp:taxon-name-part></tp:taxon-name></italic><bold>F</bold><italic><tp:taxon-name><tp:taxon-name-part taxon-name-part-type="genus" reg="Ceratozamia">C.</tp:taxon-name-part><tp:taxon-name-part taxon-name-part-type="species" reg="miqueliana">miqueliana</tp:taxon-name-part></tp:taxon-name></italic><bold>G</bold><italic><tp:taxon-name><tp:taxon-name-part taxon-name-part-type="genus" reg="Ceratozamia">C.</tp:taxon-name-part><tp:taxon-name-part taxon-name-part-type="species" reg="mirandae">mirandae</tp:taxon-name-part></tp:taxon-name></italic><bold>H</bold><italic><tp:taxon-name><tp:taxon-name-part taxon-name-part-type="genus" reg="Ceratozamia">C.</tp:taxon-name-part><tp:taxon-name-part taxon-name-part-type="species" reg="mixeorum">mixeorum</tp:taxon-name-part></tp:taxon-name></italic><bold>I</bold><italic><tp:taxon-name><tp:taxon-name-part taxon-name-part-type="genus" reg="Ceratozamia">C.</tp:taxon-name-part><tp:taxon-name-part taxon-name-part-type="species" reg="morettii">morettii</tp:taxon-name-part></tp:taxon-name></italic><bold>J</bold> Epiphytic <italic><tp:taxon-name><tp:taxon-name-part taxon-name-part-type="genus" reg="Ceratozamia">C.</tp:taxon-name-part><tp:taxon-name-part taxon-name-part-type="species" reg="morettii">morettii</tp:taxon-name-part></tp:taxon-name></italic>.</p></caption><graphic xmlns:xlink="http://www.w3.org/1999/xlink" xlink:href="phytokeys-208-001_article-80382__-g007.jpg" position="float" orientation="portrait" xlink:type="simple" id="oo_746066.jpg"><uri content-type="original_file" xlink:type="simple">https://binary.pensoft.net/fig/746066</uri></graphic></fig><fig id="F8" position="float" orientation="portrait"><object-id xmlns:xlink="http://www.w3.org/1999/xlink" content-type="doi" xlink:type="simple">10.3897/phytokeys.208.80382.figure8</object-id><object-id xmlns:xlink="http://www.w3.org/1999/xlink" content-type="arpha" xlink:type="simple">3BC67022-0694-5E2E-B390-0EE8B12BE0B1</object-id><label>Figure 8.</label><caption><p>Ptyxis in <italic><tp:taxon-name><tp:taxon-name-part taxon-name-part-type="genus" reg="Ceratozamia">Ceratozamia</tp:taxon-name-part></tp:taxon-name></italic><bold>A–C</bold><italic><tp:taxon-name><tp:taxon-name-part taxon-name-part-type="genus" reg="Ceratozamia">Ceratozamia</tp:taxon-name-part><tp:taxon-name-part taxon-name-part-type="species" reg="miqueliana">miqueliana</tp:taxon-name-part></tp:taxon-name></italic><bold>D–F</bold><italic><tp:taxon-name><tp:taxon-name-part taxon-name-part-type="genus" reg="Ceratozamia">C.</tp:taxon-name-part><tp:taxon-name-part taxon-name-part-type="species" reg="matudae">matudae</tp:taxon-name-part></tp:taxon-name></italic>.</p></caption><graphic xmlns:xlink="http://www.w3.org/1999/xlink" xlink:href="phytokeys-208-001_article-80382__-g008.jpg" position="float" orientation="portrait" xlink:type="simple" id="oo_746067.jpg"><uri content-type="original_file" xlink:type="simple">https://binary.pensoft.net/fig/746067</uri></graphic></fig><fig id="F10" position="float" orientation="portrait"><object-id xmlns:xlink="http://www.w3.org/1999/xlink" content-type="doi" xlink:type="simple">10.3897/phytokeys.208.80382.figure10</object-id><object-id xmlns:xlink="http://www.w3.org/1999/xlink" content-type="arpha" xlink:type="simple">365BFC51-503E-54B4-9D4A-D40371F67E58</object-id><label>Figure 10.</label><caption><p>Shapes and pubescence of cataphylls and stipules <bold>A</bold> from left to right: <italic><tp:taxon-name><tp:taxon-name-part taxon-name-part-type="genus" reg="Ceratozamia">Ceratozamia</tp:taxon-name-part><tp:taxon-name-part taxon-name-part-type="species" reg="latifolia">latifolia</tp:taxon-name-part></tp:taxon-name></italic>, <italic><tp:taxon-name><tp:taxon-name-part taxon-name-part-type="genus" reg="Ceratozamia">C.</tp:taxon-name-part><tp:taxon-name-part taxon-name-part-type="species" reg="delucana">delucana</tp:taxon-name-part></tp:taxon-name></italic>, <italic><tp:taxon-name><tp:taxon-name-part taxon-name-part-type="genus" reg="Ceratozamia">C.</tp:taxon-name-part><tp:taxon-name-part taxon-name-part-type="species" reg="morettii">morettii</tp:taxon-name-part></tp:taxon-name></italic> at emergence and <italic><tp:taxon-name><tp:taxon-name-part taxon-name-part-type="genus" reg="Ceratozamia">C.</tp:taxon-name-part><tp:taxon-name-part taxon-name-part-type="species" reg="morettii">morettii</tp:taxon-name-part></tp:taxon-name></italic> at maturity <bold>B</bold> cataphylls of <italic><tp:taxon-name><tp:taxon-name-part taxon-name-part-type="genus" reg="Ceratozamia">C.</tp:taxon-name-part><tp:taxon-name-part taxon-name-part-type="species" reg="delucana">delucana</tp:taxon-name-part></tp:taxon-name></italic><bold>C</bold> stipules of <italic><tp:taxon-name><tp:taxon-name-part taxon-name-part-type="genus" reg="Ceratozamia">C.</tp:taxon-name-part><tp:taxon-name-part taxon-name-part-type="species" reg="morettii">morettii</tp:taxon-name-part></tp:taxon-name></italic><bold>D</bold> stipules of <italic><tp:taxon-name><tp:taxon-name-part taxon-name-part-type="genus" reg="Ceratozamia">C.</tp:taxon-name-part><tp:taxon-name-part taxon-name-part-type="species" reg="matudae">matudae</tp:taxon-name-part></tp:taxon-name></italic>.</p></caption><graphic xmlns:xlink="http://www.w3.org/1999/xlink" xlink:href="phytokeys-208-001_article-80382__-g010.jpg" position="float" orientation="portrait" xlink:type="simple" id="oo_746069.jpg"><uri content-type="original_file" xlink:type="simple">https://binary.pensoft.net/fig/746069</uri></graphic></fig></tp:treatment-sec><ref-list><ref id="B17"><mixed-citation xmlns:xlink="http://www.w3.org/1999/xlink" xlink:type="simple">IUCN (<year>2021</year>) The IUCN Red List of Threatened Species. Version 2021–3. <ext-link xlink:type="simple" ext-link-type="uri" xlink:href="https://www.iucnredlist.org">https://www.iucnredlist.org</ext-link> [Accessed 10.6.2022]</mixed-citation></ref></ref-list></tp:taxon-treatment>
