# Supplementary material for: ﻿Monograph of Ceratozamia (Zamiaceae, Cycadales): an endangered genus
Source: PhytoKeys. 2022 Sep 21;208:1–102. doi: 10.3897/phytokeys.208.80382 (PMC9849018; doi:10.3897/phytokeys.208.80382)
Supplement: XML Treatment for Ceratozamia mexicana [file phytokeys.208.80382-treatment19.xml]

<!DOCTYPE tp:taxon-treatment
  PUBLIC "-//TaxonX//DTD Taxonomic Treatment Publishing DTD v0 20100105//EN" "tax-treatment-NSO.dtd">
<tp:taxon-treatment xmlns:tp="http://www.plazi.org/taxpub"><tp:treatment-meta><kwd-group><label>Taxon classification</label><kwd>
                <named-content content-type="kingdom">Plantae</named-content>
              </kwd><kwd>
                <named-content content-type="order">Cycadales</named-content>
              </kwd><kwd>
                <named-content content-type="family">Zamiaceae</named-content>
              </kwd></kwd-group><mixed-citation publication-type="journal"><person-group><name><surname>Martínez-Domínguez</surname><given-names>Lilí</given-names></name><name><surname>Nicolalde-Morejón</surname><given-names>Fernando</given-names></name><name><surname>Vergara-Silva</surname><given-names>Francisco</given-names></name><name><surname>Stevenson</surname><given-names>Dennis Wm.</given-names></name></person-group><article-title>﻿Monograph of <italic><tp:taxon-name><tp:taxon-name-part taxon-name-part-type="genus" reg="Ceratozamia">Ceratozamia</tp:taxon-name-part></tp:taxon-name></italic> (<tp:taxon-name><tp:taxon-name-part taxon-name-part-type="family">Zamiaceae</tp:taxon-name-part></tp:taxon-name>, <tp:taxon-name><tp:taxon-name-part taxon-name-part-type="order">Cycadales</tp:taxon-name-part></tp:taxon-name>): an endangered genus</article-title><source>PhytoKeys</source><day>21</day><month>09</month><year>2022</year><volume>208</volume><fpage>1</fpage><lpage>102</lpage><pub-id pub-id-type="doi">10.3897/phytokeys.208.80382</pub-id></mixed-citation></tp:treatment-meta><tp:nomenclature><label>﻿18.</label><tp:taxon-name>
              <object-id xmlns:xlink="http://www.w3.org/1999/xlink" content-type="arpha" xlink:type="simple">83C42D63-182C-5A58-A086-8E76413D78AB</object-id>
              <tp:taxon-name-part taxon-name-part-type="genus" reg="Ceratozamia">Ceratozamia</tp:taxon-name-part>
              <tp:taxon-name-part taxon-name-part-type="species" reg="mexicana">mexicana</tp:taxon-name-part>
            </tp:taxon-name><tp:taxon-authority>Brongn., Ann. Sci. Nat., Bot. sér. 3, 5: 8, t. 1. 1846.</tp:taxon-authority><xref ref-type="fig" rid="F7">Figs 7E</xref><xref ref-type="fig" rid="F11">, 11B</xref><tp:nomenclature-citation-list><tp:nomenclature-citation><tp:taxon-name>
                  <tp:taxon-name-part taxon-name-part-type="genus" reg="Ceratozamia">Ceratozamia</tp:taxon-name-part>
                  <tp:taxon-name-part taxon-name-part-type="species" reg="intermedia">intermedia</tp:taxon-name-part>
                </tp:taxon-name><comment>Miq., Tijdschr. Wis-Natuurk. Wetensch. Eerste Kl. Kon. Ned. Inst. Wetensch. 1(4): 40. 1848. Type. Mexico. Veracruz: Mun. Puente Nacional, 1 km S of Palmillas, 600 m, 13 Mar 1985, <italic>G. Castillo-Campo &amp; Medina 4275</italic> (neotype, designated by <xref ref-type="bibr" rid="B25">Martínez-Domínguez et al. 2018a</xref>, pg. 111: XAL! [acc. # 16924]).</comment></tp:nomenclature-citation><tp:nomenclature-citation><tp:taxon-name>
                  <tp:taxon-name-part taxon-name-part-type="genus" reg="Ceratozamia">Ceratozamia</tp:taxon-name-part>
                  <tp:taxon-name-part taxon-name-part-type="species" reg="longifolia">longifolia</tp:taxon-name-part>
                </tp:taxon-name><comment>Miq., Tijdschr. Wis-Natuurk. Wetensch. Eerste Kl. Kon. Ned. Inst. Wetensch. 1(4): 40. 1848. Type. Mexico. Veracruz: Mun. Zacuapam, Apr 1913, <italic>C. Purpus s.n.</italic> [6362]! (neotype, designated by <xref ref-type="bibr" rid="B25">Martínez-Domínguez et al. 2018a</xref>, pg. 111: MO! [acc. # 741393]).</comment></tp:nomenclature-citation><tp:nomenclature-citation><tp:taxon-name>
                  <tp:taxon-name-part taxon-name-part-type="genus" reg="Ceratozamia">Ceratozamia</tp:taxon-name-part>
                  <tp:taxon-name-part taxon-name-part-type="species" reg="longifolia">longifolia</tp:taxon-name-part>
                  <tp:taxon-name-part taxon-name-part-type="authority">Miq.</tp:taxon-name-part>
                  <tp:taxon-name-part taxon-name-part-type="infraspecific-rank">var.</tp:taxon-name-part>
                  <tp:taxon-name-part taxon-name-part-type="variety" reg="minor">minor</tp:taxon-name-part>
                </tp:taxon-name><comment>Miq., Tijdschr. Wis-Natuurk. Wetensch. Eerste Kl. Kon. Ned. Inst. Wetensch. 2(4): 290. 1849. Type. Mexico. Veracruz: Mun. Teocelo, Barranca of Teocelo, 1,020 m, 23 Dec 1975, <italic>M.G. Zola 146</italic> (neotype, designated by <xref ref-type="bibr" rid="B25">Martínez-Domínguez et al. 2018a</xref>, pg. 111: XAL! [acc. # 16957]).</comment></tp:nomenclature-citation><tp:nomenclature-citation><tp:taxon-name>
                  <tp:taxon-name-part taxon-name-part-type="genus" reg="Ceratozamia">Ceratozamia</tp:taxon-name-part>
                  <tp:taxon-name-part taxon-name-part-type="species" reg="mexicana">mexicana</tp:taxon-name-part>
                  <tp:taxon-name-part taxon-name-part-type="authority">Brongn.</tp:taxon-name-part>
                  <tp:taxon-name-part taxon-name-part-type="infraspecific-rank">var.</tp:taxon-name-part>
                  <tp:taxon-name-part taxon-name-part-type="variety" reg="longifolia">longifolia</tp:taxon-name-part>
                </tp:taxon-name><comment>(Miq.) Dyer, Biol. Cent.-Amer., Bot. 3: 193. 1884. Type: Based on <tp:taxon-name><tp:taxon-name-part taxon-name-part-type="genus" reg="Ceratozamia">Ceratozamia</tp:taxon-name-part><tp:taxon-name-part taxon-name-part-type="species" reg="longifolia">longifolia</tp:taxon-name-part></tp:taxon-name> Miq.</comment></tp:nomenclature-citation></tp:nomenclature-citation-list></tp:nomenclature><tp:treatment-sec sec-type="material" id="SECID0EGJCK"><title>Type.</title><p>Cultivated in Paris “Hort. Bot. Parisiensis”, original material sent by A. Ghiesbrecht from Mexico, 1845, <italic>Anon. s.n.</italic> (holotype: P! [P02441737, P01637464–P01637466]). Mexico. Veracruz: Mun. Totutla, Barranca El Coyotito, 1 km road from El Mirador to Conejos, 900 m, 8 Sep 1982, <italic>J. Rees &amp; A.P. Vovides 1688</italic> (epitype, designated by <xref ref-type="bibr" rid="B76">Vovides et al. 2016</xref>, pg. 427: XAL! [acc. # 17004]).</p></tp:treatment-sec><tp:treatment-sec sec-type="description" id="SECID0EUJCK"><title>Description.</title><p><bold><italic>Stem</italic></bold> 20–80 cm long, 20–45 cm in diameter, epigeous, erect and decumbent. <bold><italic>Cataphylls</italic></bold> 2–6 × 2.5–6 cm wide at the base, persistent, triangular, reddish brown, densely brown tomentose at emergence, partially tomentose at maturity, apex acuminate. <bold><italic>Leaves</italic></bold> 5–55, 100–270 cm long, descending, green at emergence, with brown trichomes, glabrous at maturity. <bold><italic>Petiole</italic></bold> 30–93 cm long, terete, linear, dark green in mature leaves; with 8–30 thin prickles, 0.06–0.20 cm long. <bold><italic>Rachis</italic></bold> 56–154 cm long, terete, linear, green in mature leaves, with prickles and unarmed. <bold><italic>Leaflets</italic></bold> 25–42 pairs, opposite to subopposite, insertion in one plane, lanceolate, in general longitudinally planar, basally falcate, coriaceous, flat, green with adaxial and abaxial sides glabrous, distal end with entire margins, acuminate and symmetrical at the apex, attenuate at base, with conspicuous and green-light veins; median leaflets 29–51 × 2.3–3.7 cm, 1.8–4 cm between leaflets; articulations 0.6–1.5 cm wide, green. <bold><italic>Pollen strobili</italic></bold> 20–40 cm long, 4.5–7.6 cm in diameter, generally solitary (1–2), cylindrical, erect, greenish yellow at emergence, greenish yellow with blackish trichomes at maturity; peduncle 3.5–9 cm long, 1.5–2.3 cm in diameter, tomentose, reddish brown to light-brown; microsporophylls 1.5–2.7 × 0.9–2.1 cm, obconic with a non-recurved distal face and a lobate fertile portion, infertile portion 0.47–0.68 cm long and orbicular with straight horns 0.29–0.40 cm long, 0.51–1.05 cm and an acute angle between the horns. <bold><italic>Ovulate strobili</italic></bold> 23.5–40 cm long, 8–15 cm in diameter, generally solitary (1–2), cylindrical, erect, dark green with blackish trichomes at emergence, dark green with black and gray trichomes at maturity, acuminate apex; peduncle 7.6–11.5 cm long, 2.5–3 cm in diameter, tomentose, brown to reddish brown, erect or pendulous; megasporophylls 64–240, 8–16 orthostichies with 8–15 sporophylls per orthostichy, 2.0–2.7 × 3.2–5.3 cm, with a prominent distal face, horns straight and 0.53–1.2 cm long, 1–2.1 cm between horns and a right angle between the horns. <bold><italic>Seeds</italic></bold> 2.0–3.3 cm long, 1.4–2.5 cm in diameter, ovate, sarcotesta whitish yellow to yellow when immature, light brown at maturity.</p></tp:treatment-sec><tp:treatment-sec sec-type="distribution" id="SECID0E3KCK"><title>Distribution and habitat.</title><p><italic><tp:taxon-name><tp:taxon-name-part taxon-name-part-type="genus" reg="Ceratozamia">Ceratozamia</tp:taxon-name-part><tp:taxon-name-part taxon-name-part-type="species" reg="mexicana">mexicana</tp:taxon-name-part></tp:taxon-name></italic> is endemic to Veracruz State, Mexico from the River La Antigua drainage system to the southern end of the Sierra Madre Oriental (Fig. <xref ref-type="fig" rid="F20">20B</xref>). It occurs in cloud forest on karstic rocks at 500–1,100 m.</p></tp:treatment-sec><tp:treatment-sec sec-type="etymology" id="SECID0ERLCK"><title>Etymology.</title><p>The specific epithet is derived from the country of origin of the material used for the description of this species. <italic><tp:taxon-name><tp:taxon-name-part taxon-name-part-type="genus" reg="Ceratozamia">Ceratozamia</tp:taxon-name-part><tp:taxon-name-part taxon-name-part-type="species" reg="mexicana">mexicana</tp:taxon-name-part></tp:taxon-name></italic> was the first species described in the genus.</p></tp:treatment-sec><tp:treatment-sec sec-type="Common names" id="SECID0ECMCK"><title>Common names.</title><p>None recorded.</p></tp:treatment-sec><tp:treatment-sec sec-type="Uses" id="SECID0EHMCK"><title>Uses.</title><p>None recorded.</p></tp:treatment-sec><tp:treatment-sec sec-type="conservation status" id="SECID0EMMCK"><title>Conservation status.</title><p>(<xref ref-type="bibr" rid="B17">IUCN 2021</xref>). <italic><tp:taxon-name><tp:taxon-name-part taxon-name-part-type="genus" reg="Ceratozamia">Ceratozamia</tp:taxon-name-part><tp:taxon-name-part taxon-name-part-type="species" reg="mexicana">mexicana</tp:taxon-name-part></tp:taxon-name></italic> is listed as “Vulnerable” under criteria A2acd+4cd. According to the current circumscription, this species only occurs in a narrow area, which suffered dramatic decline in forest (<xref ref-type="bibr" rid="B28">Martínez-Domínguez et al. 2021</xref>). Besides, the populations visited by us have only between 30 and 50 adult plants. This data suggest <italic><tp:taxon-name><tp:taxon-name-part taxon-name-part-type="genus" reg="Ceratozamia">C.</tp:taxon-name-part><tp:taxon-name-part taxon-name-part-type="species" reg="mexicana">mexicana</tp:taxon-name-part></tp:taxon-name></italic> should be listed as “Critically Endangered (<abbrev xmlns:xlink="http://www.w3.org/1999/xlink" xlink:title="Critically Endangered" id="ABBRID0EQNCK" xlink:type="simple">CR</abbrev>)” under criteria B1ab(iiii, iv)</p></tp:treatment-sec><tp:treatment-sec sec-type="discussion" id="SECID0EUNCK"><title>Discussion.</title><p><italic><tp:taxon-name><tp:taxon-name-part taxon-name-part-type="genus" reg="Ceratozamia">Ceratozamia</tp:taxon-name-part><tp:taxon-name-part taxon-name-part-type="species" reg="mexicana">mexicana</tp:taxon-name-part></tp:taxon-name></italic> is similar to <italic><tp:taxon-name><tp:taxon-name-part taxon-name-part-type="genus" reg="Ceratozamia">C.</tp:taxon-name-part><tp:taxon-name-part taxon-name-part-type="species" reg="tenuis">tenuis</tp:taxon-name-part></tp:taxon-name></italic>, <italic><tp:taxon-name><tp:taxon-name-part taxon-name-part-type="genus" reg="Ceratozamia">C.</tp:taxon-name-part><tp:taxon-name-part taxon-name-part-type="species" reg="moretti">morettii</tp:taxon-name-part></tp:taxon-name></italic> and <italic><tp:taxon-name><tp:taxon-name-part taxon-name-part-type="genus" reg="Ceratozamia">C.</tp:taxon-name-part><tp:taxon-name-part taxon-name-part-type="species" reg="brevifrons">brevifrons</tp:taxon-name-part></tp:taxon-name></italic>, but it can be easily distinguished from vegetative and reproductive chracters. This species has lanceolate leaflets, whereas <italic><tp:taxon-name><tp:taxon-name-part taxon-name-part-type="genus" reg="Ceratozamia">C.</tp:taxon-name-part><tp:taxon-name-part taxon-name-part-type="species" reg="tenuis">tenuis</tp:taxon-name-part></tp:taxon-name></italic> and <italic><tp:taxon-name><tp:taxon-name-part taxon-name-part-type="genus" reg="Ceratozamia">C.</tp:taxon-name-part><tp:taxon-name-part taxon-name-part-type="species" reg="morettii">morettii</tp:taxon-name-part></tp:taxon-name></italic> have linear and oblong leaflets, respectively. In addition, <italic><tp:taxon-name><tp:taxon-name-part taxon-name-part-type="genus" reg="Ceratozamia">C.</tp:taxon-name-part><tp:taxon-name-part taxon-name-part-type="species" reg="mexicana">mexicana</tp:taxon-name-part></tp:taxon-name></italic> has insertion in one plane for leaflets and thin prickles on petiole, whereas <italic><tp:taxon-name><tp:taxon-name-part taxon-name-part-type="genus" reg="Ceratozamia">C.</tp:taxon-name-part><tp:taxon-name-part taxon-name-part-type="species" reg="brevifrons">brevifrons</tp:taxon-name-part></tp:taxon-name></italic> has keeled leaflets and petioles armed with robust prickles.</p></tp:treatment-sec><tp:treatment-sec sec-type="material" id="SECID0ESQCK"><title>Specimens examined.</title><p>Mexico. <bold>Veracruz: Mun. Coatepec</bold>, 1,600 m, 26 Jun 1990, <italic>P. Zamora C. 2450</italic> (MEXU, XAL). <bold>Mun. Comapa</bold>, 1,003 m, 18 Feb 2013, <italic>F. Nicolalde-Morejón et al. 1732</italic>–<italic>1734</italic> (CIB); 1,003 m, 28 Sep 2014, <italic>F. Nicolalde-Morejón et al. 2145</italic>–<italic>2156</italic> (CIB); 970 m, 13 Nov 2015, <italic>F. Nicolalde-Morejón et al. 2269</italic>–<italic>2272</italic> (CIB); 1,003 m, 28 Sep 2014, <italic>L. Martínez-Domínguez et al. 164</italic> (CIB); 970 m, 13 Nov 2015, <italic>L. Martínez-Domínguez &amp; F. Nicolalde-Morejón 716</italic>–<italic>723, 725</italic>–<italic>730</italic> (CIB), <italic>724</italic> (CIB, MEXU). <bold>Mun. Puente Nacional</bold>, 600 m, 13 Mar 1985, <italic>G. Castillo-Campos &amp; M. E. Medina 4299</italic> (XAL). <bold>Mun. Sochiapa</bold>, 1,058 m, 9 Jul 2008, <italic>M. Vázquez-Torres 8589</italic> (CIB). <bold>Mun. Teocelo</bold>, 900 m, 16 Feb 1997, <italic>L.H. Bojórquez-Galván et al. 531</italic> (CIB); 1,070 m, 20 Nov 2015, <italic>F. Nicolalde-Morejón et al. 2273</italic>–<italic>2278</italic> (CIB); 1,065 m, 20 Nov 2015, <italic>L. Martínez-Domínguez et al. 731</italic> (CIB); 1,070 m, 20 Nov 2015, <italic>L. Martínez-Domínguez et al. 732–733, 735</italic>–<italic>750</italic> (CIB), <italic>734</italic> (CIB, MEXU); 1,070 m, 11 Mar 2016, <italic>L. Martínez-Domínguez et al. 764</italic>, 765, 767–<italic>770</italic> (CIB), <italic>766</italic> (CIB, MEXU); 740–800 m, 20 Jul 1995, <italic>M. Vazquez-Torres</italic> 4865 (CIB). <bold>Mun. Tlaltetela</bold>, 1,196 m, 5 Jun 2015, <italic>F. Nicolalde-Morejón &amp; L. Martínez-Domínguez 2242</italic> (CIB); 1,084 m, 5 Jun 2015, <italic>F. Nicolalde-Morejón &amp; L. Martínez-Domínguez 2243</italic> (CIB); 1,196 m, 10 Jun 2015, <italic>F. Nicolalde-Morejón &amp; L. Martínez-Domínguez 2246</italic> (CIB); 1,130 m, 21 Jun 2015, <italic>F. Nicolalde-Morejón &amp; L. Martínez-Domínguez 2253</italic>–<italic>2257</italic> (CIB); 1,084 m, 5 Jun 2015, <italic>L. Martínez-Domínguez &amp; F. Nicolalde-Morejón 584</italic>–<italic>586</italic> (CIB); 1,196 m, 10 Jun 2015, <italic>L. Martínez-Domínguez &amp; F. Nicolalde-Morejón 620</italic> (CIB); 1,130 m, 21 Jun 2015, <italic>L. Martínez-Domínguez &amp; F. Nicolalde-Morejón 628</italic>–<italic>635</italic> (CIB). <bold>Mun. Totutla</bold>, 900 m, 23 Feb 1982, <italic>A.P. Vovides 730</italic>–<italic>733</italic> (XAL); 900 m, 8 Sep 1982, <italic>A.P. Vovides 748</italic> (XAL); 900 m, 9 Oct 1993, <italic>Brigada T. Walters s/n</italic> (XAL); 875 m, 8 Aug 2015, <italic>F. Nicolalde-Morejón et al. 2262</italic> (CIB); 864 m, 27 Jan 2016, <italic>F. Nicolalde-Morejón et al. 2279</italic>–<italic>2281</italic> (CIB); <italic>F. Vázquez B. 730</italic> (XAL); 1,094 m, 21 Jun 2016, <italic>J.M. Ramírez-Amezcua &amp; A. Paizanni Guillén 715</italic> (MEXU); 8 Sep 1982, <italic>J. Rees 6344</italic> (IEB); 800 m, 30 Dec 1975, <italic>J. Rees &amp; A.P. Vovides 1660, 1672</italic> (XAL); 900 m, 8 Sep 1982, <italic>J. Rees &amp; A.P. Vovides 1689</italic> (XAL); 875 m, 8 Aug 2015, <italic>L. Martínez-Domínguez et al. 704</italic>–<italic>707</italic> (CIB); 864 m, 27 Jan 2016, <italic>L. Martínez-Domínguez et al. 752</italic>, <italic>754–757</italic> (CIB, MEXU), <italic>758</italic> (CIB). <bold>Mun. Xico</bold>, 1,195 m, 10 Jul 2015, <italic>L. Martínez-Domínguez &amp; F. Nicolalde-Morejón 640</italic>–<italic>646</italic> (CIB); 1,159 m, 10 Jul 2015, <italic>L. Martínez-Domínguez &amp; F. Nicolalde-Morejón 647</italic>, <italic>648</italic> (CIB); 900 m, 13 Nov 1981, <italic>M. Nee 23035</italic> (NY).</p></tp:treatment-sec><tp:treatment-sec><!--Section generated to contain objects referenced in tp:taxon-treatment.--><fig id="F7" position="float" orientation="portrait"><object-id xmlns:xlink="http://www.w3.org/1999/xlink" content-type="doi" xlink:type="simple">10.3897/phytokeys.208.80382.figure7</object-id><object-id xmlns:xlink="http://www.w3.org/1999/xlink" content-type="arpha" xlink:type="simple">98434CD7-7033-5886-9CCF-A825CCDCCBBB</object-id><label>Figure 7.</label><caption><p>Plants of <italic><tp:taxon-name><tp:taxon-name-part taxon-name-part-type="genus" reg="Ceratozamia">Ceratozamia</tp:taxon-name-part></tp:taxon-name></italic> in habitat <bold>A</bold><italic><tp:taxon-name><tp:taxon-name-part taxon-name-part-type="genus" reg="Ceratozamia">C.</tp:taxon-name-part><tp:taxon-name-part taxon-name-part-type="species" reg="kuesteriana">kuesteriana</tp:taxon-name-part></tp:taxon-name></italic><bold>B</bold><italic><tp:taxon-name><tp:taxon-name-part taxon-name-part-type="genus" reg="Ceratozamia">C.</tp:taxon-name-part><tp:taxon-name-part taxon-name-part-type="species" reg="latifolia">latifolia</tp:taxon-name-part></tp:taxon-name></italic><bold>C</bold><italic><tp:taxon-name><tp:taxon-name-part taxon-name-part-type="genus" reg="Ceratozamia">C.</tp:taxon-name-part><tp:taxon-name-part taxon-name-part-type="species" reg="leptoceras">leptoceras</tp:taxon-name-part></tp:taxon-name></italic><bold>D</bold><italic><tp:taxon-name><tp:taxon-name-part taxon-name-part-type="genus" reg="Ceratozamia">C.</tp:taxon-name-part><tp:taxon-name-part taxon-name-part-type="species" reg="matudae">matudae</tp:taxon-name-part></tp:taxon-name></italic><bold>E</bold><italic><tp:taxon-name><tp:taxon-name-part taxon-name-part-type="genus" reg="Ceratozamia">C.</tp:taxon-name-part><tp:taxon-name-part taxon-name-part-type="species" reg="mexicana">mexicana</tp:taxon-name-part></tp:taxon-name></italic><bold>F</bold><italic><tp:taxon-name><tp:taxon-name-part taxon-name-part-type="genus" reg="Ceratozamia">C.</tp:taxon-name-part><tp:taxon-name-part taxon-name-part-type="species" reg="miqueliana">miqueliana</tp:taxon-name-part></tp:taxon-name></italic><bold>G</bold><italic><tp:taxon-name><tp:taxon-name-part taxon-name-part-type="genus" reg="Ceratozamia">C.</tp:taxon-name-part><tp:taxon-name-part taxon-name-part-type="species" reg="mirandae">mirandae</tp:taxon-name-part></tp:taxon-name></italic><bold>H</bold><italic><tp:taxon-name><tp:taxon-name-part taxon-name-part-type="genus" reg="Ceratozamia">C.</tp:taxon-name-part><tp:taxon-name-part taxon-name-part-type="species" reg="mixeorum">mixeorum</tp:taxon-name-part></tp:taxon-name></italic><bold>I</bold><italic><tp:taxon-name><tp:taxon-name-part taxon-name-part-type="genus" reg="Ceratozamia">C.</tp:taxon-name-part><tp:taxon-name-part taxon-name-part-type="species" reg="morettii">morettii</tp:taxon-name-part></tp:taxon-name></italic><bold>J</bold> Epiphytic <italic><tp:taxon-name><tp:taxon-name-part taxon-name-part-type="genus" reg="Ceratozamia">C.</tp:taxon-name-part><tp:taxon-name-part taxon-name-part-type="species" reg="morettii">morettii</tp:taxon-name-part></tp:taxon-name></italic>.</p></caption><graphic xmlns:xlink="http://www.w3.org/1999/xlink" xlink:href="phytokeys-208-001_article-80382__-g007.jpg" position="float" orientation="portrait" xlink:type="simple" id="oo_746066.jpg"><uri content-type="original_file" xlink:type="simple">https://binary.pensoft.net/fig/746066</uri></graphic></fig><fig id="F11" position="float" orientation="portrait"><object-id xmlns:xlink="http://www.w3.org/1999/xlink" content-type="doi" xlink:type="simple">10.3897/phytokeys.208.80382.figure11</object-id><object-id xmlns:xlink="http://www.w3.org/1999/xlink" content-type="arpha" xlink:type="simple">FC9E7509-1871-55E5-BEC4-1B0F7AE19BEA</object-id><label>Figure 11.</label><caption><p>Shape and position of cataphylls and stipules of <italic><tp:taxon-name><tp:taxon-name-part taxon-name-part-type="genus" reg="Ceratozamia">Ceratozamia</tp:taxon-name-part></tp:taxon-name></italic><bold>A</bold><italic><tp:taxon-name><tp:taxon-name-part taxon-name-part-type="genus" reg="Ceratozamia">C.</tp:taxon-name-part><tp:taxon-name-part taxon-name-part-type="species" reg="miqueliana">miqueliana</tp:taxon-name-part></tp:taxon-name></italic> (1) Cataphylls (2–3) Stipules <bold>B</bold><italic><tp:taxon-name><tp:taxon-name-part taxon-name-part-type="genus" reg="Ceratozamia">C.</tp:taxon-name-part><tp:taxon-name-part taxon-name-part-type="species" reg="mexicana">mexicana</tp:taxon-name-part></tp:taxon-name></italic> from <xref ref-type="bibr" rid="B60">Stevenson (1981)</xref>. (1) Cataphylls. (2) Stipules.</p></caption><graphic xmlns:xlink="http://www.w3.org/1999/xlink" xlink:href="phytokeys-208-001_article-80382__-g011.jpg" position="float" orientation="portrait" xlink:type="simple" id="oo_746070.jpg"><uri content-type="original_file" xlink:type="simple">https://binary.pensoft.net/fig/746070</uri></graphic></fig><fig id="F20" position="float" orientation="portrait"><object-id xmlns:xlink="http://www.w3.org/1999/xlink" content-type="doi" xlink:type="simple">10.3897/phytokeys.208.80382.figure20</object-id><object-id xmlns:xlink="http://www.w3.org/1999/xlink" content-type="arpha" xlink:type="simple">9CA1595F-7E3F-5FAD-B6DC-5434D9D553BB</object-id><label>Figure 20.</label><caption><p>Distribution of <italic><tp:taxon-name><tp:taxon-name-part taxon-name-part-type="genus" reg="Ceratozamia">Ceratozamia</tp:taxon-name-part></tp:taxon-name></italic> species <bold>A</bold><italic><tp:taxon-name><tp:taxon-name-part taxon-name-part-type="genus" reg="Ceratozamia">C.</tp:taxon-name-part><tp:taxon-name-part taxon-name-part-type="species" reg="matudae">matudae</tp:taxon-name-part></tp:taxon-name></italic><bold>B</bold><italic><tp:taxon-name><tp:taxon-name-part taxon-name-part-type="genus" reg="Ceratozamia">C.</tp:taxon-name-part><tp:taxon-name-part taxon-name-part-type="species" reg="mexicana">mexicana</tp:taxon-name-part></tp:taxon-name></italic><bold>C</bold><italic><tp:taxon-name><tp:taxon-name-part taxon-name-part-type="genus" reg="Ceratozamia">C.</tp:taxon-name-part><tp:taxon-name-part taxon-name-part-type="species" reg="miqueliana">miqueliana</tp:taxon-name-part></tp:taxon-name></italic><bold>D</bold><italic><tp:taxon-name><tp:taxon-name-part taxon-name-part-type="genus" reg="Ceratozamia">C.</tp:taxon-name-part><tp:taxon-name-part taxon-name-part-type="species" reg="mirandae">mirandae</tp:taxon-name-part></tp:taxon-name></italic>.</p></caption><graphic xmlns:xlink="http://www.w3.org/1999/xlink" xlink:href="phytokeys-208-001_article-80382__-g020.jpg" position="float" orientation="portrait" xlink:type="simple" id="oo_746079.jpg"><uri content-type="original_file" xlink:type="simple">https://binary.pensoft.net/fig/746079</uri></graphic></fig></tp:treatment-sec><ref-list><ref id="B60"><mixed-citation xmlns:xlink="http://www.w3.org/1999/xlink" xlink:type="simple"><person-group><name name-style="western"><surname>Stevenson</surname><given-names>DW</given-names></name></person-group> (<year>1981</year>) <article-title>Observations on ptyxis, phenology, and trichomes in the <tp:taxon-name><tp:taxon-name-part taxon-name-part-type="order">Cycadales</tp:taxon-name-part></tp:taxon-name> and their systematic implications.</article-title><source>American Journal of Botany</source><volume>68</volume>(<issue>8</issue>): <fpage>1104</fpage>–<lpage>1114</lpage>. <ext-link xlink:type="simple" ext-link-type="doi" xlink:href="10.1002/j.1537-2197.1981.tb06394.x">https://doi.org/10.1002/j.1537-2197.1981.tb06394.x</ext-link></mixed-citation></ref><ref id="B25"><mixed-citation xmlns:xlink="http://www.w3.org/1999/xlink" xlink:type="simple"><person-group><name name-style="western"><surname>Martínez-Domínguez</surname><given-names>L</given-names></name><name name-style="western"><surname>Nicolalde-Morejón</surname><given-names>F</given-names></name><name name-style="western"><surname>Vergara-Silva</surname><given-names>F</given-names></name><name name-style="western"><surname>Stevenson</surname><given-names>DW</given-names></name></person-group> (<year>2018a</year>) <article-title>Taxonomic review of <italic><tp:taxon-name><tp:taxon-name-part taxon-name-part-type="genus">Ceratozamia</tp:taxon-name-part></tp:taxon-name></italic> (<tp:taxon-name><tp:taxon-name-part taxon-name-part-type="family">Zamiaceae</tp:taxon-name-part></tp:taxon-name>) in the Sierra Madre Oriental, Mexico.</article-title><source>PhytoKeys</source><volume>100</volume>: <fpage>91</fpage>–<lpage>124</lpage>. <ext-link xlink:type="simple" ext-link-type="doi" xlink:href="10.3897/phytokeys.100.23152">https://doi.org/10.3897/phytokeys.100.23152</ext-link></mixed-citation></ref><ref id="B76"><mixed-citation xmlns:xlink="http://www.w3.org/1999/xlink" xlink:type="simple"><person-group><name name-style="western"><surname>Vovides</surname><given-names>AP</given-names></name><name name-style="western"><surname>Stevenson</surname><given-names>DW</given-names></name><name name-style="western"><surname>Pérez-Farrera</surname><given-names>MA</given-names></name><name name-style="western"><surname>López</surname><given-names>S</given-names></name><name name-style="western"><surname>Avendaño</surname><given-names>S</given-names></name></person-group> (<year>2016</year>) What is <italic><tp:taxon-name><tp:taxon-name-part taxon-name-part-type="genus">Ceratozamia</tp:taxon-name-part><tp:taxon-name-part taxon-name-part-type="species">mexicana</tp:taxon-name-part></tp:taxon-name></italic> (<tp:taxon-name><tp:taxon-name-part taxon-name-part-type="family">Zamiaceae</tp:taxon-name-part></tp:taxon-name>)? Botanical Sciences 94(2): 419–429.</mixed-citation></ref><ref id="B17"><mixed-citation xmlns:xlink="http://www.w3.org/1999/xlink" xlink:type="simple">IUCN (<year>2021</year>) The IUCN Red List of Threatened Species. Version 2021–3. <ext-link xlink:type="simple" ext-link-type="uri" xlink:href="https://www.iucnredlist.org">https://www.iucnredlist.org</ext-link> [Accessed 10.6.2022]</mixed-citation></ref><ref id="B28"><mixed-citation xmlns:xlink="http://www.w3.org/1999/xlink" xlink:type="simple"><person-group><name name-style="western"><surname>Martínez-Domínguez</surname><given-names>L</given-names></name><name name-style="western"><surname>Nicolalde-Morejón</surname><given-names>F</given-names></name><name name-style="western"><surname>Stevenson</surname><given-names>DW</given-names></name><name name-style="western"><surname>Santiago-Jiménez</surname><given-names>QJ</given-names></name><name name-style="western"><surname>Rojas-Soto</surname><given-names>O</given-names></name><name name-style="western"><surname>Vergara-Silva</surname><given-names>F</given-names></name></person-group> (<year>2021</year>) <article-title>The need for multidisciplinary conservation: A case study of <italic><tp:taxon-name><tp:taxon-name-part taxon-name-part-type="genus">Ceratozamia</tp:taxon-name-part></tp:taxon-name></italic> (<tp:taxon-name><tp:taxon-name-part taxon-name-part-type="family">Zamiaceae</tp:taxon-name-part></tp:taxon-name>, <tp:taxon-name><tp:taxon-name-part taxon-name-part-type="order">Cycadales</tp:taxon-name-part></tp:taxon-name>) in eastern Mexico.</article-title><source>Oryx</source><volume>55</volume>(<issue>6</issue>): <fpage>947</fpage>–<lpage>956</lpage>. <ext-link xlink:type="simple" ext-link-type="doi" xlink:href="10.1017/S0030605320000204">https://doi.org/10.1017/S0030605320000204</ext-link></mixed-citation></ref></ref-list></tp:taxon-treatment>
