# Supplementary material for: ﻿Monograph of Ceratozamia (Zamiaceae, Cycadales): an endangered genus
Source: PhytoKeys. 2022 Sep 21;208:1–102. doi: 10.3897/phytokeys.208.80382 (PMC9849018; doi:10.3897/phytokeys.208.80382)
Supplement: XML Treatment for Ceratozamia miqueliana [file phytokeys.208.80382-treatment20.xml]

<!DOCTYPE tp:taxon-treatment
  PUBLIC "-//TaxonX//DTD Taxonomic Treatment Publishing DTD v0 20100105//EN" "tax-treatment-NSO.dtd">
<tp:taxon-treatment xmlns:tp="http://www.plazi.org/taxpub"><tp:treatment-meta><kwd-group><label>Taxon classification</label><kwd>
                <named-content content-type="kingdom">Plantae</named-content>
              </kwd><kwd>
                <named-content content-type="order">Cycadales</named-content>
              </kwd><kwd>
                <named-content content-type="family">Zamiaceae</named-content>
              </kwd></kwd-group><mixed-citation publication-type="journal"><person-group><name><surname>Martínez-Domínguez</surname><given-names>Lilí</given-names></name><name><surname>Nicolalde-Morejón</surname><given-names>Fernando</given-names></name><name><surname>Vergara-Silva</surname><given-names>Francisco</given-names></name><name><surname>Stevenson</surname><given-names>Dennis Wm.</given-names></name></person-group><article-title>﻿Monograph of <italic><tp:taxon-name><tp:taxon-name-part taxon-name-part-type="genus" reg="Ceratozamia">Ceratozamia</tp:taxon-name-part></tp:taxon-name></italic> (<tp:taxon-name><tp:taxon-name-part taxon-name-part-type="family">Zamiaceae</tp:taxon-name-part></tp:taxon-name>, <tp:taxon-name><tp:taxon-name-part taxon-name-part-type="order">Cycadales</tp:taxon-name-part></tp:taxon-name>): an endangered genus</article-title><source>PhytoKeys</source><day>21</day><month>09</month><year>2022</year><volume>208</volume><fpage>1</fpage><lpage>102</lpage><pub-id pub-id-type="doi">10.3897/phytokeys.208.80382</pub-id></mixed-citation></tp:treatment-meta><tp:nomenclature><label>﻿19.</label><tp:taxon-name>
              <object-id xmlns:xlink="http://www.w3.org/1999/xlink" content-type="arpha" xlink:type="simple">19E22097-7356-5A98-A0C6-3E75C328118A</object-id>
              <tp:taxon-name-part taxon-name-part-type="genus" reg="Ceratozamia">Ceratozamia</tp:taxon-name-part>
              <tp:taxon-name-part taxon-name-part-type="species" reg="miqueliana">miqueliana</tp:taxon-name-part>
            </tp:taxon-name><tp:taxon-authority>H.Wendl., Index Palm. 68. 1854</tp:taxon-authority><xref ref-type="fig" rid="F7">Figs 7F</xref><xref ref-type="fig" rid="F8">, 8A–C</xref><xref ref-type="fig" rid="F9">, 9D</xref><xref ref-type="fig" rid="F11">, 11A</xref><tp:nomenclature-citation-list><tp:nomenclature-citation><tp:taxon-name>
                  <tp:taxon-name-part taxon-name-part-type="genus" reg="Ceratozamia">Ceratozamia</tp:taxon-name-part>
                  <tp:taxon-name-part taxon-name-part-type="species" reg="mexicana">mexicana</tp:taxon-name-part>
                  <tp:taxon-name-part taxon-name-part-type="authority">Brongn.</tp:taxon-name-part>
                  <tp:taxon-name-part taxon-name-part-type="infraspecific-rank">var.</tp:taxon-name-part>
                  <tp:taxon-name-part taxon-name-part-type="variety" reg="miqueliana">miqueliana</tp:taxon-name-part>
                </tp:taxon-name><comment>(H.Wendl.) J. Schust., Pflanzenr. (Engler) Heft 99, 4 fam 1: 131. 1932. Type: Based on <tp:taxon-name><tp:taxon-name-part taxon-name-part-type="genus" reg="Ceratozamia">Ceratozamia</tp:taxon-name-part><tp:taxon-name-part taxon-name-part-type="species" reg="miqueliana">miqueliana</tp:taxon-name-part></tp:taxon-name> H. Wendl.</comment></tp:nomenclature-citation></tp:nomenclature-citation-list></tp:nomenclature><tp:treatment-sec sec-type="material" id="SECID0ERXCK"><title>Type.</title><p>Mexico. Veracruz: West of Santiago Tuxtla, Cerro el Vigía, 5 Jul 1983, <italic>D.W. Stevenson 542 F</italic> (neotype, designated by <xref ref-type="bibr" rid="B63">Stevenson and Sabato 1986</xref>, pg. 580: NY! [00001118]).</p></tp:treatment-sec><tp:treatment-sec sec-type="description" id="SECID0E4XCK"><title>Description.</title><p><bold><italic>Stem</italic></bold> 45–75 cm long, 16–18 cm in diameter, epigeous, erect and decumbent. <bold><italic>Cataphylls</italic></bold> 3–7 × 1.5–4 cm wide at the base, persistent, triangular, reddish brown, densely brown tomentose at emergence, glabrous at maturity, apex acuminate. <bold><italic>Leaves</italic></bold> 12–37, 35–261 cm long, ascending, light green and glaucous at emergence with brown trichomes, glabrous at maturity. <bold><italic>Petiole</italic></bold> 31–97 cm long, terete, linear, pink at emergence, green in mature leaves; with 8–60 robust prickles, 0.22–0.59 cm long. <bold><italic>Rachis</italic></bold> 41–164 cm long, terete, linear, pink at emergence, yellowish green in mature leaves, with prickles. <bold><italic>Leaflets</italic></bold> 12–23 pairs, opposite to subopposite, insertion in one plane, oblong, in general longitudinally planar, not basally falcate, papyraceous, flat, green with abaxial and adaxial sides glabrous, acuminate and asymmetrical at the apex, distal end with entire margins, attenuate at base, with conspicuous and green-light veins; median leaflets 16–36 × 4.4–8.7 cm, 2.9–8.5 cm between leaflets; articulations 0.3–1.8 cm wide, greenish. <bold><italic>Pollen strobili</italic></bold> 15–30 cm long, 3.1–4.2 cm in diameter, usually solitary (1–2), cylindrical, erect, greenish yellow with red trichomes at emergence, greenish yellow to cream at maturity; peduncle 3.5–5.0 cm long, 1.9–2.2 cm in diameter, tomentose, light brown; microsporophylls 1–2 × 0.7–1.5 cm, obconical with a non-recurved distal face and deeply lobate fertile portion, infertile portion 0.35–0.50 cm long and rounded with straight horns 0.30–0.42 cm long, 0.52–0.70 cm and an acute angle between the horns. <bold><italic>Ovulate strobili</italic></bold> 22–30 cm long, 8.9–12 cm in diameter, solitary, cylindrical, erect, green with blackish trichomes, yellowish green with blackish trichomes at maturity, acuminate apex; peduncle 7–12 cm long, 2.7–3.3 cm in diameter, erect and pendulous, tomentose, light brown; megasporophylls 64–110, 8–11 orthostichies with 8–10 sporophylls per orthostichy, 2.0–3.0 × 3.5–4.2 cm, with a prominent distal face, horns straight and 0.35–0.43 cm long, 1.06–1.12 cm between horns with a right angle between the horns. <bold><italic>Seeds</italic></bold> 2.4–3 cm long, 1.3–1.8 cm in diameter, ovate, sarcotesta whitish yellow to yellow when immature, light brown at maturity.</p></tp:treatment-sec><tp:treatment-sec sec-type="distribution" id="SECID0EFZCK"><title>Distribution and habitat.</title><p><italic><tp:taxon-name><tp:taxon-name-part taxon-name-part-type="genus" reg="Ceratozamia">Ceratozamia</tp:taxon-name-part><tp:taxon-name-part taxon-name-part-type="species" reg="miqueliana">miqueliana</tp:taxon-name-part></tp:taxon-name></italic> is endemic to southwest Mexico in Chiapas, Tabasco and Veracruz States (Fig. <xref ref-type="fig" rid="F20">20C</xref>), where it occurs on shallow soils in evergreen tropical rain forest at 19–1,000 m.</p></tp:treatment-sec><tp:treatment-sec sec-type="etymology" id="SECID0E1ZCK"><title>Etymology.</title><p>The specific epithet was assigned in honor of Friedrich Anton Wilhelm Miquel.</p></tp:treatment-sec><tp:treatment-sec sec-type="Common names" id="SECID0E6ZCK"><title>Common names.</title><p>Mexico. Veracruz: Palmita (J. Rees 1657).</p></tp:treatment-sec><tp:treatment-sec sec-type="Uses" id="SECID0EE1CK"><title>Uses.</title><p>The leaves are used for decorations during festivities in Santiago Tuxtla (Veracruz).</p></tp:treatment-sec><tp:treatment-sec sec-type="conservation status" id="SECID0EJ1CK"><title>Conservation status.</title><p>(<xref ref-type="bibr" rid="B17">IUCN 2021</xref>). <italic><tp:taxon-name><tp:taxon-name-part taxon-name-part-type="genus" reg="Ceratozamia">Ceratozamia</tp:taxon-name-part><tp:taxon-name-part taxon-name-part-type="species" reg="miqueliana">miqueliana</tp:taxon-name-part></tp:taxon-name></italic> is listed as “Critically Endangered” under criteria A2acd. This species has a wide distribution; however, the evergreen tropical rain forest in Veracruz has declined dramatically in recent years (<xref ref-type="bibr" rid="B13">Guevara et al. 2004</xref>). In addition, most of the populations occur in areas of interest for the oil industry.</p></tp:treatment-sec><tp:treatment-sec sec-type="discussion" id="SECID0EC2CK"><title>Discussion.</title><p><italic><tp:taxon-name><tp:taxon-name-part taxon-name-part-type="genus" reg="Ceratozamia">Ceratozamia</tp:taxon-name-part><tp:taxon-name-part taxon-name-part-type="species" reg="miqueliana">miqueliana</tp:taxon-name-part></tp:taxon-name></italic> differs from its congeners by its robust and long prickles, and papyraceous, oblong and glabrous (lustrous) leaflets. In addition, ovulate strobili are yellowish yellowish green with blackish trichomes and have an acuminate apex at maturity. This species is closely related to <italic><tp:taxon-name><tp:taxon-name-part taxon-name-part-type="genus" reg="Ceratozamia">C.</tp:taxon-name-part><tp:taxon-name-part taxon-name-part-type="species" reg="zoquorum">zoquorum</tp:taxon-name-part></tp:taxon-name></italic>, however, that species has descending leaves with coriaceous leaflets.</p></tp:treatment-sec><tp:treatment-sec sec-type="material" id="SECID0E52CK"><title>Specimens examined.</title><p>Mexico. <bold>Chiapas: Mun. Ocozocoautla de Espinosa</bold>, 421 m, 23 Oct 1997, <italic>R. Juárez-Galdamez 4</italic> (CHIP, MO, XAL); 800 m, 21 Jan 2001, <italic>S. Avendaño 5223</italic> (MEXU); 765 m, 21 Jan 2001, <italic>T.W. Walters 2001–2036-A</italic> (MEXU); <italic>2001–2036-C</italic> (XAL). <bold>Tabasco: Mun. Huimanguillo</bold>, 405 m, 10 Aug 2013, <italic>F. Nicolalde-Morejón et al. 1826–1846</italic> (CIB); 23 Jun 1998, <italic>G. Ortíz G. 5291</italic> (MEXU). <bold>Veracruz: Mun. Ángel R. Cabada</bold>, 231 m, 29 Oct 2013, <italic>F. Nicolalde-Morejón et al. 1868–1887</italic> (CIB); 30 Oct 2013, <italic>F. Nicolalde-Morejón et al. 1888–1909</italic> (CIB). <bold>Mun. Catemaco</bold>, 31 Oct 2013, <italic>F. Nicolalde-Morejón et al. 1910–1929</italic> (CIB). <bold>Mun. Coatzacoalcos</bold>, 22 m, 2 Apr 2003, <italic>C.H. Ramos 2266</italic> (MEXU); Jun 1960, <italic>E. Hernández X. et al. 162</italic> (CHAPA); 26 Jun 1997, <italic>G. Castillo C. &amp; F. Morocini 16267</italic> (XAL); 30 m, 7 Sep 2005, 30 m, <italic>L.H. Bojórquez-Galván 1601</italic> (CIB); 18 Jan 2001, <italic>S. Avendaño R. 5214</italic> (MEXU); 31 m, 18 Jan 2001, <italic>T.W. Walters 2001–21-A, B</italic> (XAL); <italic>T.W. Walters 2001-21-D</italic> (MEXU). <bold>Mun. Ixhuatlán del Sureste</bold>, 45 m, 13 Sep 2011, <italic>J. Calónico-Soto &amp; B. Gómez C. 27780</italic> (MEXU). <bold>Mun. Las Choapas</bold>, 115 m, 26 Nov 2011, <italic>A. Rincón G. 2894</italic> (XAL); 115 m, 30 Jun 2003, <italic>E. López P. 634</italic> (XAL); 100 m, 25 Nov 2004, <italic>F. Nicolalde-Morejón et al. 1434</italic> (XAL). <bold>Mun. Mecayapan</bold>, 13 Jul 1994, <italic>G. Castillo-Campos et al. 12,565</italic> (ENCB, XAL); 9 Mar 1995, <italic>G. Castillo-Campos et al. 13470, 13489</italic> (XAL); 5 Aug 1985, <italic>J.I. Calzada 11207</italic> (<abbrev xmlns:xlink="http://www.w3.org/1999/xlink" xlink:title="Chiapas Highlands" id="ABBRID0EC5CK" xlink:type="simple">CH</abbrev>, MEXU); 300 m, 16 Jul 1982, <italic>M. Nee et al. 25066</italic> (XAL), <italic>25118</italic> (MO, NY, XAL); 950 m, 26 Jan 1992, <italic>M. Vázquez- Torres 4123</italic> (CIB); 5 May 1995, <italic>M. Vázquez- Torres 5017</italic> (CIB). <bold>Mun. Moloacán</bold>, 60 m, 19 Dec 1974, <italic>J. Rees 1657</italic> (MEXU, XAL), <italic>1658</italic> (XAL), <italic>6347, 6348</italic> (IEB). <bold>Mun. Nanchital</bold>, 34 m, 12 Aug 2011, <italic>J. Rivera H. et al. 4530</italic> (XAL). <bold>Mun. Santiago Tuxtla</bold>, 900–1,000 m, 5 Jul 1983, <italic>D.W. Stevenson et al. 541 A–C– F, I, K</italic> (NY), <italic>G, H, J, N</italic> (MEXU, NY); 5 Jul 1983, <italic>D.W. Stevenson et al. 542 A–E, H</italic> (NY); 650 m, 28 Mar 2014, <italic>F. Nicolalde-Morejón &amp; L. Martínez-Domínguez 1988–1998</italic> (CIB); 950 m, 24 Jan 1972, <italic>J.H. Beaman 5507</italic> (XAL); 650 m, 28 Mar 2014, <italic>L. Martínez-Domínguez &amp; F. Nicolalde-Morejón 88–106</italic> (CIB), <italic>107</italic> (CIB, MEXU); 800 m, 28 May 1967, <italic>L. Scheinvar 673</italic> (MEXU); 29 Aug 1967, <italic>M. Sousa 3201</italic> (MEXU); 845 m, 17 Jan 2001, <italic>S. Avendaño R. 5207</italic> (MEXU); 845 m, 17 Jan 2001, <italic>T.W. Walters et al. TW 2001–2019</italic> (MEXU, XAL). <bold>Mun. Pajapan</bold>, 830–980 m, 15 Jul 1982, <italic>M. Nee et al. 25066</italic> (XAL). <bold>Mun. Soteapan</bold>, 250 m, 13 May 1986, <italic>M. Vázquez-Torres 3360</italic> (CIB, XAL). <bold>Mun. Tatahuicapan de Juárez</bold>, 849 m, <italic>C.I. Carvajal &amp; M.J. Fragoso 797</italic> (CIB); 15 Mar 2008, <italic>L H. Bojórquez-Galván et al. 1939, 1946</italic> (CIB).</p></tp:treatment-sec><tp:treatment-sec><!--Section generated to contain objects referenced in tp:taxon-treatment.--><fig id="F7" position="float" orientation="portrait"><object-id xmlns:xlink="http://www.w3.org/1999/xlink" content-type="doi" xlink:type="simple">10.3897/phytokeys.208.80382.figure7</object-id><object-id xmlns:xlink="http://www.w3.org/1999/xlink" content-type="arpha" xlink:type="simple">98434CD7-7033-5886-9CCF-A825CCDCCBBB</object-id><label>Figure 7.</label><caption><p>Plants of <italic><tp:taxon-name><tp:taxon-name-part taxon-name-part-type="genus" reg="Ceratozamia">Ceratozamia</tp:taxon-name-part></tp:taxon-name></italic> in habitat <bold>A</bold><italic><tp:taxon-name><tp:taxon-name-part taxon-name-part-type="genus" reg="Ceratozamia">C.</tp:taxon-name-part><tp:taxon-name-part taxon-name-part-type="species" reg="kuesteriana">kuesteriana</tp:taxon-name-part></tp:taxon-name></italic><bold>B</bold><italic><tp:taxon-name><tp:taxon-name-part taxon-name-part-type="genus" reg="Ceratozamia">C.</tp:taxon-name-part><tp:taxon-name-part taxon-name-part-type="species" reg="latifolia">latifolia</tp:taxon-name-part></tp:taxon-name></italic><bold>C</bold><italic><tp:taxon-name><tp:taxon-name-part taxon-name-part-type="genus" reg="Ceratozamia">C.</tp:taxon-name-part><tp:taxon-name-part taxon-name-part-type="species" reg="leptoceras">leptoceras</tp:taxon-name-part></tp:taxon-name></italic><bold>D</bold><italic><tp:taxon-name><tp:taxon-name-part taxon-name-part-type="genus" reg="Ceratozamia">C.</tp:taxon-name-part><tp:taxon-name-part taxon-name-part-type="species" reg="matudae">matudae</tp:taxon-name-part></tp:taxon-name></italic><bold>E</bold><italic><tp:taxon-name><tp:taxon-name-part taxon-name-part-type="genus" reg="Ceratozamia">C.</tp:taxon-name-part><tp:taxon-name-part taxon-name-part-type="species" reg="mexicana">mexicana</tp:taxon-name-part></tp:taxon-name></italic><bold>F</bold><italic><tp:taxon-name><tp:taxon-name-part taxon-name-part-type="genus" reg="Ceratozamia">C.</tp:taxon-name-part><tp:taxon-name-part taxon-name-part-type="species" reg="miqueliana">miqueliana</tp:taxon-name-part></tp:taxon-name></italic><bold>G</bold><italic><tp:taxon-name><tp:taxon-name-part taxon-name-part-type="genus" reg="Ceratozamia">C.</tp:taxon-name-part><tp:taxon-name-part taxon-name-part-type="species" reg="mirandae">mirandae</tp:taxon-name-part></tp:taxon-name></italic><bold>H</bold><italic><tp:taxon-name><tp:taxon-name-part taxon-name-part-type="genus" reg="Ceratozamia">C.</tp:taxon-name-part><tp:taxon-name-part taxon-name-part-type="species" reg="mixeorum">mixeorum</tp:taxon-name-part></tp:taxon-name></italic><bold>I</bold><italic><tp:taxon-name><tp:taxon-name-part taxon-name-part-type="genus" reg="Ceratozamia">C.</tp:taxon-name-part><tp:taxon-name-part taxon-name-part-type="species" reg="morettii">morettii</tp:taxon-name-part></tp:taxon-name></italic><bold>J</bold> Epiphytic <italic><tp:taxon-name><tp:taxon-name-part taxon-name-part-type="genus" reg="Ceratozamia">C.</tp:taxon-name-part><tp:taxon-name-part taxon-name-part-type="species" reg="morettii">morettii</tp:taxon-name-part></tp:taxon-name></italic>.</p></caption><graphic xmlns:xlink="http://www.w3.org/1999/xlink" xlink:href="phytokeys-208-001_article-80382__-g007.jpg" position="float" orientation="portrait" xlink:type="simple" id="oo_746066.jpg"><uri content-type="original_file" xlink:type="simple">https://binary.pensoft.net/fig/746066</uri></graphic></fig><fig id="F8" position="float" orientation="portrait"><object-id xmlns:xlink="http://www.w3.org/1999/xlink" content-type="doi" xlink:type="simple">10.3897/phytokeys.208.80382.figure8</object-id><object-id xmlns:xlink="http://www.w3.org/1999/xlink" content-type="arpha" xlink:type="simple">3BC67022-0694-5E2E-B390-0EE8B12BE0B1</object-id><label>Figure 8.</label><caption><p>Ptyxis in <italic><tp:taxon-name><tp:taxon-name-part taxon-name-part-type="genus" reg="Ceratozamia">Ceratozamia</tp:taxon-name-part></tp:taxon-name></italic><bold>A–C</bold><italic><tp:taxon-name><tp:taxon-name-part taxon-name-part-type="genus" reg="Ceratozamia">Ceratozamia</tp:taxon-name-part><tp:taxon-name-part taxon-name-part-type="species" reg="miqueliana">miqueliana</tp:taxon-name-part></tp:taxon-name></italic><bold>D–F</bold><italic><tp:taxon-name><tp:taxon-name-part taxon-name-part-type="genus" reg="Ceratozamia">C.</tp:taxon-name-part><tp:taxon-name-part taxon-name-part-type="species" reg="matudae">matudae</tp:taxon-name-part></tp:taxon-name></italic>.</p></caption><graphic xmlns:xlink="http://www.w3.org/1999/xlink" xlink:href="phytokeys-208-001_article-80382__-g008.jpg" position="float" orientation="portrait" xlink:type="simple" id="oo_746067.jpg"><uri content-type="original_file" xlink:type="simple">https://binary.pensoft.net/fig/746067</uri></graphic></fig><fig id="F9" position="float" orientation="portrait"><object-id xmlns:xlink="http://www.w3.org/1999/xlink" content-type="doi" xlink:type="simple">10.3897/phytokeys.208.80382.figure9</object-id><object-id xmlns:xlink="http://www.w3.org/1999/xlink" content-type="arpha" xlink:type="simple">8E09EB2C-17B9-51F1-98D9-A72D44707177</object-id><label>Figure 9.</label><caption><p>Color of leaves at emergence <bold>A</bold><italic><tp:taxon-name><tp:taxon-name-part taxon-name-part-type="genus" reg="Ceratozamia">Ceratozamia</tp:taxon-name-part><tp:taxon-name-part taxon-name-part-type="species" reg="sancheziae">sancheziae</tp:taxon-name-part></tp:taxon-name></italic><bold>B</bold><italic><tp:taxon-name><tp:taxon-name-part taxon-name-part-type="genus" reg="Ceratozamia">C.</tp:taxon-name-part><tp:taxon-name-part taxon-name-part-type="species" reg="kuesteriana">kuesteriana</tp:taxon-name-part></tp:taxon-name></italic><bold>C</bold><italic><tp:taxon-name><tp:taxon-name-part taxon-name-part-type="genus" reg="Ceratozamia">C.</tp:taxon-name-part><tp:taxon-name-part taxon-name-part-type="species" reg="fuscoviridis">fuscoviridis</tp:taxon-name-part></tp:taxon-name></italic><bold>D</bold><italic><tp:taxon-name><tp:taxon-name-part taxon-name-part-type="genus" reg="Ceratozamia">C.</tp:taxon-name-part><tp:taxon-name-part taxon-name-part-type="species" reg="miqueliana">miqueliana</tp:taxon-name-part></tp:taxon-name></italic>.</p></caption><graphic xmlns:xlink="http://www.w3.org/1999/xlink" xlink:href="phytokeys-208-001_article-80382__-g009.jpg" position="float" orientation="portrait" xlink:type="simple" id="oo_746068.jpg"><uri content-type="original_file" xlink:type="simple">https://binary.pensoft.net/fig/746068</uri></graphic></fig><fig id="F11" position="float" orientation="portrait"><object-id xmlns:xlink="http://www.w3.org/1999/xlink" content-type="doi" xlink:type="simple">10.3897/phytokeys.208.80382.figure11</object-id><object-id xmlns:xlink="http://www.w3.org/1999/xlink" content-type="arpha" xlink:type="simple">FC9E7509-1871-55E5-BEC4-1B0F7AE19BEA</object-id><label>Figure 11.</label><caption><p>Shape and position of cataphylls and stipules of <italic><tp:taxon-name><tp:taxon-name-part taxon-name-part-type="genus" reg="Ceratozamia">Ceratozamia</tp:taxon-name-part></tp:taxon-name></italic><bold>A</bold><italic><tp:taxon-name><tp:taxon-name-part taxon-name-part-type="genus" reg="Ceratozamia">C.</tp:taxon-name-part><tp:taxon-name-part taxon-name-part-type="species" reg="miqueliana">miqueliana</tp:taxon-name-part></tp:taxon-name></italic> (1) Cataphylls (2–3) Stipules <bold>B</bold><italic><tp:taxon-name><tp:taxon-name-part taxon-name-part-type="genus" reg="Ceratozamia">C.</tp:taxon-name-part><tp:taxon-name-part taxon-name-part-type="species" reg="mexicana">mexicana</tp:taxon-name-part></tp:taxon-name></italic> from <xref ref-type="bibr" rid="B60">Stevenson (1981)</xref>. (1) Cataphylls. (2) Stipules.</p></caption><graphic xmlns:xlink="http://www.w3.org/1999/xlink" xlink:href="phytokeys-208-001_article-80382__-g011.jpg" position="float" orientation="portrait" xlink:type="simple" id="oo_746070.jpg"><uri content-type="original_file" xlink:type="simple">https://binary.pensoft.net/fig/746070</uri></graphic></fig><fig id="F20" position="float" orientation="portrait"><object-id xmlns:xlink="http://www.w3.org/1999/xlink" content-type="doi" xlink:type="simple">10.3897/phytokeys.208.80382.figure20</object-id><object-id xmlns:xlink="http://www.w3.org/1999/xlink" content-type="arpha" xlink:type="simple">9CA1595F-7E3F-5FAD-B6DC-5434D9D553BB</object-id><label>Figure 20.</label><caption><p>Distribution of <italic><tp:taxon-name><tp:taxon-name-part taxon-name-part-type="genus" reg="Ceratozamia">Ceratozamia</tp:taxon-name-part></tp:taxon-name></italic> species <bold>A</bold><italic><tp:taxon-name><tp:taxon-name-part taxon-name-part-type="genus" reg="Ceratozamia">C.</tp:taxon-name-part><tp:taxon-name-part taxon-name-part-type="species" reg="matudae">matudae</tp:taxon-name-part></tp:taxon-name></italic><bold>B</bold><italic><tp:taxon-name><tp:taxon-name-part taxon-name-part-type="genus" reg="Ceratozamia">C.</tp:taxon-name-part><tp:taxon-name-part taxon-name-part-type="species" reg="mexicana">mexicana</tp:taxon-name-part></tp:taxon-name></italic><bold>C</bold><italic><tp:taxon-name><tp:taxon-name-part taxon-name-part-type="genus" reg="Ceratozamia">C.</tp:taxon-name-part><tp:taxon-name-part taxon-name-part-type="species" reg="miqueliana">miqueliana</tp:taxon-name-part></tp:taxon-name></italic><bold>D</bold><italic><tp:taxon-name><tp:taxon-name-part taxon-name-part-type="genus" reg="Ceratozamia">C.</tp:taxon-name-part><tp:taxon-name-part taxon-name-part-type="species" reg="mirandae">mirandae</tp:taxon-name-part></tp:taxon-name></italic>.</p></caption><graphic xmlns:xlink="http://www.w3.org/1999/xlink" xlink:href="phytokeys-208-001_article-80382__-g020.jpg" position="float" orientation="portrait" xlink:type="simple" id="oo_746079.jpg"><uri content-type="original_file" xlink:type="simple">https://binary.pensoft.net/fig/746079</uri></graphic></fig></tp:treatment-sec><ref-list><ref id="B60"><mixed-citation xmlns:xlink="http://www.w3.org/1999/xlink" xlink:type="simple"><person-group><name name-style="western"><surname>Stevenson</surname><given-names>DW</given-names></name></person-group> (<year>1981</year>) <article-title>Observations on ptyxis, phenology, and trichomes in the <tp:taxon-name><tp:taxon-name-part taxon-name-part-type="order">Cycadales</tp:taxon-name-part></tp:taxon-name> and their systematic implications.</article-title><source>American Journal of Botany</source><volume>68</volume>(<issue>8</issue>): <fpage>1104</fpage>–<lpage>1114</lpage>. <ext-link xlink:type="simple" ext-link-type="doi" xlink:href="10.1002/j.1537-2197.1981.tb06394.x">https://doi.org/10.1002/j.1537-2197.1981.tb06394.x</ext-link></mixed-citation></ref><ref id="B63"><mixed-citation xmlns:xlink="http://www.w3.org/1999/xlink" xlink:type="simple"><person-group><name name-style="western"><surname>Stevenson</surname><given-names>DW</given-names></name><name name-style="western"><surname>Sabato</surname><given-names>S</given-names></name></person-group> (<year>1986</year>) <article-title>Typification of names in <italic><tp:taxon-name><tp:taxon-name-part taxon-name-part-type="genus">Ceratozamia</tp:taxon-name-part></tp:taxon-name></italic>, <italic><tp:taxon-name><tp:taxon-name-part taxon-name-part-type="genus">Dion</tp:taxon-name-part></tp:taxon-name></italic>, and <italic><tp:taxon-name><tp:taxon-name-part taxon-name-part-type="genus">Microcycas</tp:taxon-name-part></tp:taxon-name></italic> (<tp:taxon-name><tp:taxon-name-part taxon-name-part-type="family">Zamiaceae</tp:taxon-name-part></tp:taxon-name>).</article-title><source>Taxon</source><volume>35</volume>(<issue>3</issue>): <fpage>578</fpage>–<lpage>584</lpage>. <ext-link xlink:type="simple" ext-link-type="doi" xlink:href="10.2307/1221921">https://doi.org/10.2307/1221921</ext-link></mixed-citation></ref><ref id="B17"><mixed-citation xmlns:xlink="http://www.w3.org/1999/xlink" xlink:type="simple">IUCN (<year>2021</year>) The IUCN Red List of Threatened Species. Version 2021–3. <ext-link xlink:type="simple" ext-link-type="uri" xlink:href="https://www.iucnredlist.org">https://www.iucnredlist.org</ext-link> [Accessed 10.6.2022]</mixed-citation></ref><ref id="B13"><mixed-citation xmlns:xlink="http://www.w3.org/1999/xlink" xlink:type="simple"><person-group><name name-style="western"><surname>Guevara</surname><given-names>S</given-names></name><name name-style="western"><surname>Laborde</surname><given-names>J</given-names></name><name name-style="western"><surname>Sánchez-Ríos</surname><given-names>G</given-names></name></person-group> (<year>2004</year>) <article-title>La deforestación.</article-title> In: <person-group><name name-style="western"><surname>Guevara</surname><given-names>S</given-names></name><name name-style="western"><surname>Laborde</surname><given-names>J</given-names></name><name name-style="western"><surname>Sánchez-Ríos</surname><given-names>G</given-names></name></person-group> (<role>Eds</role>) <issue-title>Los Tuxtlas.</issue-title><source>El paisaje de la sierra,. Instituto de Ecología, A.C., and European Union, Xalapa</source>, <fpage>85</fpage>–<lpage>108</lpage>.</mixed-citation></ref></ref-list></tp:taxon-treatment>
