# Supplementary material for: ﻿Monograph of Ceratozamia (Zamiaceae, Cycadales): an endangered genus
Source: PhytoKeys. 2022 Sep 21;208:1–102. doi: 10.3897/phytokeys.208.80382 (PMC9849018; doi:10.3897/phytokeys.208.80382)
Supplement: XML Treatment for Ceratozamia mirandae [file phytokeys.208.80382-treatment21.xml]

<!DOCTYPE tp:taxon-treatment
  PUBLIC "-//TaxonX//DTD Taxonomic Treatment Publishing DTD v0 20100105//EN" "tax-treatment-NSO.dtd">
<tp:taxon-treatment xmlns:tp="http://www.plazi.org/taxpub"><tp:treatment-meta><kwd-group><label>Taxon classification</label><kwd>
                <named-content content-type="kingdom">Plantae</named-content>
              </kwd><kwd>
                <named-content content-type="order">Cycadales</named-content>
              </kwd><kwd>
                <named-content content-type="family">Zamiaceae</named-content>
              </kwd></kwd-group><mixed-citation publication-type="journal"><person-group><name><surname>Martínez-Domínguez</surname><given-names>Lilí</given-names></name><name><surname>Nicolalde-Morejón</surname><given-names>Fernando</given-names></name><name><surname>Vergara-Silva</surname><given-names>Francisco</given-names></name><name><surname>Stevenson</surname><given-names>Dennis Wm.</given-names></name></person-group><article-title>﻿Monograph of <italic><tp:taxon-name><tp:taxon-name-part taxon-name-part-type="genus" reg="Ceratozamia">Ceratozamia</tp:taxon-name-part></tp:taxon-name></italic> (<tp:taxon-name><tp:taxon-name-part taxon-name-part-type="family">Zamiaceae</tp:taxon-name-part></tp:taxon-name>, <tp:taxon-name><tp:taxon-name-part taxon-name-part-type="order">Cycadales</tp:taxon-name-part></tp:taxon-name>): an endangered genus</article-title><source>PhytoKeys</source><day>21</day><month>09</month><year>2022</year><volume>208</volume><fpage>1</fpage><lpage>102</lpage><pub-id pub-id-type="doi">10.3897/phytokeys.208.80382</pub-id></mixed-citation></tp:treatment-meta><tp:nomenclature><label>﻿20.</label><tp:taxon-name>
              <object-id xmlns:xlink="http://www.w3.org/1999/xlink" content-type="arpha" xlink:type="simple">E90B352E-7ECE-57BA-841E-097AA650C2F5</object-id>
              <tp:taxon-name-part taxon-name-part-type="genus" reg="Ceratozamia">Ceratozamia</tp:taxon-name-part>
              <tp:taxon-name-part taxon-name-part-type="species" reg="mirandae">mirandae</tp:taxon-name-part>
            </tp:taxon-name><tp:taxon-authority>Vovides, Pérez-Farr. &amp; Iglesias, Bot. J. Linn. Soc. 137: 81. 2001</tp:taxon-authority><xref ref-type="fig" rid="F7">Fig. 7G</xref></tp:nomenclature><tp:treatment-sec sec-type="material" id="SECID0EJBDK"><title>Type.</title><p>Mexico. Chiapas: Mun. Villa Flores, Ejido La Sombra de la Selva, 880 m, 20 Sep 1997, <italic>J. De La Cruz Rodríguez 66</italic> (lectotype, designated here: MEXU! [MEXU00934924, MEXU00934907, MEXU00934905]).</p></tp:treatment-sec><tp:treatment-sec sec-type="description" id="SECID0ERBDK"><title>Description.</title><p><bold><italic>Stem</italic></bold> 20–60 cm long, 20–30 cm in diameter, epigeous, erect and decumbent. <bold><italic>Cataphylls</italic></bold> 3–8.0 × 1.5–4.0 cm wide at the base, persistent, triangular, reddish brown, densely brown tomentose at emergence, partially tomentose at maturity, apex acuminate. <bold><italic>Leaves</italic></bold> 2–50 (150), 46–242.5 cm long, ascending, brown at emergence with whitish gray trichomes, glabrous at maturity. <bold><italic>Petiole</italic></bold> 16–98 cm long, terete, linear, brown in mature leaves; with 11–46 thin prickles, 0.30–0.40 cm long. <bold><italic>Rachis</italic></bold> 26–144.5 cm long, terete, linear, brown to greenish brown in mature leaves, lower 2/3rds with prickles. <bold><italic>Leaflets</italic></bold> 28–94 pairs, opposite to subopposite, insertion in one plane, linear to lanceolate, in general longitudinally planar, not basally falcate, papyraceous, lightly involute, green with adaxial and abaxial sides glabrous, distal end with entire margins, acuminate and symmetrical at the apex, attenuate at base, with conspicuous and light-green veins; median leaflets 10–40 × 0.4–0.9 cm, 0.2–1.6 cm between leaflets; articulations 0.12–1.20 cm wide, brown. <bold><italic>Pollen strobili</italic></bold> 16–55 cm long, 4.0–7.7 cm in diameter, solitary, cylindrical, erect, yellowish green with brown trichomes at emergence, yellowish cream with blackish trichomes at maturity; peduncle 5–11 cm long, 0.8–1.4 cm in diameter, pubescent, reddish brown to brown; microsporophylls 1.23–1.80 × 0.62–0.86 cm, elliptic with a non-recurved distal face and a lobate fertile portion, infertile portion 0.62–0.81 cm long and linear with straight horns 0.17–0.39 cm long, 0.56–0.95 cm and an obtuse to acute angle between the horns. <bold><italic>Ovulate strobili</italic></bold> 13.5–35 cm long, 7–12.6 cm in diameter, solitary, cylindrical, erect, yellowish green with abundant blackish trichomes at emergence, glaucous green with reddish brown to blackish trichomes at maturity, acuminate apex; peduncle with trichomes scarce, brownish, 4.5–12 cm long, 1.0–2.2 cm in diameter, erect; megasporophylls 42–72, 6–8 orthostichies with 7–10 sporophylls per orthostichy, 2.0–3.0 × 2.8–6.1 cm, with a prominent distal face, horns straight and 0.29–1.47 cm long, 1.55–2.09 cm between horns with an obtuse angle between the horns. <bold><italic>Seeds</italic></bold> 1.9–2.9 cm long, 1.2–2.5 cm in diameter, spherical, sarcotesta whitish pink when immature, light brown at maturity.</p></tp:treatment-sec><tp:treatment-sec sec-type="distribution" id="SECID0EZCDK"><title>Distribution and habitat.</title><p><italic><tp:taxon-name><tp:taxon-name-part taxon-name-part-type="genus" reg="Ceratozamia">Ceratozamia</tp:taxon-name-part><tp:taxon-name-part taxon-name-part-type="species" reg="mirandae">mirandae</tp:taxon-name-part></tp:taxon-name></italic> is widely distributed in Chiapas State, Mexico from “Tres Picos” hill and Sierra Morena to a mountain range in Mun. Jiquipilas (Fig. <xref ref-type="fig" rid="F20">20D</xref>); it occurs on karstic rocks with abundant organic material in oak forest and transitional oak forest between pine oak forest and cloud forest between 850 and 1,500 m.</p></tp:treatment-sec><tp:treatment-sec sec-type="etymology" id="SECID0EODDK"><title>Etymology.</title><p>This species was named in honor of Dr. Faustino Miranda for his untiring contributions to the flora of Chiapas (<xref ref-type="bibr" rid="B72">Vovides et al. 2001</xref>).</p></tp:treatment-sec><tp:treatment-sec sec-type="Common names" id="SECID0EYDDK"><title>Common names.</title><p>Mexico. Chiapas: Amenduai (L. Martínez-Domínguez et al. 1428; M.A. Pérez-Farrera 1261A), Espadaña de cochi (M.A. Pérez-Farrera 26A), Peinetilla (M.A. Pérez-Farrera 37).</p></tp:treatment-sec><tp:treatment-sec sec-type="Uses" id="SECID0E4DDK"><title>Uses.</title><p>The mature seeds are used as food (U. Bachem C. &amp; R. Rojas 579).</p></tp:treatment-sec><tp:treatment-sec sec-type="conservation status" id="SECID0ECEDK"><title>Conservation status.</title><p>(<xref ref-type="bibr" rid="B17">IUCN 2021</xref>). <italic><tp:taxon-name><tp:taxon-name-part taxon-name-part-type="genus" reg="Ceratozamia">Ceratozamia</tp:taxon-name-part><tp:taxon-name-part taxon-name-part-type="species" reg="mirandae">mirandae</tp:taxon-name-part></tp:taxon-name></italic> is listed as “Endangered” under criteria C1.</p></tp:treatment-sec><tp:treatment-sec sec-type="discussion" id="SECID0EXEDK"><title>Discussion.</title><p><italic><tp:taxon-name><tp:taxon-name-part taxon-name-part-type="genus" reg="Ceratozamia">Ceratozamia</tp:taxon-name-part><tp:taxon-name-part taxon-name-part-type="species" reg="mirandae">mirandae</tp:taxon-name-part></tp:taxon-name></italic> is similar to <italic><tp:taxon-name><tp:taxon-name-part taxon-name-part-type="genus" reg="Ceratozamia">C.</tp:taxon-name-part><tp:taxon-name-part taxon-name-part-type="species" reg="alvarezii">alvarezii</tp:taxon-name-part></tp:taxon-name></italic>. However, in <italic><tp:taxon-name><tp:taxon-name-part taxon-name-part-type="genus" reg="Ceratozamia">C.</tp:taxon-name-part><tp:taxon-name-part taxon-name-part-type="species" reg="mirandae">mirandae</tp:taxon-name-part></tp:taxon-name></italic>, the leaves and ovulate strobilus are larger at the population level than in <italic><tp:taxon-name><tp:taxon-name-part taxon-name-part-type="genus" reg="Ceratozamia">C.</tp:taxon-name-part><tp:taxon-name-part taxon-name-part-type="species" reg="alvarezii">alvarezii</tp:taxon-name-part></tp:taxon-name></italic>, which is a more diminutive species overall.</p><p>In the original publication of <italic><tp:taxon-name><tp:taxon-name-part taxon-name-part-type="genus" reg="Ceratozamia">C.</tp:taxon-name-part><tp:taxon-name-part taxon-name-part-type="species" reg="mirandae">mirandae</tp:taxon-name-part></tp:taxon-name></italic>, there were no isotypes cited, only the holotype in CHIP. Because no holotype of <italic><tp:taxon-name><tp:taxon-name-part taxon-name-part-type="genus" reg="Ceratozamia">C.</tp:taxon-name-part><tp:taxon-name-part taxon-name-part-type="species" reg="mirandae">mirandae</tp:taxon-name-part></tp:taxon-name></italic> has been found in CHIP, despite intensive searches, we designate the uncited isotype found in MEXU as the lectotype.</p></tp:treatment-sec><tp:treatment-sec sec-type="material" id="SECID0EBHDK"><title>Specimens examined.</title><p>Mexico. <bold>Chiapas: Mun. Jiquipilas</bold>, 1,170 m, 19 Jun 2018, <italic>F. Nicolalde-Morejón et al. 2749–2759</italic> (CIB); 1,015 m, 8 Mar 1995, <italic>J.J. Castillo-Hernández 548</italic> (CHIP); 1,170 m, 19 Jun 2018, <italic>L. Martínez-Domínguez et al. 1312–1316, 1318, 1320, 1321</italic> (CIB), <italic>1317</italic> (CIB, MEXU), <italic>1319</italic> (CIB, MEXU); 1,270 m, 25 May 1995, <italic>M.A. Pérez-Farrera 465</italic> (CHIP). <bold>Mun. Villa Corzo</bold>, 1,320 m, 12 Jul 2004, <italic>A. Reyes-García et al. 7134</italic> (MEXU); 1,500 m, 9 Feb 1972, <italic>D.E. Breedlove 23999</italic> (MEXU, MO); 1,170 m, 16 Mar 1989, <italic>U. Bachem &amp; R. Rojas C. 579</italic> (CHIP, MEXU, SLPM). <bold>Mun. Villaflores</bold>, 960 m, 6 Apr 1995, <italic>A.P. Vovides &amp; M.A. Pérez-Farrera 1261</italic> (XAL); 1,157 m, 7 Jul 2004, <italic>D. Álvarez 9809</italic> (MEXU); 1,277 m, 25 Jun 2018, <italic>F. Nicolalde-Morejón et al. 2854–2863</italic> (CIB); 1,195 m, 20 Jun 2019, <italic>F. Nicolalde-Morejón &amp; L. Martínez-Domínguez 3208–3213</italic> (CIB); 1,350 m, 21 Jun 2019, <italic>F. Nicolalde-Morejón &amp; L. Martínez-Domínguez 3215–3224</italic> (CIB); 1,015 m, 5 Aug 1994, <italic>J.J. Castillo-Hernández 230</italic> (CIB, MEXU, USCG); 1,250 m, 5 Apr 1995, <italic>J.J. Castillo-Hernández</italic> 595 (CHIP); 1,140 m, 6 Aug 2002, <italic>L. Alvarado C. et al. 368</italic> (MEXU); 1,195 m, 20 Jun 2019, <italic>L. Martínez-Domínguez &amp; F. Nicolalde-Morejón 1808–1813</italic> (CIB); 1,350 m, 21 Jun 2019, <italic>L. Martínez-Domínguez &amp; F. Nicolalde-Morejón 1814–1825</italic> (CIB); 1,277 m, 25 Jun 2018, <italic>L. Martínez-Domínguez et al. 1428, 1429, 1431–1438</italic> (CIB), <italic>1430</italic> (CIB, MEXU); 940 m, 22 Dec 1993, <italic>M.A. Pérez-Farrera s/n</italic> (XAL), <italic>26</italic> (CHIP, XAL); 910 m, 28 Apr 1994, <italic>M.A. Pérez-Farrera 37</italic> (CHIP, XAL); 1,460 m, 16 Sep 1994, <italic>M.A. Pérez-Farrera 126</italic> (CHIP); 950 m, 12 Apr 1996, <italic>M.A. Pérez-Farrera 1480</italic> (CHIP).</p></tp:treatment-sec><tp:treatment-sec><!--Section generated to contain objects referenced in tp:taxon-treatment.--><fig id="F7" position="float" orientation="portrait"><object-id xmlns:xlink="http://www.w3.org/1999/xlink" content-type="doi" xlink:type="simple">10.3897/phytokeys.208.80382.figure7</object-id><object-id xmlns:xlink="http://www.w3.org/1999/xlink" content-type="arpha" xlink:type="simple">98434CD7-7033-5886-9CCF-A825CCDCCBBB</object-id><label>Figure 7.</label><caption><p>Plants of <italic><tp:taxon-name><tp:taxon-name-part taxon-name-part-type="genus" reg="Ceratozamia">Ceratozamia</tp:taxon-name-part></tp:taxon-name></italic> in habitat <bold>A</bold><italic><tp:taxon-name><tp:taxon-name-part taxon-name-part-type="genus" reg="Ceratozamia">C.</tp:taxon-name-part><tp:taxon-name-part taxon-name-part-type="species" reg="kuesteriana">kuesteriana</tp:taxon-name-part></tp:taxon-name></italic><bold>B</bold><italic><tp:taxon-name><tp:taxon-name-part taxon-name-part-type="genus" reg="Ceratozamia">C.</tp:taxon-name-part><tp:taxon-name-part taxon-name-part-type="species" reg="latifolia">latifolia</tp:taxon-name-part></tp:taxon-name></italic><bold>C</bold><italic><tp:taxon-name><tp:taxon-name-part taxon-name-part-type="genus" reg="Ceratozamia">C.</tp:taxon-name-part><tp:taxon-name-part taxon-name-part-type="species" reg="leptoceras">leptoceras</tp:taxon-name-part></tp:taxon-name></italic><bold>D</bold><italic><tp:taxon-name><tp:taxon-name-part taxon-name-part-type="genus" reg="Ceratozamia">C.</tp:taxon-name-part><tp:taxon-name-part taxon-name-part-type="species" reg="matudae">matudae</tp:taxon-name-part></tp:taxon-name></italic><bold>E</bold><italic><tp:taxon-name><tp:taxon-name-part taxon-name-part-type="genus" reg="Ceratozamia">C.</tp:taxon-name-part><tp:taxon-name-part taxon-name-part-type="species" reg="mexicana">mexicana</tp:taxon-name-part></tp:taxon-name></italic><bold>F</bold><italic><tp:taxon-name><tp:taxon-name-part taxon-name-part-type="genus" reg="Ceratozamia">C.</tp:taxon-name-part><tp:taxon-name-part taxon-name-part-type="species" reg="miqueliana">miqueliana</tp:taxon-name-part></tp:taxon-name></italic><bold>G</bold><italic><tp:taxon-name><tp:taxon-name-part taxon-name-part-type="genus" reg="Ceratozamia">C.</tp:taxon-name-part><tp:taxon-name-part taxon-name-part-type="species" reg="mirandae">mirandae</tp:taxon-name-part></tp:taxon-name></italic><bold>H</bold><italic><tp:taxon-name><tp:taxon-name-part taxon-name-part-type="genus" reg="Ceratozamia">C.</tp:taxon-name-part><tp:taxon-name-part taxon-name-part-type="species" reg="mixeorum">mixeorum</tp:taxon-name-part></tp:taxon-name></italic><bold>I</bold><italic><tp:taxon-name><tp:taxon-name-part taxon-name-part-type="genus" reg="Ceratozamia">C.</tp:taxon-name-part><tp:taxon-name-part taxon-name-part-type="species" reg="morettii">morettii</tp:taxon-name-part></tp:taxon-name></italic><bold>J</bold> Epiphytic <italic><tp:taxon-name><tp:taxon-name-part taxon-name-part-type="genus" reg="Ceratozamia">C.</tp:taxon-name-part><tp:taxon-name-part taxon-name-part-type="species" reg="morettii">morettii</tp:taxon-name-part></tp:taxon-name></italic>.</p></caption><graphic xmlns:xlink="http://www.w3.org/1999/xlink" xlink:href="phytokeys-208-001_article-80382__-g007.jpg" position="float" orientation="portrait" xlink:type="simple" id="oo_746066.jpg"><uri content-type="original_file" xlink:type="simple">https://binary.pensoft.net/fig/746066</uri></graphic></fig><fig id="F20" position="float" orientation="portrait"><object-id xmlns:xlink="http://www.w3.org/1999/xlink" content-type="doi" xlink:type="simple">10.3897/phytokeys.208.80382.figure20</object-id><object-id xmlns:xlink="http://www.w3.org/1999/xlink" content-type="arpha" xlink:type="simple">9CA1595F-7E3F-5FAD-B6DC-5434D9D553BB</object-id><label>Figure 20.</label><caption><p>Distribution of <italic><tp:taxon-name><tp:taxon-name-part taxon-name-part-type="genus" reg="Ceratozamia">Ceratozamia</tp:taxon-name-part></tp:taxon-name></italic> species <bold>A</bold><italic><tp:taxon-name><tp:taxon-name-part taxon-name-part-type="genus" reg="Ceratozamia">C.</tp:taxon-name-part><tp:taxon-name-part taxon-name-part-type="species" reg="matudae">matudae</tp:taxon-name-part></tp:taxon-name></italic><bold>B</bold><italic><tp:taxon-name><tp:taxon-name-part taxon-name-part-type="genus" reg="Ceratozamia">C.</tp:taxon-name-part><tp:taxon-name-part taxon-name-part-type="species" reg="mexicana">mexicana</tp:taxon-name-part></tp:taxon-name></italic><bold>C</bold><italic><tp:taxon-name><tp:taxon-name-part taxon-name-part-type="genus" reg="Ceratozamia">C.</tp:taxon-name-part><tp:taxon-name-part taxon-name-part-type="species" reg="miqueliana">miqueliana</tp:taxon-name-part></tp:taxon-name></italic><bold>D</bold><italic><tp:taxon-name><tp:taxon-name-part taxon-name-part-type="genus" reg="Ceratozamia">C.</tp:taxon-name-part><tp:taxon-name-part taxon-name-part-type="species" reg="mirandae">mirandae</tp:taxon-name-part></tp:taxon-name></italic>.</p></caption><graphic xmlns:xlink="http://www.w3.org/1999/xlink" xlink:href="phytokeys-208-001_article-80382__-g020.jpg" position="float" orientation="portrait" xlink:type="simple" id="oo_746079.jpg"><uri content-type="original_file" xlink:type="simple">https://binary.pensoft.net/fig/746079</uri></graphic></fig></tp:treatment-sec><ref-list><ref id="B72"><mixed-citation xmlns:xlink="http://www.w3.org/1999/xlink" xlink:type="simple"><person-group><name name-style="western"><surname>Vovides</surname><given-names>AP</given-names></name><name name-style="western"><surname>Pérez-Farrera</surname><given-names>MA</given-names></name><name name-style="western"><surname>Iglesias</surname><given-names>C</given-names></name></person-group> (<year>2001</year>) <article-title>Another new species of <italic><tp:taxon-name><tp:taxon-name-part taxon-name-part-type="genus">Ceratozamia</tp:taxon-name-part></tp:taxon-name></italic> (<tp:taxon-name><tp:taxon-name-part taxon-name-part-type="family">Zamiaceae</tp:taxon-name-part></tp:taxon-name>) from Chiapas, Mexico.</article-title><source>Botanical Journal of the Linnean Society</source><volume>137</volume>(<issue>1</issue>): <fpage>81</fpage>–<lpage>85</lpage>. <ext-link xlink:type="simple" ext-link-type="doi" xlink:href="10.1111/j.1095-8339.2001.tb01108.x">https://doi.org/10.1111/j.1095-8339.2001.tb01108.x</ext-link></mixed-citation></ref><ref id="B17"><mixed-citation xmlns:xlink="http://www.w3.org/1999/xlink" xlink:type="simple">IUCN (<year>2021</year>) The IUCN Red List of Threatened Species. Version 2021–3. <ext-link xlink:type="simple" ext-link-type="uri" xlink:href="https://www.iucnredlist.org">https://www.iucnredlist.org</ext-link> [Accessed 10.6.2022]</mixed-citation></ref></ref-list></tp:taxon-treatment>
