# Supplementary material for: ﻿Monograph of Ceratozamia (Zamiaceae, Cycadales): an endangered genus
Source: PhytoKeys. 2022 Sep 21;208:1–102. doi: 10.3897/phytokeys.208.80382 (PMC9849018; doi:10.3897/phytokeys.208.80382)
Supplement: XML Treatment for Ceratozamia mixeorum [file phytokeys.208.80382-treatment22.xml]

<!DOCTYPE tp:taxon-treatment
  PUBLIC "-//TaxonX//DTD Taxonomic Treatment Publishing DTD v0 20100105//EN" "tax-treatment-NSO.dtd">
<tp:taxon-treatment xmlns:tp="http://www.plazi.org/taxpub"><tp:treatment-meta><kwd-group><label>Taxon classification</label><kwd>
                <named-content content-type="kingdom">Plantae</named-content>
              </kwd><kwd>
                <named-content content-type="order">Cycadales</named-content>
              </kwd><kwd>
                <named-content content-type="family">Zamiaceae</named-content>
              </kwd></kwd-group><mixed-citation publication-type="journal"><person-group><name><surname>Martínez-Domínguez</surname><given-names>Lilí</given-names></name><name><surname>Nicolalde-Morejón</surname><given-names>Fernando</given-names></name><name><surname>Vergara-Silva</surname><given-names>Francisco</given-names></name><name><surname>Stevenson</surname><given-names>Dennis Wm.</given-names></name></person-group><article-title>﻿Monograph of <italic><tp:taxon-name><tp:taxon-name-part taxon-name-part-type="genus" reg="Ceratozamia">Ceratozamia</tp:taxon-name-part></tp:taxon-name></italic> (<tp:taxon-name><tp:taxon-name-part taxon-name-part-type="family">Zamiaceae</tp:taxon-name-part></tp:taxon-name>, <tp:taxon-name><tp:taxon-name-part taxon-name-part-type="order">Cycadales</tp:taxon-name-part></tp:taxon-name>): an endangered genus</article-title><source>PhytoKeys</source><day>21</day><month>09</month><year>2022</year><volume>208</volume><fpage>1</fpage><lpage>102</lpage><pub-id pub-id-type="doi">10.3897/phytokeys.208.80382</pub-id></mixed-citation></tp:treatment-meta><tp:nomenclature><label>﻿21.</label><tp:taxon-name>
              <object-id xmlns:xlink="http://www.w3.org/1999/xlink" content-type="arpha" xlink:type="simple">AF657135-F53A-5B7B-BCCD-310DF063E586</object-id>
              <tp:taxon-name-part taxon-name-part-type="genus" reg="Ceratozamia">Ceratozamia</tp:taxon-name-part>
              <tp:taxon-name-part taxon-name-part-type="species" reg="mixeorum">mixeorum</tp:taxon-name-part>
            </tp:taxon-name><tp:taxon-authority>Chemnick, T.J.Greg. &amp; Salas-Mor., Phytologia 83(1): 47 1998 (“1997”)</tp:taxon-authority><xref ref-type="fig" rid="F7">Fig. 7H</xref></tp:nomenclature><tp:treatment-sec sec-type="material" id="SECID0EKKDK"><title>Type.</title><p>Mexico. Oaxaca: Cercanía a Juquila Mixe, 1,737 m, 21 May 1997. <italic>J. Chemnick &amp; T. Gregory 49</italic> (lectotype, designated by <xref ref-type="bibr" rid="B40">Nicolalde-Morejón and Avendaño 2011</xref>, pg. 1033: XAL! [XAL0065870]).</p></tp:treatment-sec><tp:treatment-sec sec-type="description" id="SECID0EWKDK"><title>Description.</title><p><bold><italic>Stem</italic></bold> 30–100 cm long, 18–25 cm in diameter, epigeous, decumbent. <bold><italic>Cataphylls</italic></bold> 1.8–4.6 × 1.9–4.3 cm wide at the base, persistent, triangular, reddish brown, densely brown tomentose at emergence, partially tomentose at maturity, apex acuminate. <bold><italic>Leaves</italic></bold> 3–17 (30), 85–246 cm long, descending, light green and glaucous at emergence with light brown trichomes, glabrous at maturity. <bold><italic>Petiole</italic></bold> 46–132 cm long, terete, linear, green in mature leaves; with 30–50 thin prickles, 0.20–0.38 cm long. <bold><italic>Rachis</italic></bold> 58–118 cm long, terete, linear, green to greenish in mature leaves, with scarce prickles. <bold><italic>Leaflets</italic></bold> 19–35 pairs, opposite to subopposite insertion in one plane, lanceolate, abaxially curved, rarely planar, not basally falcate, papyraceous, flat, green with adaxial and abaxial sides glabrous, distal end with entire margins, acuminate and symmetrical at the apex, attenuate at base, with conspicuous and green-light veins; median leaflets 24–39 × 1.9–2.9 cm, 1.7–3.0 cm between leaflets; articulations 0.6–1.0 cm wide, green. <bold><italic>Pollen strobili</italic></bold> 22–30 cm long, 4.5–7 cm in diameter, generally solitary (1–2), cylindrical, erect, greenish at emergence with reddish trichomes, greenish yellow with reddish brown trichomes at maturity; peduncle 10–15 cm long, 1.2–2.0 cm in diameter, glabrous or with trichomes scarce reddish brown to brown; microsporophylls 1.4–2.4 × 0.7–1.3 cm, obconic with a non-recurved distal face and lobate fertile portion, infertile portion 0.39–0.48 cm long and linear with straight horns 0.30–0.50 cm long, 0.50–0.93 cm and a right angle between the horns. <bold><italic>Ovulate strobili</italic></bold> 23–32 cm long, 12–16 cm in diameter, solitary, cylindrical, erect, yellowish green with abundant blackish trichomes at emergence, green with brown to blackish trichomes at maturity, apiculate apex; peduncle 12–23.5 cm long, 1.3–2.1 cm in diameter, pendulous, glabrous or with scarce reddish brown trichomes; megasporophylls 60–112, 6–9 orthostichies with 10–14 sporophylls per orthostichy, 2.4–2.8 × 4.0–5.1 cm, with a truncate distal face, horns straight and 0.90–1.1 cm long, 0.92–1.2 cm between horns and a right angle between the horns. <bold><italic>Seeds</italic></bold> 2.2–3.0 cm long, 1.6–2.0 cm in diameter, ovate, sarcotesta whitish yellow to yellow when immature, light brown at maturity.</p></tp:treatment-sec><tp:treatment-sec sec-type="distribution" id="SECID0E5LDK"><title>Distribution and habitat.</title><p><italic><tp:taxon-name><tp:taxon-name-part taxon-name-part-type="genus" reg="Ceratozamia">Ceratozamia</tp:taxon-name-part><tp:taxon-name-part taxon-name-part-type="species" reg="mixeorum">mixeorum</tp:taxon-name-part></tp:taxon-name></italic> is endemic to the southern portion of Sierra Norte of Oaxaca State (Mexico), along the highlands in the Mixe area (Fig. <xref ref-type="fig" rid="F21">21A</xref>), where it occurs in karstic rocks of cloud and oak forests between 1,170 to 2,150 m.</p><fig id="F21" position="float" orientation="portrait"><object-id xmlns:xlink="http://www.w3.org/1999/xlink" content-type="doi" xlink:type="simple">10.3897/phytokeys.208.80382.figure21</object-id><object-id xmlns:xlink="http://www.w3.org/1999/xlink" content-type="arpha" xlink:type="simple">55F75C5A-5A5E-52D8-B0E3-D80F8684AD49</object-id><label>Figure 21.</label><caption><p>Distribution of <italic><tp:taxon-name><tp:taxon-name-part taxon-name-part-type="genus" reg="Ceratozamia">Ceratozamia</tp:taxon-name-part></tp:taxon-name></italic> species <bold>A</bold><italic><tp:taxon-name><tp:taxon-name-part taxon-name-part-type="genus" reg="Ceratozamia">C.</tp:taxon-name-part><tp:taxon-name-part taxon-name-part-type="species" reg="mixeorum">mixeorum</tp:taxon-name-part></tp:taxon-name></italic>. <bold>B</bold><italic><tp:taxon-name><tp:taxon-name-part taxon-name-part-type="genus" reg="Ceratozamia">C.</tp:taxon-name-part><tp:taxon-name-part taxon-name-part-type="species" reg="morettii">morettii</tp:taxon-name-part></tp:taxon-name></italic>. <bold>C</bold><italic><tp:taxon-name><tp:taxon-name-part taxon-name-part-type="genus" reg="Ceratozamia">C.</tp:taxon-name-part><tp:taxon-name-part taxon-name-part-type="species" reg="norstogii">norstogii</tp:taxon-name-part></tp:taxon-name></italic><bold>D</bold><italic><tp:taxon-name><tp:taxon-name-part taxon-name-part-type="genus" reg="Ceratozamia">C.</tp:taxon-name-part><tp:taxon-name-part taxon-name-part-type="species" reg="oliversacksii">oliversacksii</tp:taxon-name-part></tp:taxon-name></italic>.</p></caption><graphic xmlns:xlink="http://www.w3.org/1999/xlink" xlink:href="phytokeys-208-001_article-80382__-g021.jpg" position="float" orientation="portrait" xlink:type="simple" id="oo_746080.jpg"><uri content-type="original_file" xlink:type="simple">https://binary.pensoft.net/fig/746080</uri></graphic></fig></tp:treatment-sec><tp:treatment-sec sec-type="etymology" id="SECID0E2ODK"><title>Etymology.</title><p>The specific epithet was named in honor of the Mixe people.</p></tp:treatment-sec><tp:treatment-sec sec-type="Common names" id="SECID0EAPDK"><title>Common names.</title><p>Mexico. Oaxaca: Carrete (<xref ref-type="bibr" rid="B8">Chemnick et al. 1998</xref>).</p></tp:treatment-sec><tp:treatment-sec sec-type="Uses" id="SECID0EKPDK"><title>Uses.</title><p>The pollen strobilus is used as a toy (<xref ref-type="bibr" rid="B8">Chemnick et al. 1998</xref>).</p></tp:treatment-sec><tp:treatment-sec sec-type="conservation status" id="SECID0EUPDK"><title>Conservation status.</title><p>(<xref ref-type="bibr" rid="B17">IUCN 2021</xref>). <italic><tp:taxon-name><tp:taxon-name-part taxon-name-part-type="genus" reg="Ceratozamia">Ceratozamia</tp:taxon-name-part><tp:taxon-name-part taxon-name-part-type="species" reg="mixeorum">mixeorum</tp:taxon-name-part></tp:taxon-name></italic> is listed under criteria A2cd+4cd; B1ab(ii,iii,v) as “Endangered”.</p></tp:treatment-sec><tp:treatment-sec sec-type="discussion" id="SECID0EJQDK"><title>Discussion.</title><p><italic><tp:taxon-name><tp:taxon-name-part taxon-name-part-type="genus" reg="Ceratozamia">Ceratozamia</tp:taxon-name-part><tp:taxon-name-part taxon-name-part-type="species" reg="mixeorum">mixeorum</tp:taxon-name-part></tp:taxon-name></italic> is similar to <italic><tp:taxon-name><tp:taxon-name-part taxon-name-part-type="genus" reg="Ceratozamia">C.</tp:taxon-name-part><tp:taxon-name-part taxon-name-part-type="species" reg="whitelockiana">whitelockiana</tp:taxon-name-part></tp:taxon-name></italic>, but has prickles on the rachis of the leaf and a densely prickly petiole (up to 50 prickles), ovulate strobili with long and pendulous pedunclse up to 23.5 cm long. The fertile portion of ovulate strobilus has 6–9 orthostichies and 10–14 sporophylls per orthostichy; in contrast to 4–5 orthostichies and 5–8 sporophylls per orthostichy in <italic><tp:taxon-name><tp:taxon-name-part taxon-name-part-type="genus" reg="Ceratozamia">C.</tp:taxon-name-part><tp:taxon-name-part taxon-name-part-type="species" reg="whitelockiana">whitelockiana</tp:taxon-name-part></tp:taxon-name></italic>.</p></tp:treatment-sec><tp:treatment-sec sec-type="material" id="SECID0EQRDK"><title>Specimens examined.</title><p>Mexico. <bold>Oaxaca: Mun. Guevea de Humboldt</bold>, 1,300 m, 30 Mar 1991, <italic>A. Campos 3614</italic> (MEXU). <bold>Mun. San Juan Juquila Mixes</bold>, 1,605 m, 7 Apr 1995, <italic>E. Torres B. 563</italic> (SERO, XAL); 1,595 m, 25 Sep 2020, <italic>F. Nicolalde-Morejón et al. 3368</italic> (CIB); 1,681 m, 25 Sep 2020, <italic>F. Nicolalde-Morejón et al. 3369–3371</italic> (CIB); 1,595 m, 25 Sep 2020, <italic>L. Martínez-Domínguez et al. 2001, 2002</italic> (CIB); 1,681 m, 25 Sep 2020, <italic>L. Martínez-Domínguez et al. 2003</italic> (CIB, MEXU), <italic>2004–2006</italic> (CIB). <bold>Mun. San Pedro Ocotepec</bold>, 8 Apr 1995, 1,600 m, <italic>E. Torres B. et al. 607</italic> (XAL). <bold>Mun. Santa María Guienagati</bold>, 1,200 m, 25 Jan 1996, <italic>M. Cerón C. et al. 249</italic> (MEXU, SERO, XAL). <bold>Mun. Santa María Tepantlali</bold>, 1,728 m, 25 Sep 2020, <italic>F. Nicolalde-Morejón et al.</italic> 3362–3367 (CIB); 2,147 m, 15 May 2011, <italic>G. Juárez-García 3871</italic> (MEXU); 1,728 m, 25 Sep 2020, <italic>L. Martínez-Domínguez et al. 1994–1995</italic> (CIB, MEXU), <italic>1996–2000</italic> (CIB). <bold>Mun. Totontepec Villa de Morelos</bold>, 1,300 m, 7 Dec 1989, <italic>E. Vargas-Ruíz 476</italic> (MEXU); 1,900 m, 21 Apr 1986, <italic>J. Rivera-Reyes &amp; Gary J. Martin 246</italic> (MEXU); 1,700 m, 15 Jul 1987, <italic>E. Velasco-López &amp; G.J. Martin 60</italic> (MEXU); 1,900 m, 6 Jan 1988, <italic>J. Rivera-Reyes &amp; G.J. Martin 920</italic> (MEXU); 2,000 m, 16 Sep 1987, <italic>W. Ruíz S. 46</italic> (MEXU).</p></tp:treatment-sec><tp:treatment-sec><!--Section generated to contain objects referenced in tp:taxon-treatment.--><fig id="F7" position="float" orientation="portrait"><object-id xmlns:xlink="http://www.w3.org/1999/xlink" content-type="doi" xlink:type="simple">10.3897/phytokeys.208.80382.figure7</object-id><object-id xmlns:xlink="http://www.w3.org/1999/xlink" content-type="arpha" xlink:type="simple">98434CD7-7033-5886-9CCF-A825CCDCCBBB</object-id><label>Figure 7.</label><caption><p>Plants of <italic><tp:taxon-name><tp:taxon-name-part taxon-name-part-type="genus" reg="Ceratozamia">Ceratozamia</tp:taxon-name-part></tp:taxon-name></italic> in habitat <bold>A</bold><italic><tp:taxon-name><tp:taxon-name-part taxon-name-part-type="genus" reg="Ceratozamia">C.</tp:taxon-name-part><tp:taxon-name-part taxon-name-part-type="species" reg="kuesteriana">kuesteriana</tp:taxon-name-part></tp:taxon-name></italic><bold>B</bold><italic><tp:taxon-name><tp:taxon-name-part taxon-name-part-type="genus" reg="Ceratozamia">C.</tp:taxon-name-part><tp:taxon-name-part taxon-name-part-type="species" reg="latifolia">latifolia</tp:taxon-name-part></tp:taxon-name></italic><bold>C</bold><italic><tp:taxon-name><tp:taxon-name-part taxon-name-part-type="genus" reg="Ceratozamia">C.</tp:taxon-name-part><tp:taxon-name-part taxon-name-part-type="species" reg="leptoceras">leptoceras</tp:taxon-name-part></tp:taxon-name></italic><bold>D</bold><italic><tp:taxon-name><tp:taxon-name-part taxon-name-part-type="genus" reg="Ceratozamia">C.</tp:taxon-name-part><tp:taxon-name-part taxon-name-part-type="species" reg="matudae">matudae</tp:taxon-name-part></tp:taxon-name></italic><bold>E</bold><italic><tp:taxon-name><tp:taxon-name-part taxon-name-part-type="genus" reg="Ceratozamia">C.</tp:taxon-name-part><tp:taxon-name-part taxon-name-part-type="species" reg="mexicana">mexicana</tp:taxon-name-part></tp:taxon-name></italic><bold>F</bold><italic><tp:taxon-name><tp:taxon-name-part taxon-name-part-type="genus" reg="Ceratozamia">C.</tp:taxon-name-part><tp:taxon-name-part taxon-name-part-type="species" reg="miqueliana">miqueliana</tp:taxon-name-part></tp:taxon-name></italic><bold>G</bold><italic><tp:taxon-name><tp:taxon-name-part taxon-name-part-type="genus" reg="Ceratozamia">C.</tp:taxon-name-part><tp:taxon-name-part taxon-name-part-type="species" reg="mirandae">mirandae</tp:taxon-name-part></tp:taxon-name></italic><bold>H</bold><italic><tp:taxon-name><tp:taxon-name-part taxon-name-part-type="genus" reg="Ceratozamia">C.</tp:taxon-name-part><tp:taxon-name-part taxon-name-part-type="species" reg="mixeorum">mixeorum</tp:taxon-name-part></tp:taxon-name></italic><bold>I</bold><italic><tp:taxon-name><tp:taxon-name-part taxon-name-part-type="genus" reg="Ceratozamia">C.</tp:taxon-name-part><tp:taxon-name-part taxon-name-part-type="species" reg="morettii">morettii</tp:taxon-name-part></tp:taxon-name></italic><bold>J</bold> Epiphytic <italic><tp:taxon-name><tp:taxon-name-part taxon-name-part-type="genus" reg="Ceratozamia">C.</tp:taxon-name-part><tp:taxon-name-part taxon-name-part-type="species" reg="morettii">morettii</tp:taxon-name-part></tp:taxon-name></italic>.</p></caption><graphic xmlns:xlink="http://www.w3.org/1999/xlink" xlink:href="phytokeys-208-001_article-80382__-g007.jpg" position="float" orientation="portrait" xlink:type="simple" id="oo_746066.jpg"><uri content-type="original_file" xlink:type="simple">https://binary.pensoft.net/fig/746066</uri></graphic></fig></tp:treatment-sec><ref-list><ref id="B40"><mixed-citation xmlns:xlink="http://www.w3.org/1999/xlink" xlink:type="simple"><person-group><name name-style="western"><surname>Nicolalde-Morejón</surname><given-names>F</given-names></name><name name-style="western"><surname>Avendaño</surname><given-names>S</given-names></name></person-group> (<year>2011</year>) <article-title>Lectotipificación de <italic><tp:taxon-name><tp:taxon-name-part taxon-name-part-type="genus">Ceratozamia</tp:taxon-name-part><tp:taxon-name-part taxon-name-part-type="species">mixeorum</tp:taxon-name-part></tp:taxon-name></italic> (<tp:taxon-name><tp:taxon-name-part taxon-name-part-type="family">Zamiaceae</tp:taxon-name-part></tp:taxon-name>).</article-title><source>Revista Mexicana de Biodiversidad</source><volume>82</volume>(<issue>3</issue>): <fpage>1032</fpage>–<lpage>1033</lpage>. <ext-link xlink:type="simple" ext-link-type="doi" xlink:href="10.22201/ib.20078706e.2011.3.715">https://doi.org/10.22201/ib.20078706e.2011.3.715</ext-link></mixed-citation></ref><ref id="B8"><mixed-citation xmlns:xlink="http://www.w3.org/1999/xlink" xlink:type="simple"><person-group><name name-style="western"><surname>Chemnick</surname><given-names>J</given-names></name><name name-style="western"><surname>Gregory</surname><given-names>TJ</given-names></name><name name-style="western"><surname>Salas-Morales</surname><given-names>S</given-names></name></person-group> (<year>1998</year>) <article-title><italic><tp:taxon-name><tp:taxon-name-part taxon-name-part-type="genus">Ceratozamia</tp:taxon-name-part><tp:taxon-name-part taxon-name-part-type="species">mixeorum</tp:taxon-name-part></tp:taxon-name></italic> (<tp:taxon-name><tp:taxon-name-part taxon-name-part-type="family">Zamiaceae</tp:taxon-name-part></tp:taxon-name>), a new species from Oaxaca, Mexico with comments on distribution, habitat, and species relationships.</article-title><source>Phytologia</source><volume>83</volume>: <fpage>47</fpage>–<lpage>52</lpage>.</mixed-citation></ref><ref id="B17"><mixed-citation xmlns:xlink="http://www.w3.org/1999/xlink" xlink:type="simple">IUCN (<year>2021</year>) The IUCN Red List of Threatened Species. Version 2021–3. <ext-link xlink:type="simple" ext-link-type="uri" xlink:href="https://www.iucnredlist.org">https://www.iucnredlist.org</ext-link> [Accessed 10.6.2022]</mixed-citation></ref></ref-list></tp:taxon-treatment>
