# Supplementary material for: ﻿Monograph of Ceratozamia (Zamiaceae, Cycadales): an endangered genus
Source: PhytoKeys. 2022 Sep 21;208:1–102. doi: 10.3897/phytokeys.208.80382 (PMC9849018; doi:10.3897/phytokeys.208.80382)
Supplement: XML Treatment for Ceratozamia morettii [file phytokeys.208.80382-treatment23.xml]

<!DOCTYPE tp:taxon-treatment
  PUBLIC "-//TaxonX//DTD Taxonomic Treatment Publishing DTD v0 20100105//EN" "tax-treatment-NSO.dtd">
<tp:taxon-treatment xmlns:tp="http://www.plazi.org/taxpub"><tp:treatment-meta><kwd-group><label>Taxon classification</label><kwd>
                <named-content content-type="kingdom">Plantae</named-content>
              </kwd><kwd>
                <named-content content-type="order">Cycadales</named-content>
              </kwd><kwd>
                <named-content content-type="family">Zamiaceae</named-content>
              </kwd></kwd-group><mixed-citation publication-type="journal"><person-group><name><surname>Martínez-Domínguez</surname><given-names>Lilí</given-names></name><name><surname>Nicolalde-Morejón</surname><given-names>Fernando</given-names></name><name><surname>Vergara-Silva</surname><given-names>Francisco</given-names></name><name><surname>Stevenson</surname><given-names>Dennis Wm.</given-names></name></person-group><article-title>﻿Monograph of <italic><tp:taxon-name><tp:taxon-name-part taxon-name-part-type="genus" reg="Ceratozamia">Ceratozamia</tp:taxon-name-part></tp:taxon-name></italic> (<tp:taxon-name><tp:taxon-name-part taxon-name-part-type="family">Zamiaceae</tp:taxon-name-part></tp:taxon-name>, <tp:taxon-name><tp:taxon-name-part taxon-name-part-type="order">Cycadales</tp:taxon-name-part></tp:taxon-name>): an endangered genus</article-title><source>PhytoKeys</source><day>21</day><month>09</month><year>2022</year><volume>208</volume><fpage>1</fpage><lpage>102</lpage><pub-id pub-id-type="doi">10.3897/phytokeys.208.80382</pub-id></mixed-citation></tp:treatment-meta><tp:nomenclature><label>﻿22.</label><tp:taxon-name>
              <object-id xmlns:xlink="http://www.w3.org/1999/xlink" content-type="arpha" xlink:type="simple">122290CE-5CE3-5A3D-B71C-802B069282A4</object-id>
              <tp:taxon-name-part taxon-name-part-type="genus" reg="Ceratozamia">Ceratozamia</tp:taxon-name-part>
              <tp:taxon-name-part taxon-name-part-type="species" reg="morettii">morettii</tp:taxon-name-part>
            </tp:taxon-name><tp:taxon-authority>Vázq.Torres &amp; Vovides, Novon 8 (1): 87. 1998</tp:taxon-authority><xref ref-type="fig" rid="F7">Figs 7I–J</xref><xref ref-type="fig" rid="F10">, 10A, C</xref></tp:nomenclature><tp:treatment-sec sec-type="material" id="SECID0ETUDK"><title>Type.</title><p>Mexico. Veracruz: Mun. Landero y Coss, El Raicero, 4 km NE from Landero y Coss, 1,500 m, 7 Jan 1992, <italic>M. Vázquez-Torres &amp; H. Barney 4097</italic> (holotype: CIB! [acc. # 22297UV]; isotypes: CIB! [acc. # 24578UV], MEXU [n.v.], XAL! [XAL0001061, XAL0001064])</p></tp:treatment-sec><tp:treatment-sec sec-type="description" id="SECID0E2UDK"><title>Description.</title><p><bold><italic>Stem</italic></bold> 20–23 (50) cm long, 20–35 cm in diameter, epigeous, erect and decumbent. <bold><italic>Cataphylls</italic></bold> 4–6.5 × 3–3.5 cm wide at the base, persistent, triangular, reddish brown, densely brown tomentose at emergence, partially tomentose at maturity, apex acuminate. <bold><italic>Leaves</italic></bold> 3–30, 82–200 cm long, descending, light green at emergence, with brown trichomes, glabrous at maturity. <bold><italic>Petiole</italic></bold> 30–90 cm long, terete, linear, green in mature leaves; with 8–60 thin prickles, 0.01–0.20 cm long. <bold><italic>Rachis</italic></bold> 50–116 cm long, terete, linear, green in mature leaves, with prickles. <bold><italic>Leaflets</italic></bold> 10–23 pairs, opposite to subopposite, oblong, longitudinally curved abaxially to planar, not basally falcate, coriaceous, green with adaxial side glabrous and abaxial side glaucous, distal end with entire margins, acuminate and asymmetrical at the apex, attenuate at base, and with conspicuous and green-light veins; median leaflets 17.5–41 × 2.6–4.3 cm wide, 2.1–6 cm between leaflets; articulations 0.5–1.6 cm wide, green and yellow. <bold><italic>Pollen strobili</italic></bold> 12–22 (35.5) cm long, 3.8–5.2 cm in diameter, solitary, cylindrical, erect, brownish yellow at emergence, greenish yellow with blackish pubescent at maturity; peduncle 3–7 (12.5) cm long, 1.1–1.6 cm in diameter, tomentose, reddish brown to brown; microsporophylls 1.0–2.0 × 0.9–1.15 cm, obconic with a non-recurved distal face and a lobate fertile portion, infertile portion 0.37–0.75 cm long and orbicular with straight horns 0.15–0.53 cm long, 0.47–0.92 cm and an acute angle between the horns. <bold><italic>Ovulate strobili</italic></bold> 14–20 cm long, 8–9.9 cm in diameter, solitary, globose, erect, yellowish green with brown trichomes at emergence, green with blackish trichomes at maturity and with apiculate apex; peduncle 4–7 cm long, 1.2–1.8 cm in diameter, erect, tomentose, brown; megasporophylls 35–81 (108), 7–10 orthostichies with 5–9 sporophylls per orthostichy, 1.7–2.6 × 3.0–4.5 cm, with a truncate distal face, horns straight and 0.32–0.69 cm long, 1.05–1.6 cm between horns and a right angle between the horns. <bold><italic>Seeds</italic></bold> 1.5–2.3 cm, 1–1.6 cm in diameter, ovate and globose, sarcotesta whitish yellow to yellow when immature, light brown at maturity.</p></tp:treatment-sec><tp:treatment-sec sec-type="distribution" id="SECID0EDWDK"><title>Distribution and habitat.</title><p><italic><tp:taxon-name><tp:taxon-name-part taxon-name-part-type="genus" reg="Ceratozamia">Ceratozamia</tp:taxon-name-part><tp:taxon-name-part taxon-name-part-type="species" reg="morettii">morettii</tp:taxon-name-part></tp:taxon-name></italic> is endemic to the Sierra de Chiconquiaco in Veracruz State, Mexico (Fig. <xref ref-type="fig" rid="F21">21B</xref>), here it occurs in cloud forest on karstic rocks and cliffs between 1,150–1,850 m.</p></tp:treatment-sec><tp:treatment-sec sec-type="etymology" id="SECID0EYWDK"><title>Etymology.</title><p>The specific epithet honors the Italian botantist Aldo Moretti from the Orto Botanico and Istituto di Biologia Vegetale at the University of Naples Federico II, in recognition of his scientific contributions to cycad biology (<xref ref-type="bibr" rid="B68">Vázquez-Torres et al. 1998</xref>).</p></tp:treatment-sec><tp:treatment-sec sec-type="Common names" id="SECID0ECXDK"><title>Common names.</title><p>Mexico. Veracruz: Palmita (J. Rees &amp; A.P. Vovides 1663), palmilla (J. Rees &amp; A.P. Vovides 1676).</p></tp:treatment-sec><tp:treatment-sec sec-type="Uses" id="SECID0EHXDK"><title>Uses.</title><p>Leaves are used in flower arrangements to decorate the homes during religious rites (Fig. <xref ref-type="fig" rid="F28">28A</xref>).</p></tp:treatment-sec><tp:treatment-sec sec-type="conservation status" id="SECID0ERXDK"><title>Conservation status.</title><p>(<xref ref-type="bibr" rid="B17">IUCN 2021</xref>). <italic><tp:taxon-name><tp:taxon-name-part taxon-name-part-type="genus" reg="Ceratozamia">Ceratozamia</tp:taxon-name-part><tp:taxon-name-part taxon-name-part-type="species" reg="morettii">morettii</tp:taxon-name-part></tp:taxon-name></italic> has been listed as “Endangered” under criteria B1ab(i,iv,v)+2ab(i,iv,v).</p></tp:treatment-sec><tp:treatment-sec sec-type="discussion" id="SECID0EGYDK"><title>Discussion.</title><p>In leaf morphology, <italic><tp:taxon-name><tp:taxon-name-part taxon-name-part-type="genus" reg="Ceratozamia">Ceratozamia</tp:taxon-name-part><tp:taxon-name-part taxon-name-part-type="species" reg="morettii">morettii</tp:taxon-name-part></tp:taxon-name></italic> is morphologically similar to <italic><tp:taxon-name><tp:taxon-name-part taxon-name-part-type="genus" reg="Ceratozamia">C.</tp:taxon-name-part><tp:taxon-name-part taxon-name-part-type="species" reg="delucana">delucana</tp:taxon-name-part></tp:taxon-name></italic>; however, there are differences in the total size of the plant and in its reproductive structures. The microsporophyll horns of <italic><tp:taxon-name><tp:taxon-name-part taxon-name-part-type="genus" reg="Ceratozamia">C.</tp:taxon-name-part><tp:taxon-name-part taxon-name-part-type="species" reg="morettii">morettii</tp:taxon-name-part></tp:taxon-name></italic> form an acute angle, whereas those of <italic><tp:taxon-name><tp:taxon-name-part taxon-name-part-type="genus" reg="Ceratozamia">C.</tp:taxon-name-part><tp:taxon-name-part taxon-name-part-type="species" reg="delucana">delucana</tp:taxon-name-part></tp:taxon-name></italic> form a right angle. The ovulate strobilus in <italic><tp:taxon-name><tp:taxon-name-part taxon-name-part-type="genus" reg="Ceratozamia">C.</tp:taxon-name-part><tp:taxon-name-part taxon-name-part-type="species" reg="morettii">morettii</tp:taxon-name-part></tp:taxon-name></italic> is green with blackish trichomes at maturity and an apiculate apex. In contrast, in <italic><tp:taxon-name><tp:taxon-name-part taxon-name-part-type="genus" reg="Ceratozamia">C.</tp:taxon-name-part><tp:taxon-name-part taxon-name-part-type="species" reg="delucana">delucana</tp:taxon-name-part></tp:taxon-name></italic>, the ovulate strobilus is green and glabrous at maturity with an acute apex.</p></tp:treatment-sec><tp:treatment-sec sec-type="material" id="SECID0EO1DK"><title>Specimens examined.</title><p>Mexico. <bold>Veracruz: Mun. Chiconquiaco</bold>, 1,700 m, 5 Sep 1981, <italic>A.P. Vovides 687</italic> (XAL); 1,850 m, 18 Dec 1981, <italic>A.P. Vovides 704</italic> (XAL); Sep 1829, <italic>C.J.W. Schiede s/n</italic> (XAL); 1,598 m, 17 Sep 2020, <italic>F. Nicolalde-Morejón et al. 3318</italic>–<italic>3322</italic> (CIB); 26 Nov 1974, <italic>J. Rees 6336</italic> (IEB); 1,700 m, 5 Jun 2018, <italic>L. Lagunes G. 83, 84, 85, 86</italic> (CIB); 1,600 m, 26 Apr 2018, <italic>L. Martínez-Domínguez et al. 1280</italic>–<italic>1290</italic> (CIB); 1,700 m, 3 Dec 2018, <italic>L. Martínez-Domínguez et al. 1567, 1568</italic> (CIB); 1,500 m, 15 Mar 2019, <italic>L. Martínez-Domínguez et al. 1660, 1661</italic> (CIB); 1,550 m, 26 Mar 2019, <italic>L. Martínez-Domínguez et al. 1680, 1681</italic> (CIB); 1,598 m, 17 Sep 2020, <italic>L. Martínez-Domínguez et al. 1931–1934, 1936</italic> (CIB), <italic>1935</italic> (CIB, MEXU). <bold>Mun. Landero y Coss</bold>, 1,750 m, 1 Jan 1976, <italic>J. Rees &amp; A.P. Vovides 1662</italic>–<italic>1664</italic> (XAL); 1,750 m, 23 Sep 1976, <italic>J. Rees &amp; A.P. Vovides 1676</italic> (XAL); 1,830 m, 3 Mar 2011, <italic>L.H. Bojórquez G. et al. 23101–2316</italic> (CIB); 1,472 m, 29 Jan 2015, <italic>L. Martínez-Domínguez et al. 185</italic>–<italic>214</italic> (CIB); 1,765 M, 22 Apr 2008, <italic>M. Vázquez-Torres et al. 8349</italic> (CIB); 3 Mar 2001, <italic>S. Avendaño 5378</italic> (MEXU); 1,520 m, 10 Jan 2001, <italic>T.W. Walters 2001-01-E</italic> (XAL). <bold>Mun. Tenochtitlán</bold>, 1,500 m, 10 Apr 2002, <italic>A. Rincón G. et al. 2996, 2997</italic> (XAL); 1,500 m, 12 Apr 2002, <italic>A. Rincón G. et al. 2998</italic> (XAL). <bold>Mun. Yecuatla</bold>, 1,400 m, 26 May 1981, <italic>C. Gutiérrez B. &amp; A. Montoya L. 134</italic> (MO, XAL); 1,211 m, 28 Sep 2014, <italic>F. Nicolalde-Morejón &amp; L. Martínez-Domínguez 2087</italic>–<italic>2106</italic> (CIB); 1, 200 m, 26 Sep 1976, <italic>J. Rees 1677</italic> (XAL); 1,211 m, 9 Aug 2014, <italic>L. Martínez-Domínguez et al. 161</italic> (CIB).</p></tp:treatment-sec><tp:treatment-sec><!--Section generated to contain objects referenced in tp:taxon-treatment.--><fig id="F7" position="float" orientation="portrait"><object-id xmlns:xlink="http://www.w3.org/1999/xlink" content-type="doi" xlink:type="simple">10.3897/phytokeys.208.80382.figure7</object-id><object-id xmlns:xlink="http://www.w3.org/1999/xlink" content-type="arpha" xlink:type="simple">98434CD7-7033-5886-9CCF-A825CCDCCBBB</object-id><label>Figure 7.</label><caption><p>Plants of <italic><tp:taxon-name><tp:taxon-name-part taxon-name-part-type="genus" reg="Ceratozamia">Ceratozamia</tp:taxon-name-part></tp:taxon-name></italic> in habitat <bold>A</bold><italic><tp:taxon-name><tp:taxon-name-part taxon-name-part-type="genus" reg="Ceratozamia">C.</tp:taxon-name-part><tp:taxon-name-part taxon-name-part-type="species" reg="kuesteriana">kuesteriana</tp:taxon-name-part></tp:taxon-name></italic><bold>B</bold><italic><tp:taxon-name><tp:taxon-name-part taxon-name-part-type="genus" reg="Ceratozamia">C.</tp:taxon-name-part><tp:taxon-name-part taxon-name-part-type="species" reg="latifolia">latifolia</tp:taxon-name-part></tp:taxon-name></italic><bold>C</bold><italic><tp:taxon-name><tp:taxon-name-part taxon-name-part-type="genus" reg="Ceratozamia">C.</tp:taxon-name-part><tp:taxon-name-part taxon-name-part-type="species" reg="leptoceras">leptoceras</tp:taxon-name-part></tp:taxon-name></italic><bold>D</bold><italic><tp:taxon-name><tp:taxon-name-part taxon-name-part-type="genus" reg="Ceratozamia">C.</tp:taxon-name-part><tp:taxon-name-part taxon-name-part-type="species" reg="matudae">matudae</tp:taxon-name-part></tp:taxon-name></italic><bold>E</bold><italic><tp:taxon-name><tp:taxon-name-part taxon-name-part-type="genus" reg="Ceratozamia">C.</tp:taxon-name-part><tp:taxon-name-part taxon-name-part-type="species" reg="mexicana">mexicana</tp:taxon-name-part></tp:taxon-name></italic><bold>F</bold><italic><tp:taxon-name><tp:taxon-name-part taxon-name-part-type="genus" reg="Ceratozamia">C.</tp:taxon-name-part><tp:taxon-name-part taxon-name-part-type="species" reg="miqueliana">miqueliana</tp:taxon-name-part></tp:taxon-name></italic><bold>G</bold><italic><tp:taxon-name><tp:taxon-name-part taxon-name-part-type="genus" reg="Ceratozamia">C.</tp:taxon-name-part><tp:taxon-name-part taxon-name-part-type="species" reg="mirandae">mirandae</tp:taxon-name-part></tp:taxon-name></italic><bold>H</bold><italic><tp:taxon-name><tp:taxon-name-part taxon-name-part-type="genus" reg="Ceratozamia">C.</tp:taxon-name-part><tp:taxon-name-part taxon-name-part-type="species" reg="mixeorum">mixeorum</tp:taxon-name-part></tp:taxon-name></italic><bold>I</bold><italic><tp:taxon-name><tp:taxon-name-part taxon-name-part-type="genus" reg="Ceratozamia">C.</tp:taxon-name-part><tp:taxon-name-part taxon-name-part-type="species" reg="morettii">morettii</tp:taxon-name-part></tp:taxon-name></italic><bold>J</bold> Epiphytic <italic><tp:taxon-name><tp:taxon-name-part taxon-name-part-type="genus" reg="Ceratozamia">C.</tp:taxon-name-part><tp:taxon-name-part taxon-name-part-type="species" reg="morettii">morettii</tp:taxon-name-part></tp:taxon-name></italic>.</p></caption><graphic xmlns:xlink="http://www.w3.org/1999/xlink" xlink:href="phytokeys-208-001_article-80382__-g007.jpg" position="float" orientation="portrait" xlink:type="simple" id="oo_746066.jpg"><uri content-type="original_file" xlink:type="simple">https://binary.pensoft.net/fig/746066</uri></graphic></fig><fig id="F10" position="float" orientation="portrait"><object-id xmlns:xlink="http://www.w3.org/1999/xlink" content-type="doi" xlink:type="simple">10.3897/phytokeys.208.80382.figure10</object-id><object-id xmlns:xlink="http://www.w3.org/1999/xlink" content-type="arpha" xlink:type="simple">365BFC51-503E-54B4-9D4A-D40371F67E58</object-id><label>Figure 10.</label><caption><p>Shapes and pubescence of cataphylls and stipules <bold>A</bold> from left to right: <italic><tp:taxon-name><tp:taxon-name-part taxon-name-part-type="genus" reg="Ceratozamia">Ceratozamia</tp:taxon-name-part><tp:taxon-name-part taxon-name-part-type="species" reg="latifolia">latifolia</tp:taxon-name-part></tp:taxon-name></italic>, <italic><tp:taxon-name><tp:taxon-name-part taxon-name-part-type="genus" reg="Ceratozamia">C.</tp:taxon-name-part><tp:taxon-name-part taxon-name-part-type="species" reg="delucana">delucana</tp:taxon-name-part></tp:taxon-name></italic>, <italic><tp:taxon-name><tp:taxon-name-part taxon-name-part-type="genus" reg="Ceratozamia">C.</tp:taxon-name-part><tp:taxon-name-part taxon-name-part-type="species" reg="morettii">morettii</tp:taxon-name-part></tp:taxon-name></italic> at emergence and <italic><tp:taxon-name><tp:taxon-name-part taxon-name-part-type="genus" reg="Ceratozamia">C.</tp:taxon-name-part><tp:taxon-name-part taxon-name-part-type="species" reg="morettii">morettii</tp:taxon-name-part></tp:taxon-name></italic> at maturity <bold>B</bold> cataphylls of <italic><tp:taxon-name><tp:taxon-name-part taxon-name-part-type="genus" reg="Ceratozamia">C.</tp:taxon-name-part><tp:taxon-name-part taxon-name-part-type="species" reg="delucana">delucana</tp:taxon-name-part></tp:taxon-name></italic><bold>C</bold> stipules of <italic><tp:taxon-name><tp:taxon-name-part taxon-name-part-type="genus" reg="Ceratozamia">C.</tp:taxon-name-part><tp:taxon-name-part taxon-name-part-type="species" reg="morettii">morettii</tp:taxon-name-part></tp:taxon-name></italic><bold>D</bold> stipules of <italic><tp:taxon-name><tp:taxon-name-part taxon-name-part-type="genus" reg="Ceratozamia">C.</tp:taxon-name-part><tp:taxon-name-part taxon-name-part-type="species" reg="matudae">matudae</tp:taxon-name-part></tp:taxon-name></italic>.</p></caption><graphic xmlns:xlink="http://www.w3.org/1999/xlink" xlink:href="phytokeys-208-001_article-80382__-g010.jpg" position="float" orientation="portrait" xlink:type="simple" id="oo_746069.jpg"><uri content-type="original_file" xlink:type="simple">https://binary.pensoft.net/fig/746069</uri></graphic></fig><fig id="F21" position="float" orientation="portrait"><object-id xmlns:xlink="http://www.w3.org/1999/xlink" content-type="doi" xlink:type="simple">10.3897/phytokeys.208.80382.figure21</object-id><object-id xmlns:xlink="http://www.w3.org/1999/xlink" content-type="arpha" xlink:type="simple">55F75C5A-5A5E-52D8-B0E3-D80F8684AD49</object-id><label>Figure 21.</label><caption><p>Distribution of <italic><tp:taxon-name><tp:taxon-name-part taxon-name-part-type="genus" reg="Ceratozamia">Ceratozamia</tp:taxon-name-part></tp:taxon-name></italic> species <bold>A</bold><italic><tp:taxon-name><tp:taxon-name-part taxon-name-part-type="genus" reg="Ceratozamia">C.</tp:taxon-name-part><tp:taxon-name-part taxon-name-part-type="species" reg="mixeorum">mixeorum</tp:taxon-name-part></tp:taxon-name></italic>. <bold>B</bold><italic><tp:taxon-name><tp:taxon-name-part taxon-name-part-type="genus" reg="Ceratozamia">C.</tp:taxon-name-part><tp:taxon-name-part taxon-name-part-type="species" reg="morettii">morettii</tp:taxon-name-part></tp:taxon-name></italic>. <bold>C</bold><italic><tp:taxon-name><tp:taxon-name-part taxon-name-part-type="genus" reg="Ceratozamia">C.</tp:taxon-name-part><tp:taxon-name-part taxon-name-part-type="species" reg="norstogii">norstogii</tp:taxon-name-part></tp:taxon-name></italic><bold>D</bold><italic><tp:taxon-name><tp:taxon-name-part taxon-name-part-type="genus" reg="Ceratozamia">C.</tp:taxon-name-part><tp:taxon-name-part taxon-name-part-type="species" reg="oliversacksii">oliversacksii</tp:taxon-name-part></tp:taxon-name></italic>.</p></caption><graphic xmlns:xlink="http://www.w3.org/1999/xlink" xlink:href="phytokeys-208-001_article-80382__-g021.jpg" position="float" orientation="portrait" xlink:type="simple" id="oo_746080.jpg"><uri content-type="original_file" xlink:type="simple">https://binary.pensoft.net/fig/746080</uri></graphic></fig><fig id="F28" position="float" orientation="portrait"><object-id xmlns:xlink="http://www.w3.org/1999/xlink" content-type="doi" xlink:type="simple">10.3897/phytokeys.208.80382.figure28</object-id><object-id xmlns:xlink="http://www.w3.org/1999/xlink" content-type="arpha" xlink:type="simple">BEDA9A59-B9EF-5502-96CF-12828FA8B9D2</object-id><label>Figure 28.</label><caption><p>Leaves of <italic><tp:taxon-name><tp:taxon-name-part taxon-name-part-type="genus" reg="Ceratozamia">Ceratozamia</tp:taxon-name-part></tp:taxon-name></italic> are used for religious ceremonies <bold>A</bold><italic><tp:taxon-name><tp:taxon-name-part taxon-name-part-type="genus" reg="Ceratozamia">C.</tp:taxon-name-part><tp:taxon-name-part taxon-name-part-type="species" reg="morettii">morettii</tp:taxon-name-part></tp:taxon-name></italic> used during local celebrations in La Estrella (Chiconquiaco municipality, Veracruz, Mexico) <bold>B</bold><italic><tp:taxon-name><tp:taxon-name-part taxon-name-part-type="genus" reg="Ceratozamia">C.</tp:taxon-name-part><tp:taxon-name-part taxon-name-part-type="species" reg="totonacorum">totonacorum</tp:taxon-name-part></tp:taxon-name></italic> used during “San Judas Tadeo” festivities in La Unión Atioyan (Nauzontla municipality, Puebla, Mexico).</p></caption><graphic xmlns:xlink="http://www.w3.org/1999/xlink" xlink:href="phytokeys-208-001_article-80382__-g028.jpg" position="float" orientation="portrait" xlink:type="simple" id="oo_746087.jpg"><uri content-type="original_file" xlink:type="simple">https://binary.pensoft.net/fig/746087</uri></graphic></fig></tp:treatment-sec><ref-list><ref id="B68"><mixed-citation xmlns:xlink="http://www.w3.org/1999/xlink" xlink:type="simple"><person-group><name name-style="western"><surname>Vázquez-Torres</surname><given-names>M</given-names></name><name name-style="western"><surname>Vovides</surname><given-names>AP</given-names></name><name name-style="western"><surname>Vazquez-Torres</surname><given-names>M</given-names></name></person-group> (<year>1998</year>) <article-title>A new species of <italic><tp:taxon-name><tp:taxon-name-part taxon-name-part-type="genus">Ceratozamia</tp:taxon-name-part></tp:taxon-name></italic> (<tp:taxon-name><tp:taxon-name-part taxon-name-part-type="family">Zamiaceae</tp:taxon-name-part></tp:taxon-name>) from Veracruz, Mexico.</article-title><source>Novon</source><volume>8</volume>(<issue>1</issue>): <fpage>87</fpage>–<lpage>90</lpage>. <ext-link xlink:type="simple" ext-link-type="doi" xlink:href="10.2307/3391902">https://doi.org/10.2307/3391902</ext-link></mixed-citation></ref><ref id="B17"><mixed-citation xmlns:xlink="http://www.w3.org/1999/xlink" xlink:type="simple">IUCN (<year>2021</year>) The IUCN Red List of Threatened Species. Version 2021–3. <ext-link xlink:type="simple" ext-link-type="uri" xlink:href="https://www.iucnredlist.org">https://www.iucnredlist.org</ext-link> [Accessed 10.6.2022]</mixed-citation></ref></ref-list></tp:taxon-treatment>
