# Supplementary material for: ﻿Monograph of Ceratozamia (Zamiaceae, Cycadales): an endangered genus
Source: PhytoKeys. 2022 Sep 21;208:1–102. doi: 10.3897/phytokeys.208.80382 (PMC9849018; doi:10.3897/phytokeys.208.80382)
Supplement: XML Treatment for Ceratozamia norstogii [file phytokeys.208.80382-treatment24.xml]

<!DOCTYPE tp:taxon-treatment
  PUBLIC "-//TaxonX//DTD Taxonomic Treatment Publishing DTD v0 20100105//EN" "tax-treatment-NSO.dtd">
<tp:taxon-treatment xmlns:tp="http://www.plazi.org/taxpub"><tp:treatment-meta><kwd-group><label>Taxon classification</label><kwd>
                <named-content content-type="kingdom">Plantae</named-content>
              </kwd><kwd>
                <named-content content-type="order">Cycadales</named-content>
              </kwd><kwd>
                <named-content content-type="family">Zamiaceae</named-content>
              </kwd></kwd-group><mixed-citation publication-type="journal"><person-group><name><surname>Martínez-Domínguez</surname><given-names>Lilí</given-names></name><name><surname>Nicolalde-Morejón</surname><given-names>Fernando</given-names></name><name><surname>Vergara-Silva</surname><given-names>Francisco</given-names></name><name><surname>Stevenson</surname><given-names>Dennis Wm.</given-names></name></person-group><article-title>﻿Monograph of <italic><tp:taxon-name><tp:taxon-name-part taxon-name-part-type="genus" reg="Ceratozamia">Ceratozamia</tp:taxon-name-part></tp:taxon-name></italic> (<tp:taxon-name><tp:taxon-name-part taxon-name-part-type="family">Zamiaceae</tp:taxon-name-part></tp:taxon-name>, <tp:taxon-name><tp:taxon-name-part taxon-name-part-type="order">Cycadales</tp:taxon-name-part></tp:taxon-name>): an endangered genus</article-title><source>PhytoKeys</source><day>21</day><month>09</month><year>2022</year><volume>208</volume><fpage>1</fpage><lpage>102</lpage><pub-id pub-id-type="doi">10.3897/phytokeys.208.80382</pub-id></mixed-citation></tp:treatment-meta><tp:nomenclature><label>﻿23.</label><tp:taxon-name>
              <object-id xmlns:xlink="http://www.w3.org/1999/xlink" content-type="arpha" xlink:type="simple">9CBD0D5C-5572-52D3-953F-80AA0BABEA34</object-id>
              <tp:taxon-name-part taxon-name-part-type="genus" reg="Ceratozamia">Ceratozamia</tp:taxon-name-part>
              <tp:taxon-name-part taxon-name-part-type="species" reg="norstogii">norstogii</tp:taxon-name-part>
            </tp:taxon-name><tp:taxon-authority>D.W.Stev., Brittonia 34: 181. 1982</tp:taxon-authority><xref ref-type="fig" rid="F27">Fig. 27A</xref></tp:nomenclature><tp:treatment-sec sec-type="material" id="SECID0EB5DK"><title>Type.</title><p>Mexico. Chiapas: Rancho Fenia, Mar-Apr 1925, <italic>C. Purpus 6</italic> ♀ (holotype: NY! [00001116]; isotypes: F! [acc. # 1530231], MO!, US! [00620294]).</p></tp:treatment-sec><tp:treatment-sec sec-type="description" id="SECID0EJ5DK"><title>Description.</title><p><bold><italic>Stem</italic></bold> 30–60 cm long, 20–40 cm in diameter, epigeous, erect and decumbent. <bold><italic>Cataphylls</italic></bold> 4.5–6 × 2.5–6.4 cm wide at the base, persistent, long triangular, reddish brown, densely brown tomentose at emergence, tomentose at maturity, apex acuminate. <bold><italic>Leaves</italic></bold> 5–48, 50–126 cm long, ascending, copperish brown at emergence with whitish gray trichomes, glabrous at maturity. <bold><italic>Petiole</italic></bold> 10–49 cm long, terete, twisted, copperish with abundant greyish trichomes in young leaves, copperish and glabrous in mature leaves; with 30–60 robust prickles, 0.11–0.31 cm long. <bold><italic>Rachis</italic></bold> 40–88 cm long, terete, twisted, copperish with abundant greyish trichomes in young leaves, copperish and glabrous in mature leaves, with prickles. <bold><italic>Leaflets</italic></bold> 33–91 pairs, opposite to subopposite, insertion irregular to in one plane, linear, in general longitudinally planar, not basally falcate to basally falcate, coriaceous, strongly involute to caniculate, green with yellowish green base and with adaxial side glabrous and abaxial side glaucous, distal end with entire margins, acute and symmetric at the apex, attenuate at base, with conspicuous and light-green veins; median leaflets 14–48 × 0.21–0.46 cm, 0.2–1.3 cm between leaflets; articulations 0.08–0.66 cm wide, yellowish. <bold><italic>Pollen strobili</italic></bold> 13.2–25 cm long, 3.1–8 cm in diameter, solitary, cylindrical, erect, brown with reddish brown trichomes at emergence, yellowish green to cream at maturity; peduncle 2.0–5.5 cm long, 1.3–2.3 cm in diameter, tomentose, brown; microsporophylls 0.92–1.16 × 0.86–0.1.1 cm, discoid with a non-recurved distal face and a lobate fertile portion, infertile portion 0.36–0.45 cm long and orbicular with straight horns 0.07–0.13 cm long, 0.35–0.56 cm and an acute angle between the horns. <bold><italic>Ovulate strobili</italic></bold> 21–35 cm long, 8.5–10.5 cm in diameter, solitary, cylindrical, erect, green with abundant blackish trichomes at emergence, grayish green with abundant blackish trichomes at maturity, acuminate apex; peduncle 4.8–9 cm long, 1.8–2.2 cm in diameter, erect, tomentose, brown; megasporophylls 42–63, 6–7 orthostichies with 7–9 sporophylls per orthostichy, 2.6–3.0 × 3.6–4.0 cm, with a truncated distal face, horns straight and 0.37–0.58 cm long, 0.37–0.42 cm between horns with a right angle between the horns. <bold><italic>Seeds</italic></bold> 2.0–3.5 cm long, 1.1–1.9 cm in diameter ovate, sarcotesta whitish pink when immature, light brown at maturity.</p></tp:treatment-sec><tp:treatment-sec sec-type="distribution" id="SECID0ER6DK"><title>Distribution and habitat.</title><p><italic><tp:taxon-name><tp:taxon-name-part taxon-name-part-type="genus" reg="Ceratozamia">Ceratozamia</tp:taxon-name-part><tp:taxon-name-part taxon-name-part-type="species" reg="norstogii">norstogii</tp:taxon-name-part></tp:taxon-name></italic> is distributed in mountainous regions in Chiapas and Oaxaca States, Mexico (Fig. <xref ref-type="fig" rid="F21">21C</xref>), where it occurs on karstic rocks in pine-oak forest and the transition between pine forest and oak forest between 800–1,650 m.</p></tp:treatment-sec><tp:treatment-sec sec-type="etymology" id="SECID0EGAEK"><title>Etymology.</title><p>This species was named in honor of Knut Norstog, for his extensive and significant contributions to cycad biology (<xref ref-type="bibr" rid="B61">Stevenson 1982</xref>).</p></tp:treatment-sec><tp:treatment-sec sec-type="Common names" id="SECID0EQAEK"><title>Common names.</title><p>None recorded.</p></tp:treatment-sec><tp:treatment-sec sec-type="Uses" id="SECID0EVAEK"><title>Uses.</title><p>None recorded.</p></tp:treatment-sec><tp:treatment-sec sec-type="conservation status" id="SECID0E1AEK"><title>Conservation status.</title><p>(<xref ref-type="bibr" rid="B17">IUCN 2021</xref>). The currect category of threat to <italic><tp:taxon-name><tp:taxon-name-part taxon-name-part-type="genus" reg="Ceratozamia">Ceratozamia</tp:taxon-name-part><tp:taxon-name-part taxon-name-part-type="species" reg="norstogii">norstogii</tp:taxon-name-part></tp:taxon-name></italic> is “Endangered” under criteria A2abd; B1ab(iii,iv,v); C1.</p></tp:treatment-sec><tp:treatment-sec sec-type="discussion" id="SECID0EPBEK"><title>Discussion.</title><p><italic><tp:taxon-name><tp:taxon-name-part taxon-name-part-type="genus" reg="Ceratozamia">Ceratozamia</tp:taxon-name-part><tp:taxon-name-part taxon-name-part-type="species" reg="norstogii">norstogii</tp:taxon-name-part></tp:taxon-name></italic> is easily diagnosable by its petiole and raquis twisted. The linear leaflets are coriaceous, strongly involute and appear caniculate and have an acute apex.</p></tp:treatment-sec><tp:treatment-sec sec-type="material" id="SECID0EACEK"><title>Specimens examined.</title><p>Mexico. <bold>Chiapas: Mun. Cintalapa</bold>, 1,100 m, 19 Mar 1993, <italic>A.P. Vovides et al. 1230, 1231, 1233, 1235</italic> (XAL); 1,600 m, 3 Nov 1971, <italic>D.E. Breedlove 21813</italic> (MEXU, MO); 1,600 m, 21 Apr 1972, <italic>D.E. Breedlove 24709</italic> (MO); 1,600 m, 12 Oct 1979, <italic>D.E. Breedlove 44431</italic> (MEXU); 800 m, 4 May 1988, <italic>E. Palacios E. 375</italic> (CHIP, IBUG); 1,240 m, 6 Jun 1993, <italic>E. Palacios E. 2155</italic> (CHIP); 1,280 m, 22 May 2001, <italic>J.M. Lázaro-Zermeño 251</italic> (CHIP); 1,038 m, 20 Jun 2018, <italic>F. Nicolalde-Morejón et al. 2762–2770</italic> (CIB); 1,325 m, 20 Jun 2018, <italic>F. Nicolalde-Morejón et al. 2771–2780</italic> (CIB); 1,038 m, 20 Jun 2018, <italic>L. Martínez-Domínguez et al. 1326</italic>–<italic>1334</italic> (CIB), <italic>1335</italic> (CIB, MEXU); 1,325 m, 20 Jun 2018, <italic>L. Martínez-Domínguez et al. 1337</italic>–<italic>1349</italic> (CIB); 1,100 m, 5 Oct 1995, <italic>M.A. Pérez-Farrera 775</italic> (<abbrev xmlns:xlink="http://www.w3.org/1999/xlink" xlink:title="Chiapas Highlands" id="ABBRID0EGDEK" xlink:type="simple">CH</abbrev>, CIB, XAL); <italic>5 Dec 1996, M.A. Pérez-Farrera 1483</italic> (HEM). <bold>Oaxaca: Mun. San Miguel Chimalapa</bold>, 1,120 m, 1 Apr 1996, <italic>S. Salas-Morales et al. 1173</italic> (SERO, XAL). <bold>Mun. Santo Domingo Zanatepec</bold>, 800 m, 22 Jun 2018, <italic>F. Nicolalde-Morejón et al. 2819–2828</italic> (CIB); 800 m, 22 Jun 2018, <italic>L. Martínez-Domínguez et al. 1380, 1381, 1383, 1386, 1389–1391, 1394, 1396, 1399</italic> (CIB).</p></tp:treatment-sec><tp:treatment-sec><!--Section generated to contain objects referenced in tp:taxon-treatment.--><fig id="F27" position="float" orientation="portrait"><object-id xmlns:xlink="http://www.w3.org/1999/xlink" content-type="doi" xlink:type="simple">10.3897/phytokeys.208.80382.figure27</object-id><object-id xmlns:xlink="http://www.w3.org/1999/xlink" content-type="arpha" xlink:type="simple">E3201EAA-788F-5BCE-A682-95D0D6C3C293</object-id><label>Figure 27.</label><caption><p>Plants of <italic><tp:taxon-name><tp:taxon-name-part taxon-name-part-type="genus" reg="Ceratozamia">Ceratozamia</tp:taxon-name-part></tp:taxon-name></italic> in habitat. <bold>A</bold><italic><tp:taxon-name><tp:taxon-name-part taxon-name-part-type="genus" reg="Ceratozamia">C.</tp:taxon-name-part><tp:taxon-name-part taxon-name-part-type="species" reg="norstogii">norstogii</tp:taxon-name-part></tp:taxon-name></italic><bold>B</bold><italic><tp:taxon-name><tp:taxon-name-part taxon-name-part-type="genus" reg="Ceratozamia">C.</tp:taxon-name-part><tp:taxon-name-part taxon-name-part-type="species" reg="oliversacksii">oliversacksii</tp:taxon-name-part></tp:taxon-name></italic><bold>C</bold><italic><tp:taxon-name><tp:taxon-name-part taxon-name-part-type="genus" reg="Ceratozamia">C.</tp:taxon-name-part><tp:taxon-name-part taxon-name-part-type="species" reg="robusta">robusta</tp:taxon-name-part></tp:taxon-name></italic><bold>D</bold><italic><tp:taxon-name><tp:taxon-name-part taxon-name-part-type="genus" reg="Ceratozamia">C.</tp:taxon-name-part><tp:taxon-name-part taxon-name-part-type="species" reg="sabatoi">sabatoi</tp:taxon-name-part></tp:taxon-name></italic><bold>E</bold><italic><tp:taxon-name><tp:taxon-name-part taxon-name-part-type="genus" reg="Ceratozamia">C.</tp:taxon-name-part><tp:taxon-name-part taxon-name-part-type="species" reg="santillanii">santillanii</tp:taxon-name-part></tp:taxon-name></italic><bold>F</bold><italic><tp:taxon-name><tp:taxon-name-part taxon-name-part-type="genus" reg="Ceratozamia">C.</tp:taxon-name-part><tp:taxon-name-part taxon-name-part-type="species" reg="tenuis">tenuis</tp:taxon-name-part></tp:taxon-name></italic><bold>G</bold><italic><tp:taxon-name><tp:taxon-name-part taxon-name-part-type="genus" reg="Ceratozamia">C.</tp:taxon-name-part><tp:taxon-name-part taxon-name-part-type="species" reg="totonacorum">totonacorum</tp:taxon-name-part></tp:taxon-name></italic><bold>H</bold><italic><tp:taxon-name><tp:taxon-name-part taxon-name-part-type="genus" reg="Ceratozamia">C.</tp:taxon-name-part><tp:taxon-name-part taxon-name-part-type="species" reg="vovidesii">vovidesii</tp:taxon-name-part></tp:taxon-name></italic><bold>I</bold><italic><tp:taxon-name><tp:taxon-name-part taxon-name-part-type="genus" reg="Ceratozamia">C.</tp:taxon-name-part><tp:taxon-name-part taxon-name-part-type="species" reg="zaragozae">zaragozae</tp:taxon-name-part></tp:taxon-name></italic>.</p></caption><graphic xmlns:xlink="http://www.w3.org/1999/xlink" xlink:href="phytokeys-208-001_article-80382__-g027.jpg" position="float" orientation="portrait" xlink:type="simple" id="oo_746086.jpg"><uri content-type="original_file" xlink:type="simple">https://binary.pensoft.net/fig/746086</uri></graphic></fig><fig id="F21" position="float" orientation="portrait"><object-id xmlns:xlink="http://www.w3.org/1999/xlink" content-type="doi" xlink:type="simple">10.3897/phytokeys.208.80382.figure21</object-id><object-id xmlns:xlink="http://www.w3.org/1999/xlink" content-type="arpha" xlink:type="simple">55F75C5A-5A5E-52D8-B0E3-D80F8684AD49</object-id><label>Figure 21.</label><caption><p>Distribution of <italic><tp:taxon-name><tp:taxon-name-part taxon-name-part-type="genus" reg="Ceratozamia">Ceratozamia</tp:taxon-name-part></tp:taxon-name></italic> species <bold>A</bold><italic><tp:taxon-name><tp:taxon-name-part taxon-name-part-type="genus" reg="Ceratozamia">C.</tp:taxon-name-part><tp:taxon-name-part taxon-name-part-type="species" reg="mixeorum">mixeorum</tp:taxon-name-part></tp:taxon-name></italic>. <bold>B</bold><italic><tp:taxon-name><tp:taxon-name-part taxon-name-part-type="genus" reg="Ceratozamia">C.</tp:taxon-name-part><tp:taxon-name-part taxon-name-part-type="species" reg="morettii">morettii</tp:taxon-name-part></tp:taxon-name></italic>. <bold>C</bold><italic><tp:taxon-name><tp:taxon-name-part taxon-name-part-type="genus" reg="Ceratozamia">C.</tp:taxon-name-part><tp:taxon-name-part taxon-name-part-type="species" reg="norstogii">norstogii</tp:taxon-name-part></tp:taxon-name></italic><bold>D</bold><italic><tp:taxon-name><tp:taxon-name-part taxon-name-part-type="genus" reg="Ceratozamia">C.</tp:taxon-name-part><tp:taxon-name-part taxon-name-part-type="species" reg="oliversacksii">oliversacksii</tp:taxon-name-part></tp:taxon-name></italic>.</p></caption><graphic xmlns:xlink="http://www.w3.org/1999/xlink" xlink:href="phytokeys-208-001_article-80382__-g021.jpg" position="float" orientation="portrait" xlink:type="simple" id="oo_746080.jpg"><uri content-type="original_file" xlink:type="simple">https://binary.pensoft.net/fig/746080</uri></graphic></fig></tp:treatment-sec><ref-list><ref id="B61"><mixed-citation xmlns:xlink="http://www.w3.org/1999/xlink" xlink:type="simple"><person-group><name name-style="western"><surname>Stevenson</surname><given-names>DW</given-names></name></person-group> (<year>1982</year>) <article-title>A new species of <italic><tp:taxon-name><tp:taxon-name-part taxon-name-part-type="genus">Ceratozamia</tp:taxon-name-part></tp:taxon-name></italic> (<tp:taxon-name><tp:taxon-name-part taxon-name-part-type="family">Zamiaceae</tp:taxon-name-part></tp:taxon-name>) from Chiapas, Mexico.</article-title><source>Brittonia</source><volume>34</volume>(<issue>2</issue>): <fpage>181</fpage>–<lpage>184</lpage>. <ext-link xlink:type="simple" ext-link-type="doi" xlink:href="10.2307/2806372">https://doi.org/10.2307/2806372</ext-link></mixed-citation></ref><ref id="B17"><mixed-citation xmlns:xlink="http://www.w3.org/1999/xlink" xlink:type="simple">IUCN (<year>2021</year>) The IUCN Red List of Threatened Species. Version 2021–3. <ext-link xlink:type="simple" ext-link-type="uri" xlink:href="https://www.iucnredlist.org">https://www.iucnredlist.org</ext-link> [Accessed 10.6.2022]</mixed-citation></ref></ref-list></tp:taxon-treatment>
