# Supplementary material for: ﻿Monograph of Ceratozamia (Zamiaceae, Cycadales): an endangered genus
Source: PhytoKeys. 2022 Sep 21;208:1–102. doi: 10.3897/phytokeys.208.80382 (PMC9849018; doi:10.3897/phytokeys.208.80382)
Supplement: XML Treatment for Ceratozamia oliversacksii [file phytokeys.208.80382-treatment25.xml]

<!DOCTYPE tp:taxon-treatment
  PUBLIC "-//TaxonX//DTD Taxonomic Treatment Publishing DTD v0 20100105//EN" "tax-treatment-NSO.dtd">
<tp:taxon-treatment xmlns:tp="http://www.plazi.org/taxpub"><tp:treatment-meta><kwd-group><label>Taxon classification</label><kwd>
                <named-content content-type="kingdom">Plantae</named-content>
              </kwd><kwd>
                <named-content content-type="order">Cycadales</named-content>
              </kwd><kwd>
                <named-content content-type="family">Zamiaceae</named-content>
              </kwd></kwd-group><mixed-citation publication-type="journal"><person-group><name><surname>Martínez-Domínguez</surname><given-names>Lilí</given-names></name><name><surname>Nicolalde-Morejón</surname><given-names>Fernando</given-names></name><name><surname>Vergara-Silva</surname><given-names>Francisco</given-names></name><name><surname>Stevenson</surname><given-names>Dennis Wm.</given-names></name></person-group><article-title>﻿Monograph of <italic><tp:taxon-name><tp:taxon-name-part taxon-name-part-type="genus" reg="Ceratozamia">Ceratozamia</tp:taxon-name-part></tp:taxon-name></italic> (<tp:taxon-name><tp:taxon-name-part taxon-name-part-type="family">Zamiaceae</tp:taxon-name-part></tp:taxon-name>, <tp:taxon-name><tp:taxon-name-part taxon-name-part-type="order">Cycadales</tp:taxon-name-part></tp:taxon-name>): an endangered genus</article-title><source>PhytoKeys</source><day>21</day><month>09</month><year>2022</year><volume>208</volume><fpage>1</fpage><lpage>102</lpage><pub-id pub-id-type="doi">10.3897/phytokeys.208.80382</pub-id></mixed-citation></tp:treatment-meta><tp:nomenclature><label>﻿24.</label><tp:taxon-name>
              <object-id xmlns:xlink="http://www.w3.org/1999/xlink" content-type="arpha" xlink:type="simple">2644CF65-A3C5-560F-907C-3AA4FF9B52EF</object-id>
              <tp:taxon-name-part taxon-name-part-type="genus" reg="Ceratozamia">Ceratozamia</tp:taxon-name-part>
              <tp:taxon-name-part taxon-name-part-type="species" reg="oliversacksii">oliversacksii</tp:taxon-name-part>
            </tp:taxon-name><tp:taxon-authority>D.W.Stev., Mart.-Domínguez &amp; Nic.-Mor., Kew Bull. 77: 212. 2022</tp:taxon-authority><xref ref-type="fig" rid="F27">Fig. 27B</xref></tp:nomenclature><tp:treatment-sec sec-type="material" id="SECID0E6EEK"><title>Type.</title><p>Mexico. Oaxaca: Mun. Candelaria Loxicha, Cerro Perico, 1,616 m, 10 Jun 2021, <italic>L. Martínez-Domínguez et al. 2261</italic> ♀ (holotype: CIB! [acc. # 23411UV]; isotypes: K!, MEXU!, NY!).</p></tp:treatment-sec><tp:treatment-sec sec-type="description" id="SECID0EHFEK"><title>Description.</title><p><bold><italic>Stem</italic></bold> 30–80 cm long, 10–40 cm in diameter, epigeous, decumbent. <bold><italic>Cataphylls</italic></bold> 6.5–7.5 × 1.6–2.0 cm wide at the base, persistent, triangular, reddish brown, brown tomentose at emergence, glabrous at maturity, apex acuminate. <bold><italic>Leaves</italic></bold> 7–36 (50), 124–258 cm long, descending, green at emergence with brown trichomes, glabrous at maturity. <bold><italic>Petiole</italic></bold> 45–110 cm long, terete, linear, green at emergence, dark green in mature leaves; with 40–65 thin prickles, 0.50–0.70 cm long. <bold><italic>Rachis</italic></bold> 85–182 cm long, terete, linear, dark green in mature leaves with prickles. <bold><italic>Leaflets</italic></bold> 24–47 pairs, opposite to subopposite, insertion in one plane, linear, longitudinally curved abaxially to planar, not basally falcate, papyraceous, flat, green with adaxial and abaxial sides glabrous, distal end with entire margins, acuminate and symmetrical (rarely asymmetrical) at the apex, attenuate at base, with conspicuous and light-green veins; median leaflets 25–40 × 2.3–3.6 cm, 2.0–3.3 cm between leaflets; articulations 0.5–1.1 cm wide, green. <bold><italic>Pollen strobili</italic></bold> 20–35 cm long, 3.0–5.7 cm in diameter, solitary, cylindrical, erect, greenish with reddish trichomes at emergence, greenish yellow with reddish brown trichomes at maturity; peduncle 10–15 cm long, 1.2–1.8 cm in diameter, pubescent, reddish brown; microsporophylls 2.5–2.75 × 0.99–1.28 cm, obconic with a non-recurved distal face and a lobate fertile portion, infertile portion 0.60–0.80 cm long and a rounded with straight horns 0.08–0.18 cm long, 0.50–0.70 cm and an acute angle between the horns. <bold><italic>Ovulate strobili</italic></bold> 33–36 cm long, 11.5–14 cm in diameter, solitary, cylindrical, erect, greenish yellow with few reddish trichomes at emergence, green with brown to reddish brown trichomes or glabrous at maturity, acute apex; peduncle 8.0–10.0 cm long, 1.4–1.6 cm in diameter, erect, pubescent, light brown; megasporophylls 80–210, 9–10 orthostichies with 11–13 sporophylls per orthostichy, 2.3–2.9 × 3.9–5.0 cm, with a truncate distal face, horns straight and 0.31–0.53 cm long, 1.33–1.40 cm between horns with a right angle between the horns. <bold><italic>Seeds</italic></bold> 2.45–2.65 cm long, 1.4–1.6 cm in diameter, ovate, sarcotesta whitish yellow to yellow when immature, light brown at maturity.</p></tp:treatment-sec><tp:treatment-sec sec-type="distribution" id="SECID0EPGEK"><title>Distribution and habitat.</title><p><italic><tp:taxon-name><tp:taxon-name-part taxon-name-part-type="genus" reg="Ceratozamia">Ceratozamia</tp:taxon-name-part><tp:taxon-name-part taxon-name-part-type="species" reg="oliversacksii">oliversacksii</tp:taxon-name-part></tp:taxon-name></italic> occurs along the Eastern Sierra Madre del Sur in the Oaxacan Highlands, Mexico (Fig. <xref ref-type="fig" rid="F21">21D</xref>), it is found on karstic rocks with abundant organic matter in cloud forest and the transition zone between it and pine forest between 1,040 to 1,850 m.</p></tp:treatment-sec><tp:treatment-sec sec-type="etymology" id="SECID0EEHEK"><title>Etymology.</title><p>The specific epithet honors Oliver Sacks, who loved cycads and was a distinguished American neurologist and historian of science. Sacks published Island of the Color Blind and Cycad Island (<xref ref-type="bibr" rid="B56">Sacks 1997</xref>) and Oaxaca Journal (<xref ref-type="bibr" rid="B57">Sacks 2002</xref>) (<xref ref-type="bibr" rid="B30">Martínez-Domínguez et al. 2022b</xref>).</p></tp:treatment-sec><tp:treatment-sec sec-type="Common names" id="SECID0EWHEK"><title>Common names.</title><p>None recorded.</p></tp:treatment-sec><tp:treatment-sec sec-type="Uses" id="SECID0E2HEK"><title>Uses.</title><p>None recorded.</p></tp:treatment-sec><tp:treatment-sec sec-type="Preliminary conservation status" id="SECID0EAIEK"><title>Preliminary conservation status.</title><p><italic><tp:taxon-name><tp:taxon-name-part taxon-name-part-type="genus" reg="Ceratozamia">Ceratozamia</tp:taxon-name-part><tp:taxon-name-part taxon-name-part-type="species" reg="oliversacksii">oliversacksii</tp:taxon-name-part></tp:taxon-name></italic> should be listed as “Vulnerable (V)”. We visited four populations in Oaxaca in which each population size was between 50 to 300 adult plants. We observed different age classes from seedling to reproductive individuals.</p></tp:treatment-sec><tp:treatment-sec sec-type="discussion" id="SECID0ERIEK"><title>Discussion.</title><p><italic><tp:taxon-name><tp:taxon-name-part taxon-name-part-type="genus" reg="Ceratozamia">Ceratozamia</tp:taxon-name-part><tp:taxon-name-part taxon-name-part-type="species" reg="oliversacksii">oliversacksii</tp:taxon-name-part></tp:taxon-name></italic> is similar to <italic><tp:taxon-name><tp:taxon-name-part taxon-name-part-type="genus" reg="Ceratozamia">C.</tp:taxon-name-part><tp:taxon-name-part taxon-name-part-type="species" reg="robusta">robusta</tp:taxon-name-part></tp:taxon-name></italic> and <italic><tp:taxon-name><tp:taxon-name-part taxon-name-part-type="genus" reg="Ceratozamia">C.</tp:taxon-name-part><tp:taxon-name-part taxon-name-part-type="species" reg="leptoceras">leptoceras</tp:taxon-name-part></tp:taxon-name></italic> but is characterized by green leaves at emergence and the combination of linear and papyraceous leaflets. The ovulate strobili have 11 to 13 sporophylls per orthostichies and an acute apex, acute horns of megasporophylls up to 0.53 cm long, and microsporophylls with a rounded distal face and straight horns.</p></tp:treatment-sec><tp:treatment-sec sec-type="material" id="SECID0EYJEK"><title>Specimens examined.</title><p>Mexico. <bold>Oaxaca: Mun. Candelaria Loxicha</bold>, 1,380 m, 3 May 2005, <italic>A. Luna-José &amp; B. Rendón-Aguilar 1472, 1473</italic> (XAL); 1,630 m, 23 Jun 2019, <italic>F. Nicolalde-Morejón &amp; L. Martínez-Domínguez 3231–3243</italic> (CIB); 1,630 m, 23 Jun 2019, <italic>L. Martínez-Domínguez &amp; F. Nicolalde-Morejón 1832–1839</italic> (CIB), <italic>1840</italic> (CIB, MEXU); 1,418 m, 20 April 2021, <italic>L. Martínez-Domínguez et al. 2160, 2161</italic> (CIB); 1,616 m, 10 Jun 2021, <italic>M. Rios-Méndez et al. 105</italic> (CIB). <bold>Mun. San Agustín Loxicha</bold>, 1,760 m, 12 Oct 2003, <italic>A. Luna-José &amp; B. Rendón-Aguilar</italic> 5<italic>18</italic> (XAL); 1,400 m, 23 Jun 2019, <italic>F. Nicolalde-Morejón &amp; L. Martínez-Domínguez 3229, 3230</italic> (CIB); 1,400 m, 23 Jun 2019, <italic>L. Martínez-Domínguez &amp; F. Nicolalde-Morejón 1829–1831</italic> (CIB). <bold>Mun. Santa Catarina Juquila</bold>, 1,850 m, 13 Apr 1965, <italic>J. Rzedowski</italic> 1<italic>9557</italic> (ENCB); 1,450–1,700 m, 11 Feb 1965, <italic>R. McVaugh 22346</italic> (ENCB; MICH). <bold>Mun. San Miguel del Puerto</bold>, 1,060 m, 25 Jun 2019, <italic>F. Nicolalde-Morejón &amp; L. Martínez-Domínguez 3244–3249</italic> (CIB);1,430 m, 17 Apr 2000, <italic>J. Rivera H. et al. 2378</italic> (FCME, SERO); 1,060 m, 25 Jun 2019, <italic>L. Martínez-Domínguez &amp; F. Nicolalde-Morejón 1847–1849, 1851, 1852</italic> (CIB), <italic>1850</italic> (CIB, MEXU); 1,040 m, 1 Apr 2003, <italic>L. Schibli et al. 152</italic> (SERO).</p></tp:treatment-sec><tp:treatment-sec><!--Section generated to contain objects referenced in tp:taxon-treatment.--><fig id="F27" position="float" orientation="portrait"><object-id xmlns:xlink="http://www.w3.org/1999/xlink" content-type="doi" xlink:type="simple">10.3897/phytokeys.208.80382.figure27</object-id><object-id xmlns:xlink="http://www.w3.org/1999/xlink" content-type="arpha" xlink:type="simple">E3201EAA-788F-5BCE-A682-95D0D6C3C293</object-id><label>Figure 27.</label><caption><p>Plants of <italic><tp:taxon-name><tp:taxon-name-part taxon-name-part-type="genus" reg="Ceratozamia">Ceratozamia</tp:taxon-name-part></tp:taxon-name></italic> in habitat. <bold>A</bold><italic><tp:taxon-name><tp:taxon-name-part taxon-name-part-type="genus" reg="Ceratozamia">C.</tp:taxon-name-part><tp:taxon-name-part taxon-name-part-type="species" reg="norstogii">norstogii</tp:taxon-name-part></tp:taxon-name></italic><bold>B</bold><italic><tp:taxon-name><tp:taxon-name-part taxon-name-part-type="genus" reg="Ceratozamia">C.</tp:taxon-name-part><tp:taxon-name-part taxon-name-part-type="species" reg="oliversacksii">oliversacksii</tp:taxon-name-part></tp:taxon-name></italic><bold>C</bold><italic><tp:taxon-name><tp:taxon-name-part taxon-name-part-type="genus" reg="Ceratozamia">C.</tp:taxon-name-part><tp:taxon-name-part taxon-name-part-type="species" reg="robusta">robusta</tp:taxon-name-part></tp:taxon-name></italic><bold>D</bold><italic><tp:taxon-name><tp:taxon-name-part taxon-name-part-type="genus" reg="Ceratozamia">C.</tp:taxon-name-part><tp:taxon-name-part taxon-name-part-type="species" reg="sabatoi">sabatoi</tp:taxon-name-part></tp:taxon-name></italic><bold>E</bold><italic><tp:taxon-name><tp:taxon-name-part taxon-name-part-type="genus" reg="Ceratozamia">C.</tp:taxon-name-part><tp:taxon-name-part taxon-name-part-type="species" reg="santillanii">santillanii</tp:taxon-name-part></tp:taxon-name></italic><bold>F</bold><italic><tp:taxon-name><tp:taxon-name-part taxon-name-part-type="genus" reg="Ceratozamia">C.</tp:taxon-name-part><tp:taxon-name-part taxon-name-part-type="species" reg="tenuis">tenuis</tp:taxon-name-part></tp:taxon-name></italic><bold>G</bold><italic><tp:taxon-name><tp:taxon-name-part taxon-name-part-type="genus" reg="Ceratozamia">C.</tp:taxon-name-part><tp:taxon-name-part taxon-name-part-type="species" reg="totonacorum">totonacorum</tp:taxon-name-part></tp:taxon-name></italic><bold>H</bold><italic><tp:taxon-name><tp:taxon-name-part taxon-name-part-type="genus" reg="Ceratozamia">C.</tp:taxon-name-part><tp:taxon-name-part taxon-name-part-type="species" reg="vovidesii">vovidesii</tp:taxon-name-part></tp:taxon-name></italic><bold>I</bold><italic><tp:taxon-name><tp:taxon-name-part taxon-name-part-type="genus" reg="Ceratozamia">C.</tp:taxon-name-part><tp:taxon-name-part taxon-name-part-type="species" reg="zaragozae">zaragozae</tp:taxon-name-part></tp:taxon-name></italic>.</p></caption><graphic xmlns:xlink="http://www.w3.org/1999/xlink" xlink:href="phytokeys-208-001_article-80382__-g027.jpg" position="float" orientation="portrait" xlink:type="simple" id="oo_746086.jpg"><uri content-type="original_file" xlink:type="simple">https://binary.pensoft.net/fig/746086</uri></graphic></fig><fig id="F21" position="float" orientation="portrait"><object-id xmlns:xlink="http://www.w3.org/1999/xlink" content-type="doi" xlink:type="simple">10.3897/phytokeys.208.80382.figure21</object-id><object-id xmlns:xlink="http://www.w3.org/1999/xlink" content-type="arpha" xlink:type="simple">55F75C5A-5A5E-52D8-B0E3-D80F8684AD49</object-id><label>Figure 21.</label><caption><p>Distribution of <italic><tp:taxon-name><tp:taxon-name-part taxon-name-part-type="genus" reg="Ceratozamia">Ceratozamia</tp:taxon-name-part></tp:taxon-name></italic> species <bold>A</bold><italic><tp:taxon-name><tp:taxon-name-part taxon-name-part-type="genus" reg="Ceratozamia">C.</tp:taxon-name-part><tp:taxon-name-part taxon-name-part-type="species" reg="mixeorum">mixeorum</tp:taxon-name-part></tp:taxon-name></italic>. <bold>B</bold><italic><tp:taxon-name><tp:taxon-name-part taxon-name-part-type="genus" reg="Ceratozamia">C.</tp:taxon-name-part><tp:taxon-name-part taxon-name-part-type="species" reg="morettii">morettii</tp:taxon-name-part></tp:taxon-name></italic>. <bold>C</bold><italic><tp:taxon-name><tp:taxon-name-part taxon-name-part-type="genus" reg="Ceratozamia">C.</tp:taxon-name-part><tp:taxon-name-part taxon-name-part-type="species" reg="norstogii">norstogii</tp:taxon-name-part></tp:taxon-name></italic><bold>D</bold><italic><tp:taxon-name><tp:taxon-name-part taxon-name-part-type="genus" reg="Ceratozamia">C.</tp:taxon-name-part><tp:taxon-name-part taxon-name-part-type="species" reg="oliversacksii">oliversacksii</tp:taxon-name-part></tp:taxon-name></italic>.</p></caption><graphic xmlns:xlink="http://www.w3.org/1999/xlink" xlink:href="phytokeys-208-001_article-80382__-g021.jpg" position="float" orientation="portrait" xlink:type="simple" id="oo_746080.jpg"><uri content-type="original_file" xlink:type="simple">https://binary.pensoft.net/fig/746080</uri></graphic></fig></tp:treatment-sec><ref-list><ref id="B56"><mixed-citation xmlns:xlink="http://www.w3.org/1999/xlink" xlink:type="simple"><person-group><name name-style="western"><surname>Sacks</surname><given-names>O</given-names></name></person-group> (<year>1997</year>) The island of the colorblind; and Cycad island. Alfred A. Knopf, New York.</mixed-citation></ref><ref id="B57"><mixed-citation xmlns:xlink="http://www.w3.org/1999/xlink" xlink:type="simple"><person-group><name name-style="western"><surname>Sacks</surname><given-names>O</given-names></name></person-group> (<year>2002</year>) Oaxaca Journal. National Geographic Society, Washington D.C.</mixed-citation></ref><ref id="B30"><mixed-citation xmlns:xlink="http://www.w3.org/1999/xlink" xlink:type="simple"><person-group><name name-style="western"><surname>Martínez-Domínguez</surname><given-names>L</given-names></name><name name-style="western"><surname>Nicolalde-Morejón</surname><given-names>F</given-names></name><name name-style="western"><surname>Vergara-Silva</surname><given-names>F</given-names></name><name name-style="western"><surname>Stevenson</surname><given-names>DW</given-names></name></person-group> (<year>2022b</year>) <article-title><italic><tp:taxon-name><tp:taxon-name-part taxon-name-part-type="genus">Ceratozamia</tp:taxon-name-part><tp:taxon-name-part taxon-name-part-type="species">oliversacksii</tp:taxon-name-part></tp:taxon-name></italic> (<tp:taxon-name><tp:taxon-name-part taxon-name-part-type="family">Zamiaceae</tp:taxon-name-part></tp:taxon-name>), a new species of gymnosperm from western Oaxaca, Mexico.</article-title><source>Kew Bulletin</source><volume>77</volume>: <fpage>211</fpage>–<lpage>219</lpage>. <ext-link xlink:type="simple" ext-link-type="doi" xlink:href="10.1007/s12225-021-09992-x">https://doi.org/10.1007/s12225-021-09992-x</ext-link></mixed-citation></ref></ref-list></tp:taxon-treatment>
