# Supplementary material for: ﻿Monograph of Ceratozamia (Zamiaceae, Cycadales): an endangered genus
Source: PhytoKeys. 2022 Sep 21;208:1–102. doi: 10.3897/phytokeys.208.80382 (PMC9849018; doi:10.3897/phytokeys.208.80382)
Supplement: XML Treatment for Ceratozamia osbornei [file phytokeys.208.80382-treatment26.xml]

<!DOCTYPE tp:taxon-treatment
  PUBLIC "-//TaxonX//DTD Taxonomic Treatment Publishing DTD v0 20100105//EN" "tax-treatment-NSO.dtd">
<tp:taxon-treatment xmlns:tp="http://www.plazi.org/taxpub"><tp:treatment-meta><kwd-group><label>Taxon classification</label><kwd>
                <named-content content-type="kingdom">Plantae</named-content>
              </kwd><kwd>
                <named-content content-type="order">Cycadales</named-content>
              </kwd><kwd>
                <named-content content-type="family">Zamiaceae</named-content>
              </kwd></kwd-group><mixed-citation publication-type="journal"><person-group><name><surname>Martínez-Domínguez</surname><given-names>Lilí</given-names></name><name><surname>Nicolalde-Morejón</surname><given-names>Fernando</given-names></name><name><surname>Vergara-Silva</surname><given-names>Francisco</given-names></name><name><surname>Stevenson</surname><given-names>Dennis Wm.</given-names></name></person-group><article-title>﻿Monograph of <italic><tp:taxon-name><tp:taxon-name-part taxon-name-part-type="genus" reg="Ceratozamia">Ceratozamia</tp:taxon-name-part></tp:taxon-name></italic> (<tp:taxon-name><tp:taxon-name-part taxon-name-part-type="family">Zamiaceae</tp:taxon-name-part></tp:taxon-name>, <tp:taxon-name><tp:taxon-name-part taxon-name-part-type="order">Cycadales</tp:taxon-name-part></tp:taxon-name>): an endangered genus</article-title><source>PhytoKeys</source><day>21</day><month>09</month><year>2022</year><volume>208</volume><fpage>1</fpage><lpage>102</lpage><pub-id pub-id-type="doi">10.3897/phytokeys.208.80382</pub-id></mixed-citation></tp:treatment-meta><tp:nomenclature><label>﻿25.</label><tp:taxon-name>
              <object-id xmlns:xlink="http://www.w3.org/1999/xlink" content-type="arpha" xlink:type="simple">FEC37F52-3E7B-59B2-818B-8BA674999F43</object-id>
              <tp:taxon-name-part taxon-name-part-type="genus" reg="Ceratozamia">Ceratozamia</tp:taxon-name-part>
              <tp:taxon-name-part taxon-name-part-type="species" reg="osbornei">osbornei</tp:taxon-name-part>
              <object-id xmlns:xlink="http://www.w3.org/1999/xlink" content-type="ipni" xlink:type="simple">urn:lsid:ipni.org:names:77305494-1</object-id>
            </tp:taxon-name><tp:taxon-authority>D.W.Stev., Mart.-Domínguez &amp; Nic.-Mor.</tp:taxon-authority><tp:taxon-status xmlns:xlink="http://www.w3.org/1999/xlink" xlink:type="simple">sp. nov.</tp:taxon-status><xref ref-type="fig" rid="F5">Figs 5</xref><xref ref-type="fig" rid="F6">, 6</xref></tp:nomenclature><tp:treatment-sec sec-type="diagnosis" id="SECID0E3MEK"><title>Diagnosis.</title><p>Similar to <italic><tp:taxon-name><tp:taxon-name-part taxon-name-part-type="genus" reg="Ceratozamia">Ceratozamia</tp:taxon-name-part><tp:taxon-name-part taxon-name-part-type="species" reg="robusta">robusta</tp:taxon-name-part></tp:taxon-name></italic> and <italic><tp:taxon-name><tp:taxon-name-part taxon-name-part-type="genus" reg="Ceratozamia">C.</tp:taxon-name-part><tp:taxon-name-part taxon-name-part-type="species" reg="subroseophylla">subroseophylla</tp:taxon-name-part></tp:taxon-name></italic>, but distinguished by characters of reproductive structures. It has megasporophylls with abundant purple to wine-colored trichomes, ovulate strobili with an acuminate apex and up to 12 orthostichies with 31 sporophylls per orthostichy and pollen strobili with a long infertile portion from 0.65 to 0.80 cm long.</p></tp:treatment-sec><tp:treatment-sec sec-type="material" id="SECID0EYNEK"><title>Type.</title><p>BELIZE. Toledo: Southwestern Maya Mountains, Columbia River Forest Reserve, Union Camp. 6 Apr 1992, <italic>B.K. Holst 4105</italic> (holotype: NY! [01340569]; isotype: MO! [acc. # 04661737, 04661738]).</p></tp:treatment-sec><tp:treatment-sec sec-type="description" id="SECID0EAOEK"><title>Description.</title><p><bold><italic>Stem</italic></bold> 30–200 cm long, 20–40 cm in diameter, epigeous, generally decumbent. <bold><italic>Cataphylls</italic></bold> 5.5–8 × 2–3 cm wide at the base, persistent, triangular, reddish brown, brown tomentose at emergence, glabrous at maturity, apex acuminate. <bold><italic>Leaves</italic></bold> 12–50, 90–300 cm long, ascending, brown at emergence, with whitish gray trichomes, glabrous at maturity. <bold><italic>Petiole</italic></bold> 75–100 cm long, terete, linear, greenish brown or dark brown at emergence, green in mature leaves; with 20–40 robust prickles, 0.20–0.45 cm long. <bold><italic>Rachis</italic></bold> 90–200 cm long, terete, linear, greenish brown or dark brown at emergence, green in mature leaves, with prickles. <bold><italic>Leaflets</italic></bold> 26–51 pairs, opposite to subopposite, insertion in one plane, lanceolate, longitudinally curved abaxially to planar, not basally falcate, papyraceous, flat, dark green, adaxial side glabrous, abaxial side glabrous, distal end with entire margins, acuminate and symmetric at the apex, attenuate at base, with conspicuous and light-green veins; median leaflets 30–45 × 2.5–4.0 cm, 1.7–5 cm between leaflets; articulations 0.9–1.6 cm wide, brown in young leaves and green in mature leaves. <bold><italic>Pollen strobili</italic></bold> 60–80 cm long, 7–9 cm in diameter, solitary, cylindrical, erect, green with wine trichomes at emergence, greenish yellow at maturity with wine to purple trichomes; peduncle 7–11 cm long, 2.5–3.5 cm in diameter, tomentose, brown; microsporophylls 2.0–3.3 × 1.1–1.85 cm, obconic with a non-recurved distal face and deeply lobate fertile portion, infertile portion 0.65–0.80 cm long and rounded with straight horns 0.20–0.29 cm long, 0.55–0.75 cm and a right angle between the horns. <bold><italic>Ovulate strobili</italic></bold> 30–50 cm long, 9–14 cm in diameter, solitary, cylindrical, erect, green with abundant wine to dark purple trichomes at emergence, green with abundant dark purple trichomes at maturity, acuminate apex; peduncle 12–20 cm long, 2.5–4.5 cm in diameter, erect, tomentose, reddish brown; megasporophylls 108–280, 9–12 orthostichies with 12–31 sporophylls per orthostichy, 1.8–2.3 × 2.3–4.1 cm, with a prominent distal face, horns straight and 0.36–0.50 cm long, 0.90–1.35 cm between horns with a right angle between the horns. <bold><italic>Seeds</italic></bold> 3.0–4.5 cm long, 2.0–3.0 cm in diameter, ovate, sarcotesta whitish pink when immature, light brown at maturity.</p></tp:treatment-sec><tp:treatment-sec sec-type="distribution" id="SECID0EIPEK"><title>Distribution and habitat.</title><p><italic><tp:taxon-name><tp:taxon-name-part taxon-name-part-type="genus" reg="Ceratozamia">Ceratozamia</tp:taxon-name-part><tp:taxon-name-part taxon-name-part-type="species" reg="osbornei">osbornei</tp:taxon-name-part></tp:taxon-name></italic> is endemic to Belize (Fig. <xref ref-type="fig" rid="F22">22A</xref>), where it occurs in evergreen tropical forest on karstic rocks with abundant organic matter between 200 and 750 m elevation.</p><fig id="F22" position="float" orientation="portrait"><object-id xmlns:xlink="http://www.w3.org/1999/xlink" content-type="doi" xlink:type="simple">10.3897/phytokeys.208.80382.figure22</object-id><object-id xmlns:xlink="http://www.w3.org/1999/xlink" content-type="arpha" xlink:type="simple">97CDBFBD-C2B0-5075-8EB5-C3A1DD4FDBE7</object-id><label>Figure 22.</label><caption><p>Distribution of <italic><tp:taxon-name><tp:taxon-name-part taxon-name-part-type="genus" reg="Ceratozamia">Ceratozamia</tp:taxon-name-part></tp:taxon-name></italic> species. <bold>A</bold><italic><tp:taxon-name><tp:taxon-name-part taxon-name-part-type="genus" reg="Ceratozamia">C.</tp:taxon-name-part><tp:taxon-name-part taxon-name-part-type="species" reg="osbornei">osbornei</tp:taxon-name-part></tp:taxon-name></italic><bold>B</bold><italic><tp:taxon-name><tp:taxon-name-part taxon-name-part-type="genus" reg="Ceratozamia">C.</tp:taxon-name-part><tp:taxon-name-part taxon-name-part-type="species" reg="robusta">robusta</tp:taxon-name-part></tp:taxon-name></italic><bold>C</bold><italic><tp:taxon-name><tp:taxon-name-part taxon-name-part-type="genus" reg="Ceratozamia">C.</tp:taxon-name-part><tp:taxon-name-part taxon-name-part-type="species" reg="sabatoi">sabatoi</tp:taxon-name-part></tp:taxon-name></italic><bold>D</bold><italic><tp:taxon-name><tp:taxon-name-part taxon-name-part-type="genus" reg="Ceratozamia">C.</tp:taxon-name-part><tp:taxon-name-part taxon-name-part-type="species" reg="sancheziae">sancheziae</tp:taxon-name-part></tp:taxon-name></italic>.</p></caption><graphic xmlns:xlink="http://www.w3.org/1999/xlink" xlink:href="phytokeys-208-001_article-80382__-g022.jpg" position="float" orientation="portrait" xlink:type="simple" id="oo_746081.jpg"><uri content-type="original_file" xlink:type="simple">https://binary.pensoft.net/fig/746081</uri></graphic></fig></tp:treatment-sec><tp:treatment-sec sec-type="etymology" id="SECID0EFSEK"><title>Etymology.</title><p>The specific epithet honors Roy Osborne in recognition of his remarkable contributions to the knowledge of the cycad diversity in the world. In particular, he has actively participated in the project “The World List of Cycads” since its inception (<ext-link xmlns:xlink="http://www.w3.org/1999/xlink" xlink:type="simple" ext-link-type="uri" xlink:href="https://www.cycadlist.org">https://www.cycadlist.org</ext-link>).</p></tp:treatment-sec><tp:treatment-sec sec-type="Common names" id="SECID0EQSEK"><title>Common names.</title><p>None recorded.</p></tp:treatment-sec><tp:treatment-sec sec-type="Uses" id="SECID0EVSEK"><title>Uses.</title><p>None recorded.</p></tp:treatment-sec><tp:treatment-sec sec-type="conservation status" id="SECID0E1SEK"><title>Conservation status.</title><p>There is insufficient data for evaluation, but it is known that some populations have more than 100 plants.</p></tp:treatment-sec><tp:treatment-sec sec-type="Paratypes" id="SECID0E6SEK"><title>Paratypes.</title><p>BELIZE. <bold>Cayo</bold>: 19 Aug 2008, <italic>M. Calonje et al</italic>. <italic>BZ08-042</italic> (FTG); 20 Aug 2008, <italic>M. Calonje et al</italic>. <italic>BZ08-056</italic> (FTG); 25 Feb 1992, <italic>C. Hubbuch et al.</italic> (FTG); 6 Apr 1971, <italic>S. Kiem s.n.</italic> [027932] (FTG); Spring, 1973, <italic>S. Kiem s.n.</italic> [027929] (FTG); 550 m, 4 Aug 1980, <italic>Sutton et al. 15</italic> (MEXU, MO); 455 m, 12 Dec 1996, <italic>T. Hawkins 1186</italic> (NY, MO). <bold>Toledo</bold>: 750 m, 15 May 1979, <italic>C. Whitefoord 1764</italic> (BM); 800–1,200 m, 23–27 Apr 1976, <italic>G.R. Proctor 35985</italic> (BM, MO).</p></tp:treatment-sec><tp:treatment-sec><!--Section generated to contain objects referenced in tp:taxon-treatment.--><fig id="F5" position="float" orientation="portrait"><object-id xmlns:xlink="http://www.w3.org/1999/xlink" content-type="doi" xlink:type="simple">10.3897/phytokeys.208.80382.figure5</object-id><object-id xmlns:xlink="http://www.w3.org/1999/xlink" content-type="arpha" xlink:type="simple">53C09D66-5921-5E38-B585-997A84EC51DE</object-id><label>Figure 5.</label><caption><p>Illustration of <italic><tp:taxon-name><tp:taxon-name-part taxon-name-part-type="genus" reg="Ceratozamia">Ceratozamia</tp:taxon-name-part><tp:taxon-name-part taxon-name-part-type="species" reg="osbornei">osbornei</tp:taxon-name-part></tp:taxon-name></italic><bold>A</bold> pollen strobilus at maturity <bold>B</bold> variation of leaflets <bold>C</bold> microsporophyll <bold>D</bold> ovulate strobilus at maturity <bold>E</bold> adult plant <bold>A–C</bold> based on <italic>B. K. Holst 4105</italic> and <bold>D, E</bold> based on cultivated plant in Fairchild Tropical Botanic Garden.</p></caption><graphic xmlns:xlink="http://www.w3.org/1999/xlink" xlink:href="phytokeys-208-001_article-80382__-g005.jpg" position="float" orientation="portrait" xlink:type="simple" id="oo_746064.jpg"><uri content-type="original_file" xlink:type="simple">https://binary.pensoft.net/fig/746064</uri></graphic></fig><fig id="F6" position="float" orientation="portrait"><object-id xmlns:xlink="http://www.w3.org/1999/xlink" content-type="doi" xlink:type="simple">10.3897/phytokeys.208.80382.figure6</object-id><object-id xmlns:xlink="http://www.w3.org/1999/xlink" content-type="arpha" xlink:type="simple">2E3E8E72-E38A-5822-B611-F6DBA4F3B35C</object-id><label>Figure 6.</label><caption><p>
              Ovulate strobilus of <italic><tp:taxon-name><tp:taxon-name-part taxon-name-part-type="genus" reg="Ceratozamia">Ceratozamia</tp:taxon-name-part><tp:taxon-name-part taxon-name-part-type="species" reg="osbornei">osbornei</tp:taxon-name-part></tp:taxon-name></italic><bold>A</bold> immature ovulate strobilus <bold>B</bold> mature ovulate strobilus. These photos were taken in Fairchild Tropical Botanic Garden.</p></caption><graphic xmlns:xlink="http://www.w3.org/1999/xlink" xlink:href="phytokeys-208-001_article-80382__-g006.jpg" position="float" orientation="portrait" xlink:type="simple" id="oo_746065.jpg"><uri content-type="original_file" xlink:type="simple">https://binary.pensoft.net/fig/746065</uri></graphic></fig></tp:treatment-sec></tp:taxon-treatment>
