# Supplementary material for: ﻿Monograph of Ceratozamia (Zamiaceae, Cycadales): an endangered genus
Source: PhytoKeys. 2022 Sep 21;208:1–102. doi: 10.3897/phytokeys.208.80382 (PMC9849018; doi:10.3897/phytokeys.208.80382)
Supplement: XML Treatment for Ceratozamia robusta [file phytokeys.208.80382-treatment27.xml]

<!DOCTYPE tp:taxon-treatment
  PUBLIC "-//TaxonX//DTD Taxonomic Treatment Publishing DTD v0 20100105//EN" "tax-treatment-NSO.dtd">
<tp:taxon-treatment xmlns:tp="http://www.plazi.org/taxpub"><tp:treatment-meta><kwd-group><label>Taxon classification</label><kwd>
                <named-content content-type="kingdom">Plantae</named-content>
              </kwd><kwd>
                <named-content content-type="order">Cycadales</named-content>
              </kwd><kwd>
                <named-content content-type="family">Zamiaceae</named-content>
              </kwd></kwd-group><mixed-citation publication-type="journal"><person-group><name><surname>Martínez-Domínguez</surname><given-names>Lilí</given-names></name><name><surname>Nicolalde-Morejón</surname><given-names>Fernando</given-names></name><name><surname>Vergara-Silva</surname><given-names>Francisco</given-names></name><name><surname>Stevenson</surname><given-names>Dennis Wm.</given-names></name></person-group><article-title>﻿Monograph of <italic><tp:taxon-name><tp:taxon-name-part taxon-name-part-type="genus" reg="Ceratozamia">Ceratozamia</tp:taxon-name-part></tp:taxon-name></italic> (<tp:taxon-name><tp:taxon-name-part taxon-name-part-type="family">Zamiaceae</tp:taxon-name-part></tp:taxon-name>, <tp:taxon-name><tp:taxon-name-part taxon-name-part-type="order">Cycadales</tp:taxon-name-part></tp:taxon-name>): an endangered genus</article-title><source>PhytoKeys</source><day>21</day><month>09</month><year>2022</year><volume>208</volume><fpage>1</fpage><lpage>102</lpage><pub-id pub-id-type="doi">10.3897/phytokeys.208.80382</pub-id></mixed-citation></tp:treatment-meta><tp:nomenclature><label>﻿26.</label><tp:taxon-name>
              <object-id xmlns:xlink="http://www.w3.org/1999/xlink" content-type="arpha" xlink:type="simple">41F0AD37-EA8F-5A45-B427-0E4722B73AC4</object-id>
              <tp:taxon-name-part taxon-name-part-type="genus" reg="Ceratozamia">Ceratozamia</tp:taxon-name-part>
              <tp:taxon-name-part taxon-name-part-type="species" reg="robusta">robusta</tp:taxon-name-part>
            </tp:taxon-name><tp:taxon-authority>Miq., Tijdschr. Wis-Natuurk. Wetensch. Eerste Kl. Kon. Ned. Inst. Wetensch. 1: 42. 1847</tp:taxon-authority><xref ref-type="fig" rid="F27">Fig. 27C</xref><tp:nomenclature-citation-list><tp:nomenclature-citation><tp:taxon-name>
                  <tp:taxon-name-part taxon-name-part-type="genus" reg="Ceratozamia">Ceratozamia</tp:taxon-name-part>
                  <tp:taxon-name-part taxon-name-part-type="species" reg="mexicana">mexicana</tp:taxon-name-part>
                  <tp:taxon-name-part taxon-name-part-type="authority">Brongn.</tp:taxon-name-part>
                  <tp:taxon-name-part taxon-name-part-type="infraspecific-rank">var.</tp:taxon-name-part>
                  <tp:taxon-name-part taxon-name-part-type="variety" reg="robusta">robusta</tp:taxon-name-part>
                </tp:taxon-name><comment>(Miq.) Dyer, Biol. Cent.-Amer., Bot. 3: 193. 1884. Type. Based on: <tp:taxon-name><tp:taxon-name-part taxon-name-part-type="genus" reg="Ceratozamia">Ceratozamia</tp:taxon-name-part><tp:taxon-name-part taxon-name-part-type="species" reg="robusta">robusta</tp:taxon-name-part></tp:taxon-name> Miq.</comment></tp:nomenclature-citation></tp:nomenclature-citation-list></tp:nomenclature><tp:treatment-sec sec-type="material" id="SECID0EKWEK"><title>Type.</title><p>Mexico. Chiapas: NW of Tuxtla Gutiérrez on road through San Fernando 23.5 km from route 190, 1,000 m, 9 Jul 1983, <italic>D.W. Stevenson 549A</italic> (neotype, designated by <xref ref-type="bibr" rid="B63">Stevenson and Sabato 1986</xref>, pg. 581: NY! [00001119]).</p></tp:treatment-sec><tp:treatment-sec sec-type="description" id="SECID0EWWEK"><title>Description.</title><p><bold><italic>Stem</italic></bold> 30–100 cm long, 20–40 cm in diameter, epigeous, erect and decumbent. <bold><italic>Cataphylls</italic></bold> 5.0–9.0 × 3.5–7.5 cm wide at the base, persistent, long triangular, reddish brown, densely brown tomentose at emergence, partially tomentose at maturity, apex acuminate. <bold><italic>Leaves</italic></bold> 10–50, 138–266 cm long, ascending, dark brown at emergence, green and glabrous at maturity. <bold><italic>Petiole</italic></bold> 56–85 cm long, terete, linear, brown in young leaves, green in mature leaves; with 27–55 robust prickles, 0.48–0.70 cm long. <bold><italic>Rachis</italic></bold> 60–190 cm long, terete, linear, brown in young leaves, green in mature leaves, with prickles. <bold><italic>Leaflets</italic></bold> 20–45 pairs, opposite to subopposite, insertion in one plane, lanceolate, in general longitudinally planar, not basally falcate, papyraceous, flat, green with adaxial side glabrous and abaxial side glaucous, distal end with entire margins, acuminate and asymmetrical at the apex, attenuate at base, with conspicuous and light-green veins; median leaflets 28–42 × 2.5–4.0 cm, 3.0–4.5 cm between leaflets; articulations 0.2–0.8 cm wide, green. <bold><italic>Pollen strobili</italic></bold> 50–70 cm long, 7.0–8.5 cm in diameter, solitary, cylindrical, erect, light green to yellowish green with blackish trichomes at emergence, yellowish cream with reddish brown trichomes at maturity; peduncle 10–15 cm long, 2.5–3.2 cm in diameter, tomentose, reddish brown to brown; microsporophylls 2.33–3.0 × 1.14–1.90 cm, obconic with a non-recurved distal face and deeply lobate fertile portion, infertile portion 0.45–0.65 cm long and rounded with curved horns 0.26–0.40 cm long, 0.55–0.75 cm and a right angle between the horns. <bold><italic>Ovulate strobili</italic></bold> 26–40 cm long, 11–14.5 cm in diameter, solitary, cylindrical, erect, dark green at emergence, dark green with scarce blackish trichomes at maturity, acuminate apex; peduncle 5.0–11.0 cm long, 2.5–4.0 cm in diameter, erect, tomentose, reddish brown; megasporophylls 153–280, 8–14 orthostichies with 17–20 sporophylls per orthostichy, 1.7–2.5 × 2.3–3.5 cm, with a prominent distal face, horns straight and 0.38–0.50 cm long, 1.35–1.60 cm between horns with a right angle between the horns. <bold><italic>Seeds</italic></bold> 2.5–3.5 cm long, 1.9–2.5 cm in diameter, ovate, sarcotesta whitish yellow to yellow when immature, light brown at maturity.</p></tp:treatment-sec><tp:treatment-sec sec-type="distribution" id="SECID0E5XEK"><title>Distribution and habitat.</title><p><italic><tp:taxon-name><tp:taxon-name-part taxon-name-part-type="genus" reg="Ceratozamia">Ceratozamia</tp:taxon-name-part><tp:taxon-name-part taxon-name-part-type="species" reg="robusta">robusta</tp:taxon-name-part></tp:taxon-name></italic> is widely distributed in Chiapas State, Mexico and northern Guatemala (Fig. <xref ref-type="fig" rid="F22">22B</xref>). It occurs in evergreen tropical forest between 400 to 1,300 m on karstic rocks with humus soil.</p></tp:treatment-sec><tp:treatment-sec sec-type="etymology" id="SECID0ETYEK"><title>Etymology.</title><p>The epithet is derived from the robust appearance of the species.</p></tp:treatment-sec><tp:treatment-sec sec-type="Common names" id="SECID0EYYEK"><title>Common names.</title><p>Mexico. Chiapas: Amendu (M.A. Pérez-Farrera 30), piña del tlacoache (A.P. Vovides &amp; J.I. Calzada 481).</p></tp:treatment-sec><tp:treatment-sec sec-type="Uses" id="SECID0E4YEK"><title>Uses.</title><p>The seeds are used as food, and the leaves to decorate altars.</p></tp:treatment-sec><tp:treatment-sec sec-type="conservation status" id="SECID0ECZEK"><title>Conservation status.</title><p>(<xref ref-type="bibr" rid="B17">IUCN 2021</xref>). <italic><tp:taxon-name><tp:taxon-name-part taxon-name-part-type="genus" reg="Ceratozamia">Ceratozamia</tp:taxon-name-part><tp:taxon-name-part taxon-name-part-type="species" reg="robusta">robusta</tp:taxon-name-part></tp:taxon-name></italic> is listed as “Endangered” under criteria A2acd. This species has a wide distribution, but some populations previously considered to be part of this entity have been assigned to described species durint the last ten years. Therefore, a reassessment of its conservation status is required.</p></tp:treatment-sec><tp:treatment-sec sec-type="discussion" id="SECID0EXZEK"><title>Discussion.</title><p><italic><tp:taxon-name><tp:taxon-name-part taxon-name-part-type="genus" reg="Ceratozamia">Ceratozamia</tp:taxon-name-part><tp:taxon-name-part taxon-name-part-type="species" reg="robusta">robusta</tp:taxon-name-part></tp:taxon-name></italic> is similar to <italic><tp:taxon-name><tp:taxon-name-part taxon-name-part-type="genus" reg="Ceratozamia">C.</tp:taxon-name-part><tp:taxon-name-part taxon-name-part-type="species" reg="subroseophylla">subroseophylla</tp:taxon-name-part></tp:taxon-name></italic> and distinguished by its dark green ovulate strobilus with sparse blackish trichomes on megasporophylls at maturity, prominent distal face, straight horns with a right angle between them, differentiating it easily from <italic><tp:taxon-name><tp:taxon-name-part taxon-name-part-type="genus" reg="Ceratozamia">C.</tp:taxon-name-part><tp:taxon-name-part taxon-name-part-type="species" reg="subroseophylla">subroseophylla</tp:taxon-name-part></tp:taxon-name></italic>. The pollen strobilus of <italic><tp:taxon-name><tp:taxon-name-part taxon-name-part-type="genus" reg="Ceratozamia">C.</tp:taxon-name-part><tp:taxon-name-part taxon-name-part-type="species" reg="robusta">robusta</tp:taxon-name-part></tp:taxon-name></italic> is the largest in the genus (up to 70 cm long).</p></tp:treatment-sec><tp:treatment-sec sec-type="material" id="SECID0EJ2EK"><title>Specimens examined.</title><p>Guatemala. <bold>Alta Verapaz</bold>: 200 m, 13 Jul 2002, <italic>S. Hernández 757</italic> (MO); 1,800-2,000 m, 27 Feb 1939, <italic>C.L. Wilson 262</italic> (F); 300-500 m, 17 Apr 1942, <italic>J.A. Steyermark 45734</italic> (US); 879 m, 15 Mar 2008, <italic>M. Véliz et al. 19998</italic> (BIGU). <bold>Huehuetenango</bold>: 2,000 m, 10 Sep 1942, <italic>J.A. Steyermark</italic> 52046 (NY, US); 1,150 m, 26 Jul 1943, <italic>J.A. Steyermark 49506</italic> (F; MO; NY); 400 m, 27 Jul 1942, <italic>J.A. Steyermark 49682</italic> (NY); 900-1,300 m, 3 Sep 1942, <italic>J.A. Steyermark</italic> 51818 (F; NY; US); 900-1,000 m, 6 Mar 2009, <italic>M.J.M. Christenhusz et al. 5600</italic> (MO); 1,161 m, 21 Dec 2010, <italic>L. Vélasquez et al. 1566</italic> (BIGU). Mexico<bold>. Chiapas: Mun. Berriozábal</bold>, 1,129 m, 6 Mar 2014, <italic>F. Nicolalde-Morejón et al. 1970–1975</italic> (CIB); 1,129 m, 6 Mar 2014, <italic>L. Martínez-Domínguez et al. 41–47, 49, 50</italic> (CIB), <italic>48</italic> (CIB, MEXU). <bold>Mun. Copainalá</bold>, 1,100 m, <italic>M. Gutiérrez &amp; T. Acero 240</italic> (CHIP). <bold>Mun. Ocosingo</bold>, 900 m, 16 Mar 1981, <italic>A.P. Vovides &amp; J.I. Calzada 481</italic> (XAL); 14 Apr 1967, <italic>D.E. Breedlove 15687</italic> (ENCB); 700 m, 18 Apr 1985, <italic>E. Martínez S. 12067</italic> (MEXU); 860 m, 24 Feb 1984, <italic>J. García F. 720</italic> (<abbrev xmlns:xlink="http://www.w3.org/1999/xlink" xlink:title="Chiapas Highlands" id="ABBRID0E43EK" xlink:type="simple">CH</abbrev>, CIB, XAL). <bold>Mun. Ocozocoautla de Espinosa</bold>, 818 m, 11 Nov 1997, <italic>R. Álvarez G. 6</italic> (CHIP). <bold>Mun. Osumacinta</bold>, 692, 18 Jul 2008, <italic>R. Gallegos Ramos 211</italic> (CHIP). <bold>Mun. San Fernando</bold>, 680 m, 29 Apr 1995, <italic>A.P. Vovides &amp; M.A. Pérez-Farrera 1266ª</italic> (XAL); 22 Sep 1993, <italic>Brigada T. Walters s/n</italic> (XAL); 9 Jul 1983, <italic>D.W. Stevenson et al. 549 B</italic>–<italic>F</italic> (NY); 1,000 m, 9 Jul 1983, <italic>D.W. Stevenson et al. 550 A–C</italic> (NY), 24 Apr 1999, <italic>M.A. Isidro V. 388</italic> (CHIP); 29 Apr 1995, <italic>M.A. Pérez-Farrera 293</italic> (MEXU); 12 Jun 2009, <italic>N. Martínez-Meléndez 2692</italic> (MEXU); 1,200 m, 5 Dec 2000, <italic>R.A. Palestina &amp; I. Acosta 2707</italic> (XAL). <bold>Mun. Tuxtla Gutiérrez</bold>, 1,235 m, 19 Mar 1994, <italic>M.A. Pérez-Farrera 30</italic> (<abbrev xmlns:xlink="http://www.w3.org/1999/xlink" xlink:title="Chiapas Highlands" id="ABBRID0EB5EK" xlink:type="simple">CH</abbrev>, MEXU, XAL); 1,200 m, 1 Nov 1995, <italic>M.A. Pérez-Farrera 820</italic> (CHIP).</p></tp:treatment-sec><tp:treatment-sec><!--Section generated to contain objects referenced in tp:taxon-treatment.--><fig id="F27" position="float" orientation="portrait"><object-id xmlns:xlink="http://www.w3.org/1999/xlink" content-type="doi" xlink:type="simple">10.3897/phytokeys.208.80382.figure27</object-id><object-id xmlns:xlink="http://www.w3.org/1999/xlink" content-type="arpha" xlink:type="simple">E3201EAA-788F-5BCE-A682-95D0D6C3C293</object-id><label>Figure 27.</label><caption><p>Plants of <italic><tp:taxon-name><tp:taxon-name-part taxon-name-part-type="genus" reg="Ceratozamia">Ceratozamia</tp:taxon-name-part></tp:taxon-name></italic> in habitat. <bold>A</bold><italic><tp:taxon-name><tp:taxon-name-part taxon-name-part-type="genus" reg="Ceratozamia">C.</tp:taxon-name-part><tp:taxon-name-part taxon-name-part-type="species" reg="norstogii">norstogii</tp:taxon-name-part></tp:taxon-name></italic><bold>B</bold><italic><tp:taxon-name><tp:taxon-name-part taxon-name-part-type="genus" reg="Ceratozamia">C.</tp:taxon-name-part><tp:taxon-name-part taxon-name-part-type="species" reg="oliversacksii">oliversacksii</tp:taxon-name-part></tp:taxon-name></italic><bold>C</bold><italic><tp:taxon-name><tp:taxon-name-part taxon-name-part-type="genus" reg="Ceratozamia">C.</tp:taxon-name-part><tp:taxon-name-part taxon-name-part-type="species" reg="robusta">robusta</tp:taxon-name-part></tp:taxon-name></italic><bold>D</bold><italic><tp:taxon-name><tp:taxon-name-part taxon-name-part-type="genus" reg="Ceratozamia">C.</tp:taxon-name-part><tp:taxon-name-part taxon-name-part-type="species" reg="sabatoi">sabatoi</tp:taxon-name-part></tp:taxon-name></italic><bold>E</bold><italic><tp:taxon-name><tp:taxon-name-part taxon-name-part-type="genus" reg="Ceratozamia">C.</tp:taxon-name-part><tp:taxon-name-part taxon-name-part-type="species" reg="santillanii">santillanii</tp:taxon-name-part></tp:taxon-name></italic><bold>F</bold><italic><tp:taxon-name><tp:taxon-name-part taxon-name-part-type="genus" reg="Ceratozamia">C.</tp:taxon-name-part><tp:taxon-name-part taxon-name-part-type="species" reg="tenuis">tenuis</tp:taxon-name-part></tp:taxon-name></italic><bold>G</bold><italic><tp:taxon-name><tp:taxon-name-part taxon-name-part-type="genus" reg="Ceratozamia">C.</tp:taxon-name-part><tp:taxon-name-part taxon-name-part-type="species" reg="totonacorum">totonacorum</tp:taxon-name-part></tp:taxon-name></italic><bold>H</bold><italic><tp:taxon-name><tp:taxon-name-part taxon-name-part-type="genus" reg="Ceratozamia">C.</tp:taxon-name-part><tp:taxon-name-part taxon-name-part-type="species" reg="vovidesii">vovidesii</tp:taxon-name-part></tp:taxon-name></italic><bold>I</bold><italic><tp:taxon-name><tp:taxon-name-part taxon-name-part-type="genus" reg="Ceratozamia">C.</tp:taxon-name-part><tp:taxon-name-part taxon-name-part-type="species" reg="zaragozae">zaragozae</tp:taxon-name-part></tp:taxon-name></italic>.</p></caption><graphic xmlns:xlink="http://www.w3.org/1999/xlink" xlink:href="phytokeys-208-001_article-80382__-g027.jpg" position="float" orientation="portrait" xlink:type="simple" id="oo_746086.jpg"><uri content-type="original_file" xlink:type="simple">https://binary.pensoft.net/fig/746086</uri></graphic></fig><fig id="F22" position="float" orientation="portrait"><object-id xmlns:xlink="http://www.w3.org/1999/xlink" content-type="doi" xlink:type="simple">10.3897/phytokeys.208.80382.figure22</object-id><object-id xmlns:xlink="http://www.w3.org/1999/xlink" content-type="arpha" xlink:type="simple">97CDBFBD-C2B0-5075-8EB5-C3A1DD4FDBE7</object-id><label>Figure 22.</label><caption><p>Distribution of <italic><tp:taxon-name><tp:taxon-name-part taxon-name-part-type="genus" reg="Ceratozamia">Ceratozamia</tp:taxon-name-part></tp:taxon-name></italic> species. <bold>A</bold><italic><tp:taxon-name><tp:taxon-name-part taxon-name-part-type="genus" reg="Ceratozamia">C.</tp:taxon-name-part><tp:taxon-name-part taxon-name-part-type="species" reg="osbornei">osbornei</tp:taxon-name-part></tp:taxon-name></italic><bold>B</bold><italic><tp:taxon-name><tp:taxon-name-part taxon-name-part-type="genus" reg="Ceratozamia">C.</tp:taxon-name-part><tp:taxon-name-part taxon-name-part-type="species" reg="robusta">robusta</tp:taxon-name-part></tp:taxon-name></italic><bold>C</bold><italic><tp:taxon-name><tp:taxon-name-part taxon-name-part-type="genus" reg="Ceratozamia">C.</tp:taxon-name-part><tp:taxon-name-part taxon-name-part-type="species" reg="sabatoi">sabatoi</tp:taxon-name-part></tp:taxon-name></italic><bold>D</bold><italic><tp:taxon-name><tp:taxon-name-part taxon-name-part-type="genus" reg="Ceratozamia">C.</tp:taxon-name-part><tp:taxon-name-part taxon-name-part-type="species" reg="sancheziae">sancheziae</tp:taxon-name-part></tp:taxon-name></italic>.</p></caption><graphic xmlns:xlink="http://www.w3.org/1999/xlink" xlink:href="phytokeys-208-001_article-80382__-g022.jpg" position="float" orientation="portrait" xlink:type="simple" id="oo_746081.jpg"><uri content-type="original_file" xlink:type="simple">https://binary.pensoft.net/fig/746081</uri></graphic></fig></tp:treatment-sec><ref-list><ref id="B63"><mixed-citation xmlns:xlink="http://www.w3.org/1999/xlink" xlink:type="simple"><person-group><name name-style="western"><surname>Stevenson</surname><given-names>DW</given-names></name><name name-style="western"><surname>Sabato</surname><given-names>S</given-names></name></person-group> (<year>1986</year>) <article-title>Typification of names in <italic><tp:taxon-name><tp:taxon-name-part taxon-name-part-type="genus">Ceratozamia</tp:taxon-name-part></tp:taxon-name></italic>, <italic><tp:taxon-name><tp:taxon-name-part taxon-name-part-type="genus">Dion</tp:taxon-name-part></tp:taxon-name></italic>, and <italic><tp:taxon-name><tp:taxon-name-part taxon-name-part-type="genus">Microcycas</tp:taxon-name-part></tp:taxon-name></italic> (<tp:taxon-name><tp:taxon-name-part taxon-name-part-type="family">Zamiaceae</tp:taxon-name-part></tp:taxon-name>).</article-title><source>Taxon</source><volume>35</volume>(<issue>3</issue>): <fpage>578</fpage>–<lpage>584</lpage>. <ext-link xlink:type="simple" ext-link-type="doi" xlink:href="10.2307/1221921">https://doi.org/10.2307/1221921</ext-link></mixed-citation></ref><ref id="B17"><mixed-citation xmlns:xlink="http://www.w3.org/1999/xlink" xlink:type="simple">IUCN (<year>2021</year>) The IUCN Red List of Threatened Species. Version 2021–3. <ext-link xlink:type="simple" ext-link-type="uri" xlink:href="https://www.iucnredlist.org">https://www.iucnredlist.org</ext-link> [Accessed 10.6.2022]</mixed-citation></ref></ref-list></tp:taxon-treatment>
