# Supplementary material for: ﻿Monograph of Ceratozamia (Zamiaceae, Cycadales): an endangered genus
Source: PhytoKeys. 2022 Sep 21;208:1–102. doi: 10.3897/phytokeys.208.80382 (PMC9849018; doi:10.3897/phytokeys.208.80382)
Supplement: XML Treatment for Ceratozamia sabatoi [file phytokeys.208.80382-treatment28.xml]

<!DOCTYPE tp:taxon-treatment
  PUBLIC "-//TaxonX//DTD Taxonomic Treatment Publishing DTD v0 20100105//EN" "tax-treatment-NSO.dtd">
<tp:taxon-treatment xmlns:tp="http://www.plazi.org/taxpub"><tp:treatment-meta><kwd-group><label>Taxon classification</label><kwd>
                <named-content content-type="kingdom">Plantae</named-content>
              </kwd><kwd>
                <named-content content-type="order">Cycadales</named-content>
              </kwd><kwd>
                <named-content content-type="family">Zamiaceae</named-content>
              </kwd></kwd-group><mixed-citation publication-type="journal"><person-group><name><surname>Martínez-Domínguez</surname><given-names>Lilí</given-names></name><name><surname>Nicolalde-Morejón</surname><given-names>Fernando</given-names></name><name><surname>Vergara-Silva</surname><given-names>Francisco</given-names></name><name><surname>Stevenson</surname><given-names>Dennis Wm.</given-names></name></person-group><article-title>﻿Monograph of <italic><tp:taxon-name><tp:taxon-name-part taxon-name-part-type="genus" reg="Ceratozamia">Ceratozamia</tp:taxon-name-part></tp:taxon-name></italic> (<tp:taxon-name><tp:taxon-name-part taxon-name-part-type="family">Zamiaceae</tp:taxon-name-part></tp:taxon-name>, <tp:taxon-name><tp:taxon-name-part taxon-name-part-type="order">Cycadales</tp:taxon-name-part></tp:taxon-name>): an endangered genus</article-title><source>PhytoKeys</source><day>21</day><month>09</month><year>2022</year><volume>208</volume><fpage>1</fpage><lpage>102</lpage><pub-id pub-id-type="doi">10.3897/phytokeys.208.80382</pub-id></mixed-citation></tp:treatment-meta><tp:nomenclature><label>﻿27.</label><tp:taxon-name>
              <object-id xmlns:xlink="http://www.w3.org/1999/xlink" content-type="arpha" xlink:type="simple">9879DB96-4EA4-5F99-BF71-71F4AF270807</object-id>
              <tp:taxon-name-part taxon-name-part-type="genus" reg="Ceratozamia">Ceratozamia</tp:taxon-name-part>
              <tp:taxon-name-part taxon-name-part-type="species" reg="sabatoi">sabatoi</tp:taxon-name-part>
            </tp:taxon-name><tp:taxon-authority>Vovides, Vázq.Torres, Schutzman &amp; Iglesias, Novon 3 (4): 502. 1993</tp:taxon-authority><xref ref-type="fig" rid="F1">Figs 1A</xref><xref ref-type="fig" rid="F27">, 27D</xref></tp:nomenclature><tp:treatment-sec sec-type="material" id="SECID0EU6EK"><title>Type.</title><p>Mexico. Querétaro: Mun. San Joaquín, La Mojonera, 2 km on road San Joaquín-El Aguacate, 1,850 m, 15 Apr 1991, <italic>A.P. Vovides &amp; P. Fawcett 1205</italic> ♀ (holotype: XAL! [XAL0005310]).</p></tp:treatment-sec><tp:treatment-sec sec-type="description" id="SECID0E36EK"><title>Description.</title><p><bold><italic>Stem</italic></bold> 8–30 cm long, 20–35 cm in diameter, epigeous, erect and decumbent. <bold><italic>Cataphylls</italic></bold> 3–4.5 × 2–3.5 cm wide at the base, persistent, triangular, reddish brown, densely brown tomentose at emergence, partially tomentose at maturity, apex acuminate. <bold><italic>Leaves</italic></bold> 3–40, 60–129 cm long, descending, dark brown at emergence with whitish gray trichomes, glabrous at maturity. <bold><italic>Petiole</italic></bold> 20–60 cm long, terete, linear, greenish brown in mature leaves; with 5–40 thin prickles, 0.02–0.19 cm long. <bold><italic>Rachis</italic></bold> 40–92 cm long, terete, linear, brown in mature leaves, with prickles. <bold><italic>Leaflets</italic></bold> 26–54 pairs, opposite to subopposite, insertion in one plane, linear, longitudinally curved abaxially to planar, basally falcate, papyraceous, flat, green with adaxial and abaxial sides glabrous, distal end with entire margins, acuminate and symmetrical at the apex, attenuate at base, with conspicuous and green-light veins; median leaflets 13–32 × 0.6–1.5 cm, 0.5–1.5 cm between leaflets; articulations 0.3–0.7 cm wide, brown. <bold><italic>Pollen strobili</italic></bold> 11–18 cm long, 3.5–4.8 cm in diameter, solitary, cylindrical, erect, greenish yellow at emergence, greenish yellow with blackish trichomes at maturity; peduncle 7–13 cm long, 1.1–1.9 cm in diameter, tomentose, reddish brown to brown; microsporophylls 1.0–1.9 × 0.85–1.90 cm, discoid with a recurved downward distal face and lobate fertile portion, infertile portion 0.33–0.43 cm long and rounded with straight horns 0.06–0.20 cm long, 0.30–0.71 cm and a right angle between the horns. <bold><italic>Ovulate strobili</italic></bold> 14–19.5 cm long, 5.5–8.5 cm in diameter, solitary, cylindrical, erect, yellowish green with brown trichomes at emergence, blue green with blackish trichomes at maturity, apiculate apex; peduncle 3.5–7 cm long, 1.2–2.5 cm in diameter, erect, tomentose, brown; megasporophylls 72–110, 8–10 orthostichies with 9–11 sporophylls per orthostichy, 3.5–5 × 3.8–4.5 cm, with a truncate distal face, horns straight and 0.28–0.40 cm long, 1.2–1.6 cm between horns with a right angle between the horns. <bold><italic>Seeds</italic></bold> 1.2–2.0 cm long, 1.2–1.5 cm in diameter, ovate, sarcotesta whitish red when immature, light brown at maturity.</p></tp:treatment-sec><tp:treatment-sec sec-type="distribution" id="SECID0EEBFK"><title>Distribution and habitat.</title><p><italic><tp:taxon-name><tp:taxon-name-part taxon-name-part-type="genus" reg="Ceratozamia">Ceratozamia</tp:taxon-name-part><tp:taxon-name-part taxon-name-part-type="species" reg="sabatoi">sabatoi</tp:taxon-name-part></tp:taxon-name></italic> is endemic to the Sierra Gorda mountain range in Mexico, particularly in Querétaro and Hidalgo States (Fig. <xref ref-type="fig" rid="F22">22C</xref>), where it occurs in the understory herbaceous layer of the transition zone between oak forest and cloud forest at 1,600–1,900 m.</p></tp:treatment-sec><tp:treatment-sec sec-type="etymology" id="SECID0EZBFK"><title>Etymology.</title><p>The specific epithet honors Sergio Sabato, a distinguished professor at the University of Naples Federico II for his outstanding contributions to knowledge of the biology of <tp:taxon-name><tp:taxon-name-part taxon-name-part-type="family">Zamiaceae</tp:taxon-name-part></tp:taxon-name> (<xref ref-type="bibr" rid="B71">Vovides et al. 1993</xref>).</p></tp:treatment-sec><tp:treatment-sec sec-type="Common names" id="SECID0EICFK"><title>Common names.</title><p>None recorded.</p></tp:treatment-sec><tp:treatment-sec sec-type="Uses" id="SECID0ENCFK"><title>Uses.</title><p>None recorded.</p></tp:treatment-sec><tp:treatment-sec sec-type="conservation status" id="SECID0ESCFK"><title>Conservation status.</title><p>(<xref ref-type="bibr" rid="B17">IUCN 2021</xref>). <italic><tp:taxon-name><tp:taxon-name-part taxon-name-part-type="genus" reg="Ceratozamia">Ceratozamia</tp:taxon-name-part><tp:taxon-name-part taxon-name-part-type="species" reg="sabatoi">sabatoi</tp:taxon-name-part></tp:taxon-name></italic> is listed as “Endangered” under criteria A2c; B1ab(i,ii,iv)+2ab(i,ii,iv); C1.</p></tp:treatment-sec><tp:treatment-sec sec-type="discussion" id="SECID0EHDFK"><title>Discussion.</title><p><italic><tp:taxon-name><tp:taxon-name-part taxon-name-part-type="genus" reg="Ceratozamia">Ceratozamia</tp:taxon-name-part><tp:taxon-name-part taxon-name-part-type="species" reg="sabatoi">sabatoi</tp:taxon-name-part></tp:taxon-name></italic> differs from all <italic><tp:taxon-name><tp:taxon-name-part taxon-name-part-type="genus" reg="Ceratozamia">Ceratozamia</tp:taxon-name-part></tp:taxon-name></italic> species by its microsporophylls with a recurved downward distal face. In addition, this species differs from <italic><tp:taxon-name><tp:taxon-name-part taxon-name-part-type="genus" reg="Ceratozamia">C.</tp:taxon-name-part><tp:taxon-name-part taxon-name-part-type="species" reg="kuesteriana">kuesteriana</tp:taxon-name-part></tp:taxon-name></italic> by its flat leaflets and descending leaves.</p></tp:treatment-sec><tp:treatment-sec sec-type="material" id="SECID0EKEFK"><title>Specimens examined.</title><p>Mexico. <bold>Hidalgo: Mun. Jacala de Ledezma</bold>, 1,725 m, 16 Aug 2007, <italic>A. Frias-Castro et al. 578</italic> (IBUG); 1,500 m, 29 Oct 1946, <italic>H.E. Moore, Jr. 1788</italic> (CHAPA). <bold>Mun. Zimapán</bold>, 2,000 m, 2 Jun 1989, <italic>M. Vázquez-Torres &amp; J.P. Sclavo 4035</italic> (CIB); 1,235 m, 22 May 2003, <italic>R. Contreras-Medina 55, 56</italic> (XAL); 1,900 m, 13 Sep 1981, <italic>R. Fernandez-Nava 6561</italic> (MEXU, MO, XAL). <bold>Querétaro</bold>: <bold>Mun. Cadereyta de Montes</bold>, 1,850 m, 15 Apr 1991, <italic>A.P. Vovides &amp; K. Norstog 1193</italic> (XAL); <italic>A.P. Vovides et al. 1196</italic>–<italic>1199</italic> (XAL), <italic>1203</italic> (MEXU, XAL); 1,850 m, 15 Apr 1991,); <italic>A.P. Vovides 1201, 1205</italic> (XAL); 1,924 m, 28 Mar 2015, <italic>F. Nicolalde-Morejón et al. 2169, 2170</italic> (CIB); 1,924 m, 28 Mar 2015, <italic>L. Martínez-Domínguez et al. 313</italic>–<italic>343</italic> (CIB); 29 Mar 1995, <italic>R. Fernández-Nava s/n</italic> (MEXU); 7 Dec 1990, <italic>R. Zirahuén-Ortega V. 328</italic> (MEXU). <bold>Mun. Landa de Matamoros</bold>, 1,439 m, 12 Jan 2001, <italic>T.W. Walters 2001-05-A, B</italic> (XAL). <bold>Mun. Pinal de Amoles</bold>, 1,760 m, 17 Sep 2001, <italic>E. Carranza G. &amp; I. Silva 6254</italic> (MO); 1,678 m, 29 Mar 2015, <italic>F. Nicolalde-Morejón et al. 2171, 2172</italic> (CIB); 1,678 m, 29 Mar 2015, <italic>L. Martínez-Domínguez et al. 344</italic>–<italic>372</italic> (CIB); 1,700 m, 11 Dec 1988, <italic>Rzedowski s/n</italic> (XAL); 1,650 m, 4 Apr 1987, <italic>R. Fernández N. 3819</italic> (ENCB).</p></tp:treatment-sec><tp:treatment-sec><!--Section generated to contain objects referenced in tp:taxon-treatment.--><fig id="F1" position="float" orientation="portrait"><object-id xmlns:xlink="http://www.w3.org/1999/xlink" content-type="doi" xlink:type="simple">10.3897/phytokeys.208.80382.figure1</object-id><object-id xmlns:xlink="http://www.w3.org/1999/xlink" content-type="arpha" xlink:type="simple">593F8EA4-503C-5DB4-BE46-D014E2380EE0</object-id><label>Figure 1.</label><caption><p>Characters evaluated in reproductive structures <bold>A</bold> pollen strobilus of <italic><tp:taxon-name><tp:taxon-name-part taxon-name-part-type="genus" reg="Ceratozamia">Ceratozamia</tp:taxon-name-part><tp:taxon-name-part taxon-name-part-type="species" reg="sabatoi">sabatoi</tp:taxon-name-part></tp:taxon-name></italic><bold>B</bold> pollen strobilus of <italic><tp:taxon-name><tp:taxon-name-part taxon-name-part-type="genus" reg="Ceratozamia">C.</tp:taxon-name-part><tp:taxon-name-part taxon-name-part-type="species" reg="santillanii">santillanii</tp:taxon-name-part></tp:taxon-name></italic><bold>C</bold> ovulate strobilus of <italic><tp:taxon-name><tp:taxon-name-part taxon-name-part-type="genus" reg="Ceratozamia">C.</tp:taxon-name-part><tp:taxon-name-part taxon-name-part-type="species" reg="aurantiaca">aurantiaca</tp:taxon-name-part></tp:taxon-name></italic><bold>D</bold> ovulate strobilus of <italic><tp:taxon-name><tp:taxon-name-part taxon-name-part-type="genus" reg="Ceratozamia">C.</tp:taxon-name-part><tp:taxon-name-part taxon-name-part-type="species" reg="zoquorum">zoquorum</tp:taxon-name-part></tp:taxon-name></italic>.</p></caption><graphic xmlns:xlink="http://www.w3.org/1999/xlink" xlink:href="phytokeys-208-001_article-80382__-g001.jpg" position="float" orientation="portrait" xlink:type="simple" id="oo_746060.jpg"><uri content-type="original_file" xlink:type="simple">https://binary.pensoft.net/fig/746060</uri></graphic></fig><fig id="F27" position="float" orientation="portrait"><object-id xmlns:xlink="http://www.w3.org/1999/xlink" content-type="doi" xlink:type="simple">10.3897/phytokeys.208.80382.figure27</object-id><object-id xmlns:xlink="http://www.w3.org/1999/xlink" content-type="arpha" xlink:type="simple">E3201EAA-788F-5BCE-A682-95D0D6C3C293</object-id><label>Figure 27.</label><caption><p>Plants of <italic><tp:taxon-name><tp:taxon-name-part taxon-name-part-type="genus" reg="Ceratozamia">Ceratozamia</tp:taxon-name-part></tp:taxon-name></italic> in habitat. <bold>A</bold><italic><tp:taxon-name><tp:taxon-name-part taxon-name-part-type="genus" reg="Ceratozamia">C.</tp:taxon-name-part><tp:taxon-name-part taxon-name-part-type="species" reg="norstogii">norstogii</tp:taxon-name-part></tp:taxon-name></italic><bold>B</bold><italic><tp:taxon-name><tp:taxon-name-part taxon-name-part-type="genus" reg="Ceratozamia">C.</tp:taxon-name-part><tp:taxon-name-part taxon-name-part-type="species" reg="oliversacksii">oliversacksii</tp:taxon-name-part></tp:taxon-name></italic><bold>C</bold><italic><tp:taxon-name><tp:taxon-name-part taxon-name-part-type="genus" reg="Ceratozamia">C.</tp:taxon-name-part><tp:taxon-name-part taxon-name-part-type="species" reg="robusta">robusta</tp:taxon-name-part></tp:taxon-name></italic><bold>D</bold><italic><tp:taxon-name><tp:taxon-name-part taxon-name-part-type="genus" reg="Ceratozamia">C.</tp:taxon-name-part><tp:taxon-name-part taxon-name-part-type="species" reg="sabatoi">sabatoi</tp:taxon-name-part></tp:taxon-name></italic><bold>E</bold><italic><tp:taxon-name><tp:taxon-name-part taxon-name-part-type="genus" reg="Ceratozamia">C.</tp:taxon-name-part><tp:taxon-name-part taxon-name-part-type="species" reg="santillanii">santillanii</tp:taxon-name-part></tp:taxon-name></italic><bold>F</bold><italic><tp:taxon-name><tp:taxon-name-part taxon-name-part-type="genus" reg="Ceratozamia">C.</tp:taxon-name-part><tp:taxon-name-part taxon-name-part-type="species" reg="tenuis">tenuis</tp:taxon-name-part></tp:taxon-name></italic><bold>G</bold><italic><tp:taxon-name><tp:taxon-name-part taxon-name-part-type="genus" reg="Ceratozamia">C.</tp:taxon-name-part><tp:taxon-name-part taxon-name-part-type="species" reg="totonacorum">totonacorum</tp:taxon-name-part></tp:taxon-name></italic><bold>H</bold><italic><tp:taxon-name><tp:taxon-name-part taxon-name-part-type="genus" reg="Ceratozamia">C.</tp:taxon-name-part><tp:taxon-name-part taxon-name-part-type="species" reg="vovidesii">vovidesii</tp:taxon-name-part></tp:taxon-name></italic><bold>I</bold><italic><tp:taxon-name><tp:taxon-name-part taxon-name-part-type="genus" reg="Ceratozamia">C.</tp:taxon-name-part><tp:taxon-name-part taxon-name-part-type="species" reg="zaragozae">zaragozae</tp:taxon-name-part></tp:taxon-name></italic>.</p></caption><graphic xmlns:xlink="http://www.w3.org/1999/xlink" xlink:href="phytokeys-208-001_article-80382__-g027.jpg" position="float" orientation="portrait" xlink:type="simple" id="oo_746086.jpg"><uri content-type="original_file" xlink:type="simple">https://binary.pensoft.net/fig/746086</uri></graphic></fig><fig id="F22" position="float" orientation="portrait"><object-id xmlns:xlink="http://www.w3.org/1999/xlink" content-type="doi" xlink:type="simple">10.3897/phytokeys.208.80382.figure22</object-id><object-id xmlns:xlink="http://www.w3.org/1999/xlink" content-type="arpha" xlink:type="simple">97CDBFBD-C2B0-5075-8EB5-C3A1DD4FDBE7</object-id><label>Figure 22.</label><caption><p>Distribution of <italic><tp:taxon-name><tp:taxon-name-part taxon-name-part-type="genus" reg="Ceratozamia">Ceratozamia</tp:taxon-name-part></tp:taxon-name></italic> species. <bold>A</bold><italic><tp:taxon-name><tp:taxon-name-part taxon-name-part-type="genus" reg="Ceratozamia">C.</tp:taxon-name-part><tp:taxon-name-part taxon-name-part-type="species" reg="osbornei">osbornei</tp:taxon-name-part></tp:taxon-name></italic><bold>B</bold><italic><tp:taxon-name><tp:taxon-name-part taxon-name-part-type="genus" reg="Ceratozamia">C.</tp:taxon-name-part><tp:taxon-name-part taxon-name-part-type="species" reg="robusta">robusta</tp:taxon-name-part></tp:taxon-name></italic><bold>C</bold><italic><tp:taxon-name><tp:taxon-name-part taxon-name-part-type="genus" reg="Ceratozamia">C.</tp:taxon-name-part><tp:taxon-name-part taxon-name-part-type="species" reg="sabatoi">sabatoi</tp:taxon-name-part></tp:taxon-name></italic><bold>D</bold><italic><tp:taxon-name><tp:taxon-name-part taxon-name-part-type="genus" reg="Ceratozamia">C.</tp:taxon-name-part><tp:taxon-name-part taxon-name-part-type="species" reg="sancheziae">sancheziae</tp:taxon-name-part></tp:taxon-name></italic>.</p></caption><graphic xmlns:xlink="http://www.w3.org/1999/xlink" xlink:href="phytokeys-208-001_article-80382__-g022.jpg" position="float" orientation="portrait" xlink:type="simple" id="oo_746081.jpg"><uri content-type="original_file" xlink:type="simple">https://binary.pensoft.net/fig/746081</uri></graphic></fig></tp:treatment-sec><ref-list><ref id="B71"><mixed-citation xmlns:xlink="http://www.w3.org/1999/xlink" xlink:type="simple"><person-group><name name-style="western"><surname>Vovides</surname><given-names>AP</given-names></name><name name-style="western"><surname>Vázquez-Torres</surname><given-names>M</given-names></name><name name-style="western"><surname>Schutzman</surname><given-names>B</given-names></name><name name-style="western"><surname>Iglesias</surname><given-names>CG</given-names></name></person-group> (<year>1993</year>) <article-title>A new species of <italic><tp:taxon-name><tp:taxon-name-part taxon-name-part-type="genus">Ceratozamia</tp:taxon-name-part></tp:taxon-name></italic> (<tp:taxon-name><tp:taxon-name-part taxon-name-part-type="family">Zamiaceae</tp:taxon-name-part></tp:taxon-name>) from Queretaro and Hidalgo, Mexico.</article-title><source>Novon</source><volume>3</volume>(<issue>4</issue>): <fpage>502</fpage>–<lpage>506</lpage>. <ext-link xlink:type="simple" ext-link-type="doi" xlink:href="10.2307/3391403">https://doi.org/10.2307/3391403</ext-link></mixed-citation></ref><ref id="B17"><mixed-citation xmlns:xlink="http://www.w3.org/1999/xlink" xlink:type="simple">IUCN (<year>2021</year>) The IUCN Red List of Threatened Species. Version 2021–3. <ext-link xlink:type="simple" ext-link-type="uri" xlink:href="https://www.iucnredlist.org">https://www.iucnredlist.org</ext-link> [Accessed 10.6.2022]</mixed-citation></ref></ref-list></tp:taxon-treatment>
