# Supplementary material for: ﻿Monograph of Ceratozamia (Zamiaceae, Cycadales): an endangered genus
Source: PhytoKeys. 2022 Sep 21;208:1–102. doi: 10.3897/phytokeys.208.80382 (PMC9849018; doi:10.3897/phytokeys.208.80382)
Supplement: XML Treatment for Ceratozamia sancheziae [file phytokeys.208.80382-treatment29.xml]

<!DOCTYPE tp:taxon-treatment
  PUBLIC "-//TaxonX//DTD Taxonomic Treatment Publishing DTD v0 20100105//EN" "tax-treatment-NSO.dtd">
<tp:taxon-treatment xmlns:tp="http://www.plazi.org/taxpub"><tp:treatment-meta><kwd-group><label>Taxon classification</label><kwd>
                <named-content content-type="kingdom">Plantae</named-content>
              </kwd><kwd>
                <named-content content-type="order">Cycadales</named-content>
              </kwd><kwd>
                <named-content content-type="family">Zamiaceae</named-content>
              </kwd></kwd-group><mixed-citation publication-type="journal"><person-group><name><surname>Martínez-Domínguez</surname><given-names>Lilí</given-names></name><name><surname>Nicolalde-Morejón</surname><given-names>Fernando</given-names></name><name><surname>Vergara-Silva</surname><given-names>Francisco</given-names></name><name><surname>Stevenson</surname><given-names>Dennis Wm.</given-names></name></person-group><article-title>﻿Monograph of <italic><tp:taxon-name><tp:taxon-name-part taxon-name-part-type="genus" reg="Ceratozamia">Ceratozamia</tp:taxon-name-part></tp:taxon-name></italic> (<tp:taxon-name><tp:taxon-name-part taxon-name-part-type="family">Zamiaceae</tp:taxon-name-part></tp:taxon-name>, <tp:taxon-name><tp:taxon-name-part taxon-name-part-type="order">Cycadales</tp:taxon-name-part></tp:taxon-name>): an endangered genus</article-title><source>PhytoKeys</source><day>21</day><month>09</month><year>2022</year><volume>208</volume><fpage>1</fpage><lpage>102</lpage><pub-id pub-id-type="doi">10.3897/phytokeys.208.80382</pub-id></mixed-citation></tp:treatment-meta><tp:nomenclature><label>﻿28.</label><tp:taxon-name>
              <object-id xmlns:xlink="http://www.w3.org/1999/xlink" content-type="arpha" xlink:type="simple">D6B2659E-4136-5AE9-845F-17DCED907646</object-id>
              <tp:taxon-name-part taxon-name-part-type="genus" reg="Ceratozamia">Ceratozamia</tp:taxon-name-part>
              <tp:taxon-name-part taxon-name-part-type="species" reg="sancheziae">sancheziae</tp:taxon-name-part>
            </tp:taxon-name><tp:taxon-authority>Pérez-Farr., Gut.Ortega &amp; Vovides, Phytotaxa 500 (3): 209. 2021</tp:taxon-authority><xref ref-type="fig" rid="F9">Figs 9A</xref><xref ref-type="fig" rid="F12">, 12A</xref><xref ref-type="fig" rid="F23">, 23 D–F</xref></tp:nomenclature><tp:treatment-sec sec-type="material" id="SECID0EZHFK"><title>Type.</title><p>Mexico. Chiapas: Mun. Tenejapa, 1,500 m, 16 May 2017, <italic>M.A. Pérez Farrera 3558</italic> ♀ (holotype: HEM [n.v.]; isotypes: MEXU [n.v.], XAL [n.v.]).</p></tp:treatment-sec><tp:treatment-sec sec-type="description" id="SECID0EBIFK"><title>Description.</title><p><bold><italic>Stem</italic></bold> 8–30 cm long, 10–20 cm in diameter, semi-hypogeous, erect. <bold><italic>Cataphylls</italic></bold> 2.5–5.8 × 1.3–5 cm wide at the base, persistent, triangular, reddish brown, densely brown tomentose at emergence, glabrous at maturity, apex acuminate. <bold><italic>Leaves</italic></bold> 4–12 (20), 100–232.5 cm long, descending, green or brown at emergence with whitish gray trichomes, glabrous at maturity. <bold><italic>Petiole</italic></bold> 40–134.5 cm long, terete, linear, greenish brown or green in mature leaves; unarmed or with prickles 2–28 thin, 0.05–0.34 cm long. <bold><italic>Rachis</italic></bold> 55–120 cm long, terete, linear, brown or green in mature leaves, unarmed or with scarce prickles. <bold><italic>Leaflets</italic></bold> 20–35 pairs, opposite to subopposite, insertion in one plane, linear, in general longitudinally planar, not basally falcate (sometimes basally falcate), papyraceous, flat, green with adaxial side glabrous and abaxial side glaucous, distal end with entire margins, acuminate and symmetrical at the apex, attenuate at base, with conspicuous and green-light veins; median leaflets 22–36 × 1.7–3.0 cm, 1.4–3.5 cm between leaflets; articulations 0.55–1.1 cm wide, green. <bold><italic>Pollen strobili</italic></bold> 15–20 cm long, 1.8–3.2 cm in diameter, solitary, cylindrical, erect, light green at emergence, green with blackish trichomes at maturity; peduncle 6–10 cm long, 0.7–1.5 cm in diameter, tomentose, reddish brown to brown; microsporophylls 0.88–1.2 × 0.65–0.80 cm, discoid with a non-recurved distal face and a lobate fertile portion, infertile portion 0.32–0.40 cm long and rounded with straight horns 0.10–0.20 cm long, 0.63–0.70 cm and an acute angle between the horns. <bold><italic>Ovulate strobili</italic></bold> 12–25 cm long, 7.0–8.5 cm in diameter, solitary, cylindrical, erect, yellowish green at emergence, green with scarce blackish trichomes at maturity, acuminate apex; peduncle 5.0–11 cm long, 0.9–1.1 cm in diameter, erect, tomentose, brown; megasporophylls 35–100, 7–10 orthostichies with 5–10 sporophylls per orthostichy, 0.9–1.2 × 3.5–4 cm, with a prominent distal face, horns curved to straight and 0.50–0.73 cm long, 1.2–1.4 cm between horns with a right angle between the horns. <bold><italic>Seeds</italic></bold> 1.9–2.3 cm long, 1.4–1.5 cm in diameter, globose, sarcotesta whitish yellow when immature, light brown at maturity.</p></tp:treatment-sec><tp:treatment-sec sec-type="distribution" id="SECID0EJJFK"><title>Distribution and habitat.</title><p><italic><tp:taxon-name><tp:taxon-name-part taxon-name-part-type="genus" reg="Ceratozamia">Ceratozamia</tp:taxon-name-part><tp:taxon-name-part taxon-name-part-type="species" reg="sancheziae">sancheziae</tp:taxon-name-part></tp:taxon-name></italic> is endemic to Chiapas State, Mexico (Fig. <xref ref-type="fig" rid="F22">22D</xref>), where it occurs in oak forest and pine-oak forest between 1,000–1,536 m.</p></tp:treatment-sec><tp:treatment-sec sec-type="etymology" id="SECID0E5JFK"><title>Etymology.</title><p>This species was named in honor of María Ydelia Sánchez-Tinoco, for contributions to our knowledge of the anatomy of Mexican cycad seeds (<xref ref-type="bibr" rid="B14">Gutiérrez-Ortega et al. 2021</xref>).</p></tp:treatment-sec><tp:treatment-sec sec-type="Common names" id="SECID0EIKFK"><title>Common names.</title><p>None recorded.</p></tp:treatment-sec><tp:treatment-sec sec-type="Uses" id="SECID0ENKFK"><title>Uses.</title><p>The community in Tenejapa use the leaves of this species for ornaments in traditional community festivities.</p></tp:treatment-sec><tp:treatment-sec sec-type="Preliminary conservation status" id="SECID0ESKFK"><title>Preliminary conservation status.</title><p><italic><tp:taxon-name><tp:taxon-name-part taxon-name-part-type="genus" reg="Ceratozamia">Ceratozamia</tp:taxon-name-part><tp:taxon-name-part taxon-name-part-type="species" reg="sancheziae">sancheziae</tp:taxon-name-part></tp:taxon-name></italic> could be included as “Endangered” (<abbrev xmlns:xlink="http://www.w3.org/1999/xlink" xlink:title="“Endangered" id="ABBRID0EDLFK" xlink:type="simple">EN</abbrev>) in the IUCN Red List of Threatened Species based on the number of populations, which have between 70 to 250 adult plants.</p></tp:treatment-sec><tp:treatment-sec sec-type="discussion" id="SECID0EHLFK"><title>Discussion.</title><p><italic><tp:taxon-name><tp:taxon-name-part taxon-name-part-type="genus" reg="Ceratozamia">Ceratozamia</tp:taxon-name-part><tp:taxon-name-part taxon-name-part-type="species" reg="sancheziae">sancheziae</tp:taxon-name-part></tp:taxon-name></italic> is geographically close to <italic><tp:taxon-name><tp:taxon-name-part taxon-name-part-type="genus" reg="Ceratozamia">C.</tp:taxon-name-part><tp:taxon-name-part taxon-name-part-type="species" reg="robusta">robusta</tp:taxon-name-part></tp:taxon-name></italic>, but differs from it by its linear leaflets, leaves at emergence that are light green or reddish brown with a glaucous appearance, and ovulate strobili with curved to straight horns up to 0.73 cm long.</p><p>Here, we have recircumscribed and clarified the taxonomic identity of <italic><tp:taxon-name><tp:taxon-name-part taxon-name-part-type="genus" reg="Ceratozamia">Ceratozamia</tp:taxon-name-part><tp:taxon-name-part taxon-name-part-type="species" reg="sancheziae">sancheziae</tp:taxon-name-part></tp:taxon-name></italic>. In the description of this species, the authors mentioned Petalcingo as a municipality, but this is a locality that corresponds to Tila municipality in Chiapas (c.f. <xref ref-type="bibr" rid="B14">Gutiérrez-Ortega et al. 2021</xref>). The distribution range for this species was considered to extend from Tenajapa municipality in Chiapas to the mountain area close to the border with the State of Tabasco (<xref ref-type="bibr" rid="B14">Gutiérrez-Ortega et al. 2021</xref>). However, we found specimens from Yajalón of Chiapas (<italic>M.A. Pérez Farrera 1635</italic> from XAL) that do not correspond to the species description (Suppl. material <xref ref-type="supplementary-material" rid="S2">2</xref>). We carried out fieldwork and collected botanical material at the population level in the surroundings of Yajalón, Tila, Altamirano and Tenejapa. Based on the revision of herbarium specimens and the botanical material collected by us, we recircumscribed the populations for <italic><tp:taxon-name><tp:taxon-name-part taxon-name-part-type="genus" reg="Ceratozamia">Ceratozamia</tp:taxon-name-part></tp:taxon-name></italic> in this region into two species: <italic><tp:taxon-name><tp:taxon-name-part taxon-name-part-type="genus" reg="Ceratozamia">C.</tp:taxon-name-part><tp:taxon-name-part taxon-name-part-type="species" reg="sancheziae">sancheziae</tp:taxon-name-part></tp:taxon-name></italic> and <italic><tp:taxon-name><tp:taxon-name-part taxon-name-part-type="genus" reg="Ceratozamia">C.</tp:taxon-name-part><tp:taxon-name-part taxon-name-part-type="species" reg="zoquorum">zoquorum</tp:taxon-name-part></tp:taxon-name></italic>. One diagnostic character for <italic><tp:taxon-name><tp:taxon-name-part taxon-name-part-type="genus" reg="Ceratozamia">C.</tp:taxon-name-part><tp:taxon-name-part taxon-name-part-type="species" reg="sancheziae">sancheziae</tp:taxon-name-part></tp:taxon-name></italic> is oblanceolate leaflets when juvenile, but we found in the field juveniles with linear leaflets only (<xref ref-type="bibr" rid="B14">Gutiérrez-Ortega et al. 2021</xref>: 2009; Fig. <xref ref-type="fig" rid="F23">23D</xref>). Furthermore, we did not find populations near Yajalón or Tila that correspond to <italic><tp:taxon-name><tp:taxon-name-part taxon-name-part-type="genus" reg="Ceratozamia">C.</tp:taxon-name-part><tp:taxon-name-part taxon-name-part-type="species" reg="sancheziae">sancheziae</tp:taxon-name-part></tp:taxon-name></italic>. The paratypes cited from Yajalón (<italic>Méndez Ton 5498</italic>, <italic>5722</italic> both MEXU) have some vegetative characters that do not correspond with the species description; however, these could be part of the overall species variation of <italic><tp:taxon-name><tp:taxon-name-part taxon-name-part-type="genus" reg="Ceratozamia">C.</tp:taxon-name-part><tp:taxon-name-part taxon-name-part-type="species" reg="sancheziae">sancheziae</tp:taxon-name-part></tp:taxon-name></italic>. Considering that sympatry is possible in this genus and that there is broad variation in <italic><tp:taxon-name><tp:taxon-name-part taxon-name-part-type="genus" reg="Ceratozamia">C.</tp:taxon-name-part><tp:taxon-name-part taxon-name-part-type="species" reg="zoquorum">zoquorum</tp:taxon-name-part></tp:taxon-name></italic>, research at population level with reproductive structures and molecular variation could clarify what species is represented by these plants collected near Yajalón. In addition, we have extended the range for <italic><tp:taxon-name><tp:taxon-name-part taxon-name-part-type="genus" reg="Ceratozamia">C.</tp:taxon-name-part><tp:taxon-name-part taxon-name-part-type="species" reg="sancheziae">sancheziae</tp:taxon-name-part></tp:taxon-name></italic> to the south of Chiapas (i.e., populations from Altamirano municipality).</p><fig id="F23" position="float" orientation="portrait"><object-id xmlns:xlink="http://www.w3.org/1999/xlink" content-type="doi" xlink:type="simple">10.3897/phytokeys.208.80382.figure23</object-id><object-id xmlns:xlink="http://www.w3.org/1999/xlink" content-type="arpha" xlink:type="simple">4F2C5997-837B-5890-91E7-584B1C4E58AA</object-id><label>Figure 23.</label><caption><p>Vegetative comparison between <italic><tp:taxon-name><tp:taxon-name-part taxon-name-part-type="genus" reg="Ceratozamia">Ceratozamia</tp:taxon-name-part><tp:taxon-name-part taxon-name-part-type="species" reg="zoquorum">zoquorum</tp:taxon-name-part></tp:taxon-name></italic> (<bold>A–C</bold>) and <italic><tp:taxon-name><tp:taxon-name-part taxon-name-part-type="genus" reg="Ceratozamia">C.</tp:taxon-name-part><tp:taxon-name-part taxon-name-part-type="species" reg="sancheziae">sancheziae</tp:taxon-name-part></tp:taxon-name></italic> (<bold>D–F</bold>). <bold>A</bold> juvenile plant <bold>B</bold> mature leaf <bold>C</bold> detail of leaflets and rachis <bold>D</bold> juvenile plant <bold>E, F</bold> leaves at emergence of adult plants.</p></caption><graphic xmlns:xlink="http://www.w3.org/1999/xlink" xlink:href="phytokeys-208-001_article-80382__-g023.jpg" position="float" orientation="portrait" xlink:type="simple" id="oo_746082.jpg"><uri content-type="original_file" xlink:type="simple">https://binary.pensoft.net/fig/746082</uri></graphic></fig></tp:treatment-sec><tp:treatment-sec sec-type="material" id="SECID0EPRFK"><title>Specimens examined.</title><p>Mexico. <bold>Chiapas: Mun. Altamirano</bold>, 1,215 m, 16 Jul 2021, <italic>F. Nicolalde-Morejón et al. 3691–3697</italic> (CIB); 1,215 m, 16 Jul 2021, <italic>L. Martínez-Domínguez 2318–2325</italic> (CIB); 1,210 m, 28 Nov 1996, <italic>M.A. Pérez-Farrera 1468</italic> (CHIP); 1,200 m, 18 May 1993, <italic>M. González-Espinosa et al.</italic>, <italic>1973</italic> (<abbrev xmlns:xlink="http://www.w3.org/1999/xlink" xlink:title="Chiapas Highlands" id="ABBRID0EBSFK" xlink:type="simple">CH</abbrev>). <bold>Mun. Tenejapa</bold>, 1,000 m, 5 Jun 1972, <italic>D.E. Breedlove 25506</italic> (MEXU); 1,536 m, 15 Jul 2021, <italic>F. Nicolalde-Morejón et al. 3683–3690</italic> (CIB); 1,536 m, 15 Jul 2021, <italic>L. Martínez-Domínguez et al. 2310–2317</italic> (CIB). <bold>Mun. Yajalón</bold>, 1,434 m, 26 Aug 2015, <italic>F. Hernández-Najarro 4382</italic> (CHIP).</p></tp:treatment-sec><tp:treatment-sec><!--Section generated to contain objects referenced in tp:taxon-treatment.--><fig id="F9" position="float" orientation="portrait"><object-id xmlns:xlink="http://www.w3.org/1999/xlink" content-type="doi" xlink:type="simple">10.3897/phytokeys.208.80382.figure9</object-id><object-id xmlns:xlink="http://www.w3.org/1999/xlink" content-type="arpha" xlink:type="simple">8E09EB2C-17B9-51F1-98D9-A72D44707177</object-id><label>Figure 9.</label><caption><p>Color of leaves at emergence <bold>A</bold><italic><tp:taxon-name><tp:taxon-name-part taxon-name-part-type="genus" reg="Ceratozamia">Ceratozamia</tp:taxon-name-part><tp:taxon-name-part taxon-name-part-type="species" reg="sancheziae">sancheziae</tp:taxon-name-part></tp:taxon-name></italic><bold>B</bold><italic><tp:taxon-name><tp:taxon-name-part taxon-name-part-type="genus" reg="Ceratozamia">C.</tp:taxon-name-part><tp:taxon-name-part taxon-name-part-type="species" reg="kuesteriana">kuesteriana</tp:taxon-name-part></tp:taxon-name></italic><bold>C</bold><italic><tp:taxon-name><tp:taxon-name-part taxon-name-part-type="genus" reg="Ceratozamia">C.</tp:taxon-name-part><tp:taxon-name-part taxon-name-part-type="species" reg="fuscoviridis">fuscoviridis</tp:taxon-name-part></tp:taxon-name></italic><bold>D</bold><italic><tp:taxon-name><tp:taxon-name-part taxon-name-part-type="genus" reg="Ceratozamia">C.</tp:taxon-name-part><tp:taxon-name-part taxon-name-part-type="species" reg="miqueliana">miqueliana</tp:taxon-name-part></tp:taxon-name></italic>.</p></caption><graphic xmlns:xlink="http://www.w3.org/1999/xlink" xlink:href="phytokeys-208-001_article-80382__-g009.jpg" position="float" orientation="portrait" xlink:type="simple" id="oo_746068.jpg"><uri content-type="original_file" xlink:type="simple">https://binary.pensoft.net/fig/746068</uri></graphic></fig><fig id="F12" position="float" orientation="portrait"><object-id xmlns:xlink="http://www.w3.org/1999/xlink" content-type="doi" xlink:type="simple">10.3897/phytokeys.208.80382.figure12</object-id><object-id xmlns:xlink="http://www.w3.org/1999/xlink" content-type="arpha" xlink:type="simple">C15772D8-69F5-5504-B7BD-1A26DA2B798D</object-id><label>Figure 12.</label><caption><p>Seeds of <italic><tp:taxon-name><tp:taxon-name-part taxon-name-part-type="genus" reg="Ceratozamia">Ceratozamia</tp:taxon-name-part></tp:taxon-name></italic><bold>A</bold><italic><tp:taxon-name><tp:taxon-name-part taxon-name-part-type="genus" reg="Ceratozamia">C.</tp:taxon-name-part><tp:taxon-name-part taxon-name-part-type="species" reg="sancheziae">sancheziae</tp:taxon-name-part></tp:taxon-name></italic><bold>B</bold><italic><tp:taxon-name><tp:taxon-name-part taxon-name-part-type="genus" reg="Ceratozamia">C.</tp:taxon-name-part><tp:taxon-name-part taxon-name-part-type="species" reg="alvarezii">alvarezii</tp:taxon-name-part></tp:taxon-name></italic><bold>C</bold><italic><tp:taxon-name><tp:taxon-name-part taxon-name-part-type="genus" reg="Ceratozamia">C.</tp:taxon-name-part><tp:taxon-name-part taxon-name-part-type="species" reg="brevifrons">brevifrons.</tp:taxon-name-part></tp:taxon-name></italic><bold>D</bold><italic><tp:taxon-name><tp:taxon-name-part taxon-name-part-type="genus" reg="Ceratozamia">C.</tp:taxon-name-part><tp:taxon-name-part taxon-name-part-type="species" reg="subroseophylla">subroseophylla</tp:taxon-name-part></tp:taxon-name></italic>.</p></caption><graphic xmlns:xlink="http://www.w3.org/1999/xlink" xlink:href="phytokeys-208-001_article-80382__-g012.jpg" position="float" orientation="portrait" xlink:type="simple" id="oo_746071.jpg"><uri content-type="original_file" xlink:type="simple">https://binary.pensoft.net/fig/746071</uri></graphic></fig><fig id="F22" position="float" orientation="portrait"><object-id xmlns:xlink="http://www.w3.org/1999/xlink" content-type="doi" xlink:type="simple">10.3897/phytokeys.208.80382.figure22</object-id><object-id xmlns:xlink="http://www.w3.org/1999/xlink" content-type="arpha" xlink:type="simple">97CDBFBD-C2B0-5075-8EB5-C3A1DD4FDBE7</object-id><label>Figure 22.</label><caption><p>Distribution of <italic><tp:taxon-name><tp:taxon-name-part taxon-name-part-type="genus" reg="Ceratozamia">Ceratozamia</tp:taxon-name-part></tp:taxon-name></italic> species. <bold>A</bold><italic><tp:taxon-name><tp:taxon-name-part taxon-name-part-type="genus" reg="Ceratozamia">C.</tp:taxon-name-part><tp:taxon-name-part taxon-name-part-type="species" reg="osbornei">osbornei</tp:taxon-name-part></tp:taxon-name></italic><bold>B</bold><italic><tp:taxon-name><tp:taxon-name-part taxon-name-part-type="genus" reg="Ceratozamia">C.</tp:taxon-name-part><tp:taxon-name-part taxon-name-part-type="species" reg="robusta">robusta</tp:taxon-name-part></tp:taxon-name></italic><bold>C</bold><italic><tp:taxon-name><tp:taxon-name-part taxon-name-part-type="genus" reg="Ceratozamia">C.</tp:taxon-name-part><tp:taxon-name-part taxon-name-part-type="species" reg="sabatoi">sabatoi</tp:taxon-name-part></tp:taxon-name></italic><bold>D</bold><italic><tp:taxon-name><tp:taxon-name-part taxon-name-part-type="genus" reg="Ceratozamia">C.</tp:taxon-name-part><tp:taxon-name-part taxon-name-part-type="species" reg="sancheziae">sancheziae</tp:taxon-name-part></tp:taxon-name></italic>.</p></caption><graphic xmlns:xlink="http://www.w3.org/1999/xlink" xlink:href="phytokeys-208-001_article-80382__-g022.jpg" position="float" orientation="portrait" xlink:type="simple" id="oo_746081.jpg"><uri content-type="original_file" xlink:type="simple">https://binary.pensoft.net/fig/746081</uri></graphic></fig><supplementary-material xmlns:xlink="http://www.w3.org/1999/xlink" id="S2" position="float" orientation="portrait" xlink:type="simple"><object-id content-type="doi" xlink:type="simple">10.3897/phytokeys.208.80382.suppl2</object-id><object-id content-type="zenodo_dep_id" xlink:type="simple">7106478</object-id><object-id content-type="arpha" xlink:type="simple">32C7368A-A2D4-5A0E-891B-0F15A337F4A8</object-id><label>Supplementary material 2</label><caption><p>Herbarium specimens for <italic><tp:taxon-name><tp:taxon-name-part taxon-name-part-type="genus" reg="Ceratozamia">Ceratozamia</tp:taxon-name-part><tp:taxon-name-part taxon-name-part-type="species" reg="sancheziae">sancheziae</tp:taxon-name-part></tp:taxon-name></italic> and <italic><tp:taxon-name><tp:taxon-name-part taxon-name-part-type="genus" reg="Ceratozamia">C.</tp:taxon-name-part><tp:taxon-name-part taxon-name-part-type="species" reg="zoquorum">zoquorum</tp:taxon-name-part></tp:taxon-name></italic></p></caption><statement content-type="dataType"><label>Data type</label><p>Images</p></statement><statement content-type="notes"><label>Explanation note</label><p>Specimens: M.A. Pérez-Farrera 1635; D.E. Breedlove 25506.</p></statement><media xlink:href="phytokeys-208-001_article-80382__-s002.pdf" mimetype="application" mime-subtype="pdf" position="float" orientation="portrait" xlink:type="simple" id="oo_746091.pdf"><uri content-type="original_file" xlink:type="simple">https://binary.pensoft.net/file/746091</uri></media><permissions><license xlink:type="simple"><license-p>This dataset is made available under the Open Database License (http://opendatacommons.org/licenses/odbl/1.0/). The Open Database License (ODbL) is a license agreement intended to allow users to freely share, modify, and use this Dataset while maintaining this same freedom for others, provided that the original source and author(s) are credited.</license-p></license></permissions><attrib specific-use="authors">Author: L. Martínez-Domínguez</attrib></supplementary-material></tp:treatment-sec><ref-list><ref id="B14"><mixed-citation xmlns:xlink="http://www.w3.org/1999/xlink" xlink:type="simple"><person-group><name name-style="western"><surname>Gutiérrez-Ortega</surname><given-names>JS</given-names></name><name name-style="western"><surname>Pérez-Farrera</surname><given-names>MA</given-names></name><name name-style="western"><surname>Vovides</surname><given-names>AP</given-names></name><name name-style="western"><surname>Chávez-Cortázar</surname><given-names>A</given-names></name><name name-style="western"><surname>López</surname><given-names>S</given-names></name><name name-style="western"><surname>Santos-Hernández</surname><given-names>NG</given-names></name><name name-style="western"><surname>Ruíz-Roblero</surname><given-names>SK</given-names></name></person-group> (<year>2021</year>) <article-title><italic><tp:taxon-name><tp:taxon-name-part taxon-name-part-type="genus">Ceratozamia</tp:taxon-name-part><tp:taxon-name-part taxon-name-part-type="species">sanchezae</tp:taxon-name-part></tp:taxon-name></italic> (<tp:taxon-name><tp:taxon-name-part taxon-name-part-type="family">Zamiaceae</tp:taxon-name-part></tp:taxon-name>): A new cycad species from Chiapas Highlands (Mexico).</article-title><source>Phytotaxa</source><volume>500</volume>(<issue>3</issue>): <fpage>201</fpage>–<lpage>216</lpage>. <ext-link xlink:type="simple" ext-link-type="doi" xlink:href="10.11646/phytotaxa.500.3.4">https://doi.org/10.11646/phytotaxa.500.3.4</ext-link></mixed-citation></ref></ref-list></tp:taxon-treatment>
