# Supplementary material for: ﻿Monograph of Ceratozamia (Zamiaceae, Cycadales): an endangered genus
Source: PhytoKeys. 2022 Sep 21;208:1–102. doi: 10.3897/phytokeys.208.80382 (PMC9849018; doi:10.3897/phytokeys.208.80382)
Supplement: XML Treatment for Ceratozamia santillanii [file phytokeys.208.80382-treatment30.xml]

<!DOCTYPE tp:taxon-treatment
  PUBLIC "-//TaxonX//DTD Taxonomic Treatment Publishing DTD v0 20100105//EN" "tax-treatment-NSO.dtd">
<tp:taxon-treatment xmlns:tp="http://www.plazi.org/taxpub"><tp:treatment-meta><kwd-group><label>Taxon classification</label><kwd>
                <named-content content-type="kingdom">Plantae</named-content>
              </kwd><kwd>
                <named-content content-type="order">Cycadales</named-content>
              </kwd><kwd>
                <named-content content-type="family">Zamiaceae</named-content>
              </kwd></kwd-group><mixed-citation publication-type="journal"><person-group><name><surname>Martínez-Domínguez</surname><given-names>Lilí</given-names></name><name><surname>Nicolalde-Morejón</surname><given-names>Fernando</given-names></name><name><surname>Vergara-Silva</surname><given-names>Francisco</given-names></name><name><surname>Stevenson</surname><given-names>Dennis Wm.</given-names></name></person-group><article-title>﻿Monograph of <italic><tp:taxon-name><tp:taxon-name-part taxon-name-part-type="genus" reg="Ceratozamia">Ceratozamia</tp:taxon-name-part></tp:taxon-name></italic> (<tp:taxon-name><tp:taxon-name-part taxon-name-part-type="family">Zamiaceae</tp:taxon-name-part></tp:taxon-name>, <tp:taxon-name><tp:taxon-name-part taxon-name-part-type="order">Cycadales</tp:taxon-name-part></tp:taxon-name>): an endangered genus</article-title><source>PhytoKeys</source><day>21</day><month>09</month><year>2022</year><volume>208</volume><fpage>1</fpage><lpage>102</lpage><pub-id pub-id-type="doi">10.3897/phytokeys.208.80382</pub-id></mixed-citation></tp:treatment-meta><tp:nomenclature><label>﻿29.</label><tp:taxon-name>
              <object-id xmlns:xlink="http://www.w3.org/1999/xlink" content-type="arpha" xlink:type="simple">40FB50ED-8EC0-5A09-B4FC-8A8E6D0AC781</object-id>
              <tp:taxon-name-part taxon-name-part-type="genus" reg="Ceratozamia">Ceratozamia</tp:taxon-name-part>
              <tp:taxon-name-part taxon-name-part-type="species" reg="santillanii">santillanii</tp:taxon-name-part>
            </tp:taxon-name><tp:taxon-authority>Pérez-Farr. &amp; Vovides, Syst. Biodivers. 7 (4): 435. 2009</tp:taxon-authority><xref ref-type="fig" rid="F1">Figs 1B</xref><xref ref-type="fig" rid="F27">, 27E</xref></tp:nomenclature><tp:treatment-sec sec-type="material" id="SECID0E5TFK"><title>Type.</title><p>Mexico. Chiapas: Mun. Berriozábal, road Berriozábal-El Cairo, 15 Oct 2004, <italic>M.A. Pérez Farrera 3030</italic> ♀ (holotype: HEM! [HEM020981]; isotypes: XAL! [XAL0005415], MEXU [n.v.]).</p></tp:treatment-sec><tp:treatment-sec sec-type="description" id="SECID0EGUFK"><title>Description.</title><p><bold><italic>Stem</italic></bold> 10–50 cm long, 11–13 cm in diameter, semi-hypogeous, erect and decumbent. <bold><italic>Cataphylls</italic></bold> 2–4.5 × 1.7–4 cm wide at the base, persistent, triangular, reddish brown, densely brown tomentose at emergence, with apex partiality glabrous at maturity, apex acuminate. <bold><italic>Leaves</italic></bold> 2–3, 50.5–79.3 cm long, descending, light green and glaucous at emergence, with whitish gray trichomes, green and glabrous at maturity. <bold><italic>Petiole</italic></bold> 23.5–45 cm long, terete, linear, yellowish green green in mature leaves; with 4–15 thin prickles, 0.05–0.15 cm long or unarmed. <bold><italic>Rachis</italic></bold> 23–40 cm long, terete, linear, yellowish green green at emergence, yellowish green in mature leaves, unarmed to armed with prickles. <bold><italic>Leaflets</italic></bold> 6–12 pairs, opposite to subopposite, insertion in one plane, oblong, longitudinally curved abaxially to planar, not basally falcate to basally falcate, coriaceous, flat, green with adaxial and abaxial sides glaucous, distal end with entire margins, acuminate and asymmetrical at the apex, attenuate at base, with conspicuous and green-light veins; median leaflets 17.4–30.6 × 4.2–6.5 cm, 3.5–7.1cm between leaflets; articulations 0.7–1.1 cm wide, yellow. <bold><italic>Pollen strobili</italic></bold> 15–20 cm long, 1.5–3.0 cm in diameter, solitary, cylindrical, erect, green with blackish trichomes at emergence, yellow-cream with blackish at maturity; peduncle 2–4 cm long, 1.0–1.3 cm in diameter, scarce pubescent, reddish brown to brown; microsporophylls 1.2–2 × 0.5–1 cm, discoid with a non-recurved distal face and a lobate fertile portion, infertile portion 0.34–0.37 cm long and linear with straight horns 0.20–0.25 cm long, 0.50–0.65 cm and an acute angle between the horns. <bold><italic>Ovulate strobili</italic></bold> 12–20 cm long, 7–9 cm in diameter, solitary, cylindrical, erect, green with blackish trichomes at emergence, green with scarce blackish trichomes at maturity, acute apex; peduncle 2–3 cm long, 0.9–1.3 cm in diameter, erect, tomentose, light brown; megasporophylls 21–56, 7–8 orthostichies with 3–7 sporophylls per orthostichy, 1.3–2.2 × 1.5–2.2 cm, with a prominent distal face, horns straight and 0.60–0.80 cm long, 1.65–1.90 cm between horns with an acute angle between the horns. <bold><italic>Seeds</italic></bold> 2.2–2.4 cm long, 1.8–2.0 cm in diameter, ovate, sarcotesta whitish pink when immature, light brown at maturity.</p></tp:treatment-sec><tp:treatment-sec sec-type="distribution" id="SECID0EOVFK"><title>Distribution and habitat.</title><p><italic><tp:taxon-name><tp:taxon-name-part taxon-name-part-type="genus" reg="Ceratozamia">Ceratozamia</tp:taxon-name-part><tp:taxon-name-part taxon-name-part-type="species" reg="santillanii">santillanii</tp:taxon-name-part></tp:taxon-name></italic> is endemic to the northern highlands of Chiapas State, Mexico and only known from the type locality in the municipality of Berriozábal (Fig. <xref ref-type="fig" rid="F24">24A</xref>), where it was collected in evergreen tropical rain forest on karstic rocks at 800–900 m.</p><fig id="F24" position="float" orientation="portrait"><object-id xmlns:xlink="http://www.w3.org/1999/xlink" content-type="doi" xlink:type="simple">10.3897/phytokeys.208.80382.figure24</object-id><object-id xmlns:xlink="http://www.w3.org/1999/xlink" content-type="arpha" xlink:type="simple">4A7B6AE4-4A5D-51F4-8A34-955F98BD8D66</object-id><label>Figure 24.</label><caption><p>Distribution of <italic><tp:taxon-name><tp:taxon-name-part taxon-name-part-type="genus" reg="Ceratozamia">Ceratozamia</tp:taxon-name-part></tp:taxon-name></italic> species. <bold>A</bold><italic><tp:taxon-name><tp:taxon-name-part taxon-name-part-type="genus" reg="Ceratozamia">C.</tp:taxon-name-part><tp:taxon-name-part taxon-name-part-type="species" reg="santillanii">santillanii</tp:taxon-name-part></tp:taxon-name></italic><bold>B</bold><italic><tp:taxon-name><tp:taxon-name-part taxon-name-part-type="genus" reg="Ceratozamia">C.</tp:taxon-name-part><tp:taxon-name-part taxon-name-part-type="species" reg="subroseophylla">subroseophylla</tp:taxon-name-part></tp:taxon-name></italic><bold>C</bold><italic><tp:taxon-name><tp:taxon-name-part taxon-name-part-type="genus" reg="Ceratozamia">C.</tp:taxon-name-part><tp:taxon-name-part taxon-name-part-type="species" reg="tenuis">tenuis</tp:taxon-name-part></tp:taxon-name></italic><bold>D</bold><italic><tp:taxon-name><tp:taxon-name-part taxon-name-part-type="genus" reg="Ceratozamia">C.</tp:taxon-name-part><tp:taxon-name-part taxon-name-part-type="species" reg="totonacorum">totonacorum</tp:taxon-name-part></tp:taxon-name></italic>.</p></caption><graphic xmlns:xlink="http://www.w3.org/1999/xlink" xlink:href="phytokeys-208-001_article-80382__-g024.jpg" position="float" orientation="portrait" xlink:type="simple" id="oo_746083.jpg"><uri content-type="original_file" xlink:type="simple">https://binary.pensoft.net/fig/746083</uri></graphic></fig></tp:treatment-sec><tp:treatment-sec sec-type="etymology" id="SECID0ELYFK"><title>Etymology.</title><p>The specific epithet was assigned in honor of Professor Trinidad Alemán Santillán in recognition of his academic accomplishments in the training of young biologists in botany and ecology (<xref ref-type="bibr" rid="B47">Pérez-Farrera et al. 2009</xref>).</p></tp:treatment-sec><tp:treatment-sec sec-type="Common names" id="SECID0EVYFK"><title>Common names.</title><p>None recorded.</p></tp:treatment-sec><tp:treatment-sec sec-type="Uses" id="SECID0E1YFK"><title>Uses.</title><p>None recorded.</p></tp:treatment-sec><tp:treatment-sec sec-type="Preliminary conservation status" id="SECID0E6YFK"><title>Preliminary conservation status.</title><p>According to IUCN criteria <italic><tp:taxon-name><tp:taxon-name-part taxon-name-part-type="genus" reg="Ceratozamia">Ceratozamia</tp:taxon-name-part><tp:taxon-name-part taxon-name-part-type="species" reg="santillanii">santillanii</tp:taxon-name-part></tp:taxon-name></italic> should be listed as “Critically Endangered” (<abbrev xmlns:xlink="http://www.w3.org/1999/xlink" xlink:title="Critically Endangered" id="ABBRID0EQZFK" xlink:type="simple">CR</abbrev>).</p></tp:treatment-sec><tp:treatment-sec sec-type="discussion" id="SECID0EUZFK"><title>Discussion.</title><p><italic><tp:taxon-name><tp:taxon-name-part taxon-name-part-type="genus" reg="Ceratozamia">Ceratozamia</tp:taxon-name-part><tp:taxon-name-part taxon-name-part-type="species" reg="santillanii">santillanii</tp:taxon-name-part></tp:taxon-name></italic> belongs to a cryptic taxonomic group with <italic><tp:taxon-name><tp:taxon-name-part taxon-name-part-type="genus" reg="Ceratozamia">C.</tp:taxon-name-part><tp:taxon-name-part taxon-name-part-type="species" reg="zoquorum">zoquorum</tp:taxon-name-part></tp:taxon-name></italic> and <italic><tp:taxon-name><tp:taxon-name-part taxon-name-part-type="genus" reg="Ceratozamia">C.</tp:taxon-name-part><tp:taxon-name-part taxon-name-part-type="species" reg="becerrae">becerrae</tp:taxon-name-part></tp:taxon-name></italic>, which is characterized by oblong and coriaceous leaflets with an acuminate and asymmetric apex. <italic><tp:taxon-name><tp:taxon-name-part taxon-name-part-type="genus" reg="Ceratozamia">C.</tp:taxon-name-part><tp:taxon-name-part taxon-name-part-type="species" reg="santillanii">santillanii</tp:taxon-name-part></tp:taxon-name></italic> is easily distinguished from the other taxa in this complex with internal transcribed spacer region of nuclear ribosomal (<abbrev xmlns:xlink="http://www.w3.org/1999/xlink" xlink:title="internal transcribed spacer region of nuclear ribosomal" id="ABBRID0EG2FK" xlink:type="simple">nrITS</abbrev>) (<xref ref-type="bibr" rid="B24">Martínez-Domínguez et al. 2017c</xref>), and peduncle of ovulate strobilus 3 cm long or shorter.</p></tp:treatment-sec><tp:treatment-sec sec-type="material" id="SECID0EO2FK"><title>Specimens examined.</title><p>Mexico. <bold>Chiapas</bold>: Known only from the type locality. 15 Oct 2004, <italic>M.A. Pérez-Farrera 2944</italic> (HEM).</p></tp:treatment-sec><tp:treatment-sec><!--Section generated to contain objects referenced in tp:taxon-treatment.--><fig id="F1" position="float" orientation="portrait"><object-id xmlns:xlink="http://www.w3.org/1999/xlink" content-type="doi" xlink:type="simple">10.3897/phytokeys.208.80382.figure1</object-id><object-id xmlns:xlink="http://www.w3.org/1999/xlink" content-type="arpha" xlink:type="simple">593F8EA4-503C-5DB4-BE46-D014E2380EE0</object-id><label>Figure 1.</label><caption><p>Characters evaluated in reproductive structures <bold>A</bold> pollen strobilus of <italic><tp:taxon-name><tp:taxon-name-part taxon-name-part-type="genus" reg="Ceratozamia">Ceratozamia</tp:taxon-name-part><tp:taxon-name-part taxon-name-part-type="species" reg="sabatoi">sabatoi</tp:taxon-name-part></tp:taxon-name></italic><bold>B</bold> pollen strobilus of <italic><tp:taxon-name><tp:taxon-name-part taxon-name-part-type="genus" reg="Ceratozamia">C.</tp:taxon-name-part><tp:taxon-name-part taxon-name-part-type="species" reg="santillanii">santillanii</tp:taxon-name-part></tp:taxon-name></italic><bold>C</bold> ovulate strobilus of <italic><tp:taxon-name><tp:taxon-name-part taxon-name-part-type="genus" reg="Ceratozamia">C.</tp:taxon-name-part><tp:taxon-name-part taxon-name-part-type="species" reg="aurantiaca">aurantiaca</tp:taxon-name-part></tp:taxon-name></italic><bold>D</bold> ovulate strobilus of <italic><tp:taxon-name><tp:taxon-name-part taxon-name-part-type="genus" reg="Ceratozamia">C.</tp:taxon-name-part><tp:taxon-name-part taxon-name-part-type="species" reg="zoquorum">zoquorum</tp:taxon-name-part></tp:taxon-name></italic>.</p></caption><graphic xmlns:xlink="http://www.w3.org/1999/xlink" xlink:href="phytokeys-208-001_article-80382__-g001.jpg" position="float" orientation="portrait" xlink:type="simple" id="oo_746060.jpg"><uri content-type="original_file" xlink:type="simple">https://binary.pensoft.net/fig/746060</uri></graphic></fig><fig id="F27" position="float" orientation="portrait"><object-id xmlns:xlink="http://www.w3.org/1999/xlink" content-type="doi" xlink:type="simple">10.3897/phytokeys.208.80382.figure27</object-id><object-id xmlns:xlink="http://www.w3.org/1999/xlink" content-type="arpha" xlink:type="simple">E3201EAA-788F-5BCE-A682-95D0D6C3C293</object-id><label>Figure 27.</label><caption><p>Plants of <italic><tp:taxon-name><tp:taxon-name-part taxon-name-part-type="genus" reg="Ceratozamia">Ceratozamia</tp:taxon-name-part></tp:taxon-name></italic> in habitat. <bold>A</bold><italic><tp:taxon-name><tp:taxon-name-part taxon-name-part-type="genus" reg="Ceratozamia">C.</tp:taxon-name-part><tp:taxon-name-part taxon-name-part-type="species" reg="norstogii">norstogii</tp:taxon-name-part></tp:taxon-name></italic><bold>B</bold><italic><tp:taxon-name><tp:taxon-name-part taxon-name-part-type="genus" reg="Ceratozamia">C.</tp:taxon-name-part><tp:taxon-name-part taxon-name-part-type="species" reg="oliversacksii">oliversacksii</tp:taxon-name-part></tp:taxon-name></italic><bold>C</bold><italic><tp:taxon-name><tp:taxon-name-part taxon-name-part-type="genus" reg="Ceratozamia">C.</tp:taxon-name-part><tp:taxon-name-part taxon-name-part-type="species" reg="robusta">robusta</tp:taxon-name-part></tp:taxon-name></italic><bold>D</bold><italic><tp:taxon-name><tp:taxon-name-part taxon-name-part-type="genus" reg="Ceratozamia">C.</tp:taxon-name-part><tp:taxon-name-part taxon-name-part-type="species" reg="sabatoi">sabatoi</tp:taxon-name-part></tp:taxon-name></italic><bold>E</bold><italic><tp:taxon-name><tp:taxon-name-part taxon-name-part-type="genus" reg="Ceratozamia">C.</tp:taxon-name-part><tp:taxon-name-part taxon-name-part-type="species" reg="santillanii">santillanii</tp:taxon-name-part></tp:taxon-name></italic><bold>F</bold><italic><tp:taxon-name><tp:taxon-name-part taxon-name-part-type="genus" reg="Ceratozamia">C.</tp:taxon-name-part><tp:taxon-name-part taxon-name-part-type="species" reg="tenuis">tenuis</tp:taxon-name-part></tp:taxon-name></italic><bold>G</bold><italic><tp:taxon-name><tp:taxon-name-part taxon-name-part-type="genus" reg="Ceratozamia">C.</tp:taxon-name-part><tp:taxon-name-part taxon-name-part-type="species" reg="totonacorum">totonacorum</tp:taxon-name-part></tp:taxon-name></italic><bold>H</bold><italic><tp:taxon-name><tp:taxon-name-part taxon-name-part-type="genus" reg="Ceratozamia">C.</tp:taxon-name-part><tp:taxon-name-part taxon-name-part-type="species" reg="vovidesii">vovidesii</tp:taxon-name-part></tp:taxon-name></italic><bold>I</bold><italic><tp:taxon-name><tp:taxon-name-part taxon-name-part-type="genus" reg="Ceratozamia">C.</tp:taxon-name-part><tp:taxon-name-part taxon-name-part-type="species" reg="zaragozae">zaragozae</tp:taxon-name-part></tp:taxon-name></italic>.</p></caption><graphic xmlns:xlink="http://www.w3.org/1999/xlink" xlink:href="phytokeys-208-001_article-80382__-g027.jpg" position="float" orientation="portrait" xlink:type="simple" id="oo_746086.jpg"><uri content-type="original_file" xlink:type="simple">https://binary.pensoft.net/fig/746086</uri></graphic></fig></tp:treatment-sec><ref-list><ref id="B47"><mixed-citation xmlns:xlink="http://www.w3.org/1999/xlink" xlink:type="simple"><person-group><name name-style="western"><surname>Pérez-Farrera</surname><given-names>MA</given-names></name><name name-style="western"><surname>Vovides</surname><given-names>AP</given-names></name><name name-style="western"><surname>Martínez-Camilo</surname><given-names>R</given-names></name><name name-style="western"><surname>Martínez-Meléndez</surname><given-names>N</given-names></name><name name-style="western"><surname>Iglesias</surname><given-names>C</given-names></name></person-group> (<year>2009</year>) <article-title>A reassessment of the <italic><tp:taxon-name><tp:taxon-name-part taxon-name-part-type="genus">Ceratozamia</tp:taxon-name-part><tp:taxon-name-part taxon-name-part-type="species">miqueliana</tp:taxon-name-part></tp:taxon-name></italic> species complex (<tp:taxon-name><tp:taxon-name-part taxon-name-part-type="family">Zamiaceae</tp:taxon-name-part></tp:taxon-name>) of southeastern Mexico, with comments on species relationships.</article-title><source>Systematics and Biodiversity</source><volume>7</volume>(<issue>4</issue>): <fpage>433</fpage>–<lpage>443</lpage>. <ext-link xlink:type="simple" ext-link-type="doi" xlink:href="10.1017/S1477200009990211">https://doi.org/10.1017/S1477200009990211</ext-link></mixed-citation></ref><ref id="B24"><mixed-citation xmlns:xlink="http://www.w3.org/1999/xlink" xlink:type="simple"><person-group><name name-style="western"><surname>Martínez-Domínguez</surname><given-names>L</given-names></name><name name-style="western"><surname>Nicolalde-Morejón</surname><given-names>F</given-names></name><name name-style="western"><surname>Vergara-Silva</surname><given-names>F</given-names></name><name name-style="western"><surname>Stevenson</surname><given-names>DW</given-names></name><name name-style="western"><surname>Del Callejo</surname><given-names>E</given-names></name></person-group> (<year>2017c</year>) <article-title>Cryptic diversity, sympatry and other integrative taxonomy scenarios in the Mexican <italic><tp:taxon-name><tp:taxon-name-part taxon-name-part-type="genus">Ceratozamia</tp:taxon-name-part><tp:taxon-name-part taxon-name-part-type="species">miqueliana</tp:taxon-name-part></tp:taxon-name></italic> complex (<tp:taxon-name><tp:taxon-name-part taxon-name-part-type="family">Zamiaceae</tp:taxon-name-part></tp:taxon-name>).</article-title><source>Organisms, Diversity &amp; Evolution</source><volume>17</volume>(<issue>4</issue>): <fpage>727</fpage>–<lpage>752</lpage>. <ext-link xlink:type="simple" ext-link-type="doi" xlink:href="10.1007/s13127-017-0341-7">https://doi.org/10.1007/s13127-017-0341-7</ext-link></mixed-citation></ref></ref-list></tp:taxon-treatment>
