# Supplementary material for: ﻿Monograph of Ceratozamia (Zamiaceae, Cycadales): an endangered genus
Source: PhytoKeys. 2022 Sep 21;208:1–102. doi: 10.3897/phytokeys.208.80382 (PMC9849018; doi:10.3897/phytokeys.208.80382)
Supplement: XML Treatment for Ceratozamia subroseophylla [file phytokeys.208.80382-treatment31.xml]

<!DOCTYPE tp:taxon-treatment
  PUBLIC "-//TaxonX//DTD Taxonomic Treatment Publishing DTD v0 20100105//EN" "tax-treatment-NSO.dtd">
<tp:taxon-treatment xmlns:tp="http://www.plazi.org/taxpub"><tp:treatment-meta><kwd-group><label>Taxon classification</label><kwd>
                <named-content content-type="kingdom">Plantae</named-content>
              </kwd><kwd>
                <named-content content-type="order">Cycadales</named-content>
              </kwd><kwd>
                <named-content content-type="family">Zamiaceae</named-content>
              </kwd></kwd-group><mixed-citation publication-type="journal"><person-group><name><surname>Martínez-Domínguez</surname><given-names>Lilí</given-names></name><name><surname>Nicolalde-Morejón</surname><given-names>Fernando</given-names></name><name><surname>Vergara-Silva</surname><given-names>Francisco</given-names></name><name><surname>Stevenson</surname><given-names>Dennis Wm.</given-names></name></person-group><article-title>﻿Monograph of <italic><tp:taxon-name><tp:taxon-name-part taxon-name-part-type="genus" reg="Ceratozamia">Ceratozamia</tp:taxon-name-part></tp:taxon-name></italic> (<tp:taxon-name><tp:taxon-name-part taxon-name-part-type="family">Zamiaceae</tp:taxon-name-part></tp:taxon-name>, <tp:taxon-name><tp:taxon-name-part taxon-name-part-type="order">Cycadales</tp:taxon-name-part></tp:taxon-name>): an endangered genus</article-title><source>PhytoKeys</source><day>21</day><month>09</month><year>2022</year><volume>208</volume><fpage>1</fpage><lpage>102</lpage><pub-id pub-id-type="doi">10.3897/phytokeys.208.80382</pub-id></mixed-citation></tp:treatment-meta><tp:nomenclature><label>﻿30.</label><tp:taxon-name>
              <object-id xmlns:xlink="http://www.w3.org/1999/xlink" content-type="arpha" xlink:type="simple">C00E8546-A355-5D3C-A569-ECB311880B43</object-id>
              <tp:taxon-name-part taxon-name-part-type="genus" reg="Ceratozamia">Ceratozamia</tp:taxon-name-part>
              <tp:taxon-name-part taxon-name-part-type="species" reg="subroseophylla">subroseophylla</tp:taxon-name-part>
            </tp:taxon-name><tp:taxon-authority>Mart.-Domínguez &amp; Nic.-Mor., Phytotaxa 268(1): 35. 2016</tp:taxon-authority><xref ref-type="fig" rid="F12">Figs 12D</xref><xref ref-type="fig" rid="F25">, 25</xref><xref ref-type="fig" rid="F26">, 26</xref><tp:nomenclature-citation-list><tp:nomenclature-citation><tp:taxon-name>
                  <tp:taxon-name-part taxon-name-part-type="genus" reg="Ceratozamia">Ceratozamia</tp:taxon-name-part>
                  <tp:taxon-name-part taxon-name-part-type="species" reg="dominguezii">dominguezii</tp:taxon-name-part>
                </tp:taxon-name><comment>Pérez-Farr. &amp; Gut.Ortega, Taxonomy 1: 353. 2021. Type: Mexico. Veracruz: Mun. Uxpanapa, 130 m, 29 May 2021, <italic>M.A. Pérez-Farrera 4013</italic> (holotype: HEM [n.v]; isotypes: MEXU [n.v], XAL [n.v]).</comment></tp:nomenclature-citation></tp:nomenclature-citation-list></tp:nomenclature><tp:treatment-sec sec-type="material" id="SECID0EZ4FK"><title>Type.</title><p>Mexico. Veracruz: Mun. Santiago Tuxtla, hill in front Sinapán, 425 m, 15 Jul 2014, <italic>L. Martínez-Domínguez 158</italic> ♀ (holotype: CIB! [acc. # 16893UV]; isotypes: MEXU! [MEXU01446538–MEXU01446542], NY!).</p></tp:treatment-sec><tp:treatment-sec sec-type="description" id="SECID0EB5FK"><title>Description.</title><p><bold><italic>Stem</italic></bold> 30–250 (500) cm long, 18–45 cm in diameter, epigeous, erect and decumbent. <bold><italic>Cataphylls</italic></bold> 5–7 × 2–2.5 cm wide at the base, persistent, triangular, reddish brown, densely brown tomentose at emergence, glabrous at maturity, apex acuminate. <bold><italic>Leaves</italic></bold> 10–83, 72–370 cm long, ascending, yellowish brown at emergence, with whitish gray trichomes, glabrous at maturity. <bold><italic>Petiole</italic></bold> 50–150 cm long, terete, linear, greenish brown or dark brown at emergence, green in mature leaves; with 25–55 robust prickles, 0.40–0.85 cm long. <bold><italic>Rachis</italic></bold> 80–255 cm long, terete, linear, greenish brown or dark brown at emergence, green in mature leaves, with prickles. <bold><italic>Leaflets</italic></bold> 23–48 pairs, opposite to subopposite, insertion in one plane, lanceolate, abaxially curved longitudinally along distal half, not basally falcate, papyraceous, flat, dark green with adaxial side glabrous and abaxial side glaucous, acuminate and symmetrical at the apex, attenuate at base, with conspicuous and light-green veins; median leaflets 18–45 × 2.5–4 cm, 1.7–6.5 cm between leaflets; articulations 0.7–1.9 cm wide, brown in young leaves and green in mature leaves. <bold><italic>Pollen strobili</italic></bold> 15–30 cm long, 3.1–5.4 cm in diameter, solitary, cylindrical, erect, green with reddish trichomes at emergence, greenish yellow at maturity with dark brown trichomes; peduncle 9.5–19 cm long, 1.5–2.7 cm in diameter, tomentose, reddish brown; microsporophylls 1.47–2.8 × 1.01–1.4 cm, obconic with a non-recurved distal face and lobate fertile portion, infertile portion 0.49–0.65 cm long and rounded with straight horns 0.20–0.30 cm long, 0.48–0.53 cm and an acute angle between the horns. <bold><italic>Ovulate strobili</italic></bold> 15.5–40 cm long, 7–11.6 cm in diameter, solitary, cylindrical, erect, yellow with reddish to purple trichomes at emergence, green and megasporophylls with base pale pink and dark brown to reddish brown trichomes at maturity, mucronate apex; peduncle 9.8–17.5 cm long, 1.8–2.3 cm in diameter, erect, tomentose, light brown; megasporophylls 110–210, 9–12 orthostichies with 11–20 sporophylls orthostichy, 1.8–2.5 × 2.5–4.47 cm, with a prominent distal face, horns straight 0.34–1.0 cm long and 0.70–1.40 cm between horns with a right angle between the horns. <bold><italic>Seeds</italic></bold> 2.9–3.8 cm long, 0.80–1.75 cm in diameter ovate, sarcotesta whitish pink when immature, light brown at maturity.</p></tp:treatment-sec><tp:treatment-sec sec-type="distribution" id="SECID0EJ6FK"><title>Distribution and habitat.</title><p><italic><tp:taxon-name><tp:taxon-name-part taxon-name-part-type="genus" reg="Ceratozamia">Ceratozamia</tp:taxon-name-part><tp:taxon-name-part taxon-name-part-type="species" reg="subroseophylla">subroseophylla</tp:taxon-name-part></tp:taxon-name></italic> occurs from southeastern Veracruz State to Tabasco State, Mexico including the montane zone of the region Santiago Tuxtla and Uxpanapa (Fig. <xref ref-type="fig" rid="F24">24B</xref>). It occurs on soils of volcanic origin and karstic rocks in evergreen tropical rain forest between 111 and 1,050 m.</p></tp:treatment-sec><tp:treatment-sec sec-type="etymology" id="SECID0E56FK"><title>Etymology.</title><p>The specific epithet efers to the rosaceous (i.e., pale pink) color at the base of megasporophylls.</p></tp:treatment-sec><tp:treatment-sec sec-type="Common names" id="SECID0EDAGK"><title>Common names.</title><p>Mexico. Veracruz: Hymniom pekmuk (Popoluca ethnic group) (Leonti 542).</p></tp:treatment-sec><tp:treatment-sec sec-type="Uses" id="SECID0EIAGK"><title>Uses.</title><p>The stem is boiled to make medicinal tea to treat kidney stones (Leonti 542).</p></tp:treatment-sec><tp:treatment-sec sec-type="Preliminary conservation status" id="SECID0ENAGK"><title>Preliminary conservation status.</title><p><italic><tp:taxon-name><tp:taxon-name-part taxon-name-part-type="genus" reg="Ceratozamia">Ceratozamia</tp:taxon-name-part><tp:taxon-name-part taxon-name-part-type="species" reg="subroseophylla">subroseophylla</tp:taxon-name-part></tp:taxon-name></italic> has several populations throughout its distribution range, but anthropogenic land-use changes affect the populations of Veracruz and Tabasco. According to the IUCN Red List criteria, we recommend “Endangered” (<abbrev xmlns:xlink="http://www.w3.org/1999/xlink" xlink:title="“Endangered" id="ABBRID0E5AGK" xlink:type="simple">EN</abbrev>) for this species.</p></tp:treatment-sec><tp:treatment-sec sec-type="discussion" id="SECID0ECBGK"><title>Discussion.</title><p><italic><tp:taxon-name><tp:taxon-name-part taxon-name-part-type="genus" reg="Ceratozamia">Ceratozamia</tp:taxon-name-part><tp:taxon-name-part taxon-name-part-type="species" reg="subroseophylla">subroseophylla</tp:taxon-name-part></tp:taxon-name></italic> is distinguished from <italic><tp:taxon-name><tp:taxon-name-part taxon-name-part-type="genus" reg="Ceratozamia">C.</tp:taxon-name-part><tp:taxon-name-part taxon-name-part-type="species" reg="leptoceras">leptoceras</tp:taxon-name-part></tp:taxon-name></italic> and <italic><tp:taxon-name><tp:taxon-name-part taxon-name-part-type="genus" reg="Ceratozamia">C.</tp:taxon-name-part><tp:taxon-name-part taxon-name-part-type="species" reg="oliversacksii">oliversacksii</tp:taxon-name-part></tp:taxon-name></italic> by its green-brownish petiole and rachis with abundant and robust prickles, and its lanceolate and papyraceous leaflets (Fig. <xref ref-type="fig" rid="F25">25</xref>). In addition, <italic><tp:taxon-name><tp:taxon-name-part taxon-name-part-type="genus" reg="Ceratozamia">C.</tp:taxon-name-part><tp:taxon-name-part taxon-name-part-type="species" reg="subroseophylla">subroseophylla</tp:taxon-name-part></tp:taxon-name></italic> has affinity with <italic><tp:taxon-name><tp:taxon-name-part taxon-name-part-type="genus" reg="Ceratozamia">C.</tp:taxon-name-part><tp:taxon-name-part taxon-name-part-type="species" reg="robusta">robusta</tp:taxon-name-part></tp:taxon-name></italic>, but it is easily identified by the ovulate strobilus which has mucronate apex, rosaceous base of megasporophylls rosaceous with dark brown to reddish brown trichomes at maturity (Fig. <xref ref-type="fig" rid="F26">26</xref>).</p><fig id="F25" position="float" orientation="portrait"><object-id xmlns:xlink="http://www.w3.org/1999/xlink" content-type="doi" xlink:type="simple">10.3897/phytokeys.208.80382.figure25</object-id><object-id xmlns:xlink="http://www.w3.org/1999/xlink" content-type="arpha" xlink:type="simple">B1FF80CA-EA32-5FFC-8FFE-A12BB22CAA24</object-id><label>Figure 25.</label><caption><p>Vegetative characters of <italic><tp:taxon-name><tp:taxon-name-part taxon-name-part-type="genus" reg="Ceratozamia">Ceratozamia</tp:taxon-name-part><tp:taxon-name-part taxon-name-part-type="species" reg="subroseophylla">subroseophylla</tp:taxon-name-part></tp:taxon-name></italic><bold>A</bold> adult plant (from Uxpanapa, Veracruz) <bold>B</bold> young leaf (from Santiago Tuxtla, Veracruz) <bold>C</bold> new leaves of adult plant (from Santiago Tuxtla, Veracruz) <bold>D</bold> prickles on rachis (from Uxpanapa, Veracruz).</p></caption><graphic xmlns:xlink="http://www.w3.org/1999/xlink" xlink:href="phytokeys-208-001_article-80382__-g025.jpg" position="float" orientation="portrait" xlink:type="simple" id="oo_746084.jpg"><uri content-type="original_file" xlink:type="simple">https://binary.pensoft.net/fig/746084</uri></graphic></fig><p>Populations from Uxpanapa (Veracruz) were recently described as <italic><tp:taxon-name><tp:taxon-name-part taxon-name-part-type="genus" reg="Ceratozamia">Ceratozamia</tp:taxon-name-part><tp:taxon-name-part taxon-name-part-type="species" reg="dominguezii">dominguezii</tp:taxon-name-part></tp:taxon-name></italic>, however, these fall within the range of variation of <italic><tp:taxon-name><tp:taxon-name-part taxon-name-part-type="genus" reg="Ceratozamia">C.</tp:taxon-name-part><tp:taxon-name-part taxon-name-part-type="species" reg="subroseophylla">subroseophylla</tp:taxon-name-part></tp:taxon-name></italic> as circumscribed here. Our circumscription is based on comparative morphology, both vegetative and reproductive structures, and phenology (Figs <xref ref-type="fig" rid="F25">25</xref>, <xref ref-type="fig" rid="F26">26</xref>).</p><fig id="F26" position="float" orientation="portrait"><object-id xmlns:xlink="http://www.w3.org/1999/xlink" content-type="doi" xlink:type="simple">10.3897/phytokeys.208.80382.figure26</object-id><object-id xmlns:xlink="http://www.w3.org/1999/xlink" content-type="arpha" xlink:type="simple">83970001-F837-5249-869C-75EB8239D867</object-id><label>Figure 26.</label><caption><p>Reproductive characters of <italic><tp:taxon-name><tp:taxon-name-part taxon-name-part-type="genus" reg="Ceratozamia">Ceratozamia</tp:taxon-name-part><tp:taxon-name-part taxon-name-part-type="species" reg="subroseophylla">subroseophylla</tp:taxon-name-part></tp:taxon-name></italic><bold>A</bold> immature pollen strobilus (from Santiago Tuxtla, Veracruz) <bold>B</bold> pollen strobilus at maturity (from Santiago Tuxtla, Veracruz) <bold>C</bold> immature ovulate strobilus (from Uxpanapa, Veracruz) <bold>D</bold> immature ovulate strobilus (from Santiago Tuxtla, Veracruz) <bold>E</bold> ovulate strobilus at maturity (Uxpanapa, Veracruz) <bold>F</bold> seeds.</p></caption><graphic xmlns:xlink="http://www.w3.org/1999/xlink" xlink:href="phytokeys-208-001_article-80382__-g026.jpg" position="float" orientation="portrait" xlink:type="simple" id="oo_746085.jpg"><uri content-type="original_file" xlink:type="simple">https://binary.pensoft.net/fig/746085</uri></graphic></fig></tp:treatment-sec><tp:treatment-sec sec-type="material" id="SECID0ELGGK"><title>Specimens examined.</title><p>Mexico. <bold>Tabasco: Mun. Macuspana</bold>, 185 m, 13 Jul 2021, <italic>F. Nicolalde-Morejón et al. 3674–3680</italic> (CIB); 185 m, 13 Jul 2021, <italic>L. Martínez-Domínguez et al. 2295–2300</italic> (CIB), 190 m, 13 Jul 2021, <italic>L. Martínez-Domínguez et al. 2301</italic> (CIB, MEXU). <bold>Veracruz: Mun. Catemaco</bold>, 1953, <italic>H. Bravo 26</italic> (MEXU); 18 May 1995, <italic>M.A. García B. et al. 813</italic> (XAL). <bold>Mun. Hidalgotitlán</bold>, 150 m, 16 Jan 1975, <italic>Brigada Vázquez 1760</italic> (MO, XAL); 140 m, 16 Dec 1974, <italic>J. Rees 1655</italic> (XAL); 16 Apr 1975, <italic>M. Vázquez-Torres 1760</italic> (MEXU). <bold>Mun. Hueyapan de Ocampo</bold>, 400 m, 14 May 2000, <italic>Leonti 542</italic> (MEXU). <bold>Mun. Jesús Carranza</bold>, 100 m, 19 Feb 2009, <italic>D. Jimeno-Sevilla 1045</italic> (MEXU, MO, XAL); 131 m, 27 Sep 2020, <italic>L. Martínez-Domínguez et al. 2040</italic> (CIB); <italic>M. Vázquez-Torres 2430</italic> (CHAPA, ENCB, MEXU, NY, SLPM, XAL). <bold>Mun. Mecayapan</bold>, 950 m, 26 Jan 1992, <italic>M. Vázquez-Torres et al. 4122</italic> (CIB). <bold>Mun. Santiago Tuxtla</bold>, 500 m, 5 Jul 1983, <italic>D.W. Stevenson et al. 539 A–L</italic> (NY), <italic>540 F–H</italic> (NY); 420 m, 28 Mar 2014, <italic>F. Nicolalde-Morejón &amp; L. Martínez-Domínguez 1985–1987</italic> (CIB); 250–500 m, 30 Sep 1983, <italic>J.F. Ortega O. et al. 358</italic> (XAL); 420 m, 28 Mar 2014, <italic>L. Martínez-Domínguez &amp; F. Nicolalde-Morejón 78, 79</italic> (NY), <italic>80, 81</italic> (XAL), <italic>82–87</italic> (CIB); 420 m, 7 Jun 2014, <italic>L. Martínez-Domínguez &amp; F. Nicolalde-Morejón 129</italic> (CIB); 425 m, 15 Jul 2014, <italic>L. Martínez-Domínguez 136–157, 159</italic> (CIB); 500 m, 12 May 1965, <italic>M. Sousa 2420</italic> (MEXU); 23 Aug 1962, <italic>R.F. Andrle 64</italic> (US); 497 m, 17 Jan 2001, <italic>T.W. Walters TW-2001-17</italic> (MEXU, XAL). <bold>Mun. Soteapan</bold>, 21 Jun 1963, <italic>G.N. Ross 57</italic> (US); 1,050 m, 17 Mar 1968, <italic>M. Sousa 3645</italic> (MEXU); 500 m, 18 May 1986, <italic>M. Vázquez-Torres et al. 3579</italic> (CIB). <bold>Mun. Tatahuicapan de Juárez</bold>, 849 m, <italic>C.I. Carvajal-Hernández &amp; M. Juárez F. 796</italic> (CIB). <bold>Mun. Uxpanapa</bold>, 131 m, 27 Sep 2020, <italic>L. Martínez-Domínguez et al. 2040</italic> (CIB, MEXU); 111 m, 27 Sep 2020, <italic>L. Martínez-Domínguez et al. 2041</italic> (CIB), <italic>2042</italic> (CIB, MEXU), <italic>2043–2048</italic> (CIB); 111 m, 11 Jun 2021, <italic>L. Martínez-Domínguez et al. 2273</italic> (CIB).</p></tp:treatment-sec><tp:treatment-sec><!--Section generated to contain objects referenced in tp:taxon-treatment.--><fig id="F12" position="float" orientation="portrait"><object-id xmlns:xlink="http://www.w3.org/1999/xlink" content-type="doi" xlink:type="simple">10.3897/phytokeys.208.80382.figure12</object-id><object-id xmlns:xlink="http://www.w3.org/1999/xlink" content-type="arpha" xlink:type="simple">C15772D8-69F5-5504-B7BD-1A26DA2B798D</object-id><label>Figure 12.</label><caption><p>Seeds of <italic><tp:taxon-name><tp:taxon-name-part taxon-name-part-type="genus" reg="Ceratozamia">Ceratozamia</tp:taxon-name-part></tp:taxon-name></italic><bold>A</bold><italic><tp:taxon-name><tp:taxon-name-part taxon-name-part-type="genus" reg="Ceratozamia">C.</tp:taxon-name-part><tp:taxon-name-part taxon-name-part-type="species" reg="sancheziae">sancheziae</tp:taxon-name-part></tp:taxon-name></italic><bold>B</bold><italic><tp:taxon-name><tp:taxon-name-part taxon-name-part-type="genus" reg="Ceratozamia">C.</tp:taxon-name-part><tp:taxon-name-part taxon-name-part-type="species" reg="alvarezii">alvarezii</tp:taxon-name-part></tp:taxon-name></italic><bold>C</bold><italic><tp:taxon-name><tp:taxon-name-part taxon-name-part-type="genus" reg="Ceratozamia">C.</tp:taxon-name-part><tp:taxon-name-part taxon-name-part-type="species" reg="brevifrons">brevifrons.</tp:taxon-name-part></tp:taxon-name></italic><bold>D</bold><italic><tp:taxon-name><tp:taxon-name-part taxon-name-part-type="genus" reg="Ceratozamia">C.</tp:taxon-name-part><tp:taxon-name-part taxon-name-part-type="species" reg="subroseophylla">subroseophylla</tp:taxon-name-part></tp:taxon-name></italic>.</p></caption><graphic xmlns:xlink="http://www.w3.org/1999/xlink" xlink:href="phytokeys-208-001_article-80382__-g012.jpg" position="float" orientation="portrait" xlink:type="simple" id="oo_746071.jpg"><uri content-type="original_file" xlink:type="simple">https://binary.pensoft.net/fig/746071</uri></graphic></fig><fig id="F24" position="float" orientation="portrait"><object-id xmlns:xlink="http://www.w3.org/1999/xlink" content-type="doi" xlink:type="simple">10.3897/phytokeys.208.80382.figure24</object-id><object-id xmlns:xlink="http://www.w3.org/1999/xlink" content-type="arpha" xlink:type="simple">4A7B6AE4-4A5D-51F4-8A34-955F98BD8D66</object-id><label>Figure 24.</label><caption><p>Distribution of <italic><tp:taxon-name><tp:taxon-name-part taxon-name-part-type="genus" reg="Ceratozamia">Ceratozamia</tp:taxon-name-part></tp:taxon-name></italic> species. <bold>A</bold><italic><tp:taxon-name><tp:taxon-name-part taxon-name-part-type="genus" reg="Ceratozamia">C.</tp:taxon-name-part><tp:taxon-name-part taxon-name-part-type="species" reg="santillanii">santillanii</tp:taxon-name-part></tp:taxon-name></italic><bold>B</bold><italic><tp:taxon-name><tp:taxon-name-part taxon-name-part-type="genus" reg="Ceratozamia">C.</tp:taxon-name-part><tp:taxon-name-part taxon-name-part-type="species" reg="subroseophylla">subroseophylla</tp:taxon-name-part></tp:taxon-name></italic><bold>C</bold><italic><tp:taxon-name><tp:taxon-name-part taxon-name-part-type="genus" reg="Ceratozamia">C.</tp:taxon-name-part><tp:taxon-name-part taxon-name-part-type="species" reg="tenuis">tenuis</tp:taxon-name-part></tp:taxon-name></italic><bold>D</bold><italic><tp:taxon-name><tp:taxon-name-part taxon-name-part-type="genus" reg="Ceratozamia">C.</tp:taxon-name-part><tp:taxon-name-part taxon-name-part-type="species" reg="totonacorum">totonacorum</tp:taxon-name-part></tp:taxon-name></italic>.</p></caption><graphic xmlns:xlink="http://www.w3.org/1999/xlink" xlink:href="phytokeys-208-001_article-80382__-g024.jpg" position="float" orientation="portrait" xlink:type="simple" id="oo_746083.jpg"><uri content-type="original_file" xlink:type="simple">https://binary.pensoft.net/fig/746083</uri></graphic></fig></tp:treatment-sec></tp:taxon-treatment>
