# Supplementary material for: ﻿Monograph of Ceratozamia (Zamiaceae, Cycadales): an endangered genus
Source: PhytoKeys. 2022 Sep 21;208:1–102. doi: 10.3897/phytokeys.208.80382 (PMC9849018; doi:10.3897/phytokeys.208.80382)
Supplement: XML Treatment for Ceratozamia totonacorum [file phytokeys.208.80382-treatment33.xml]

<!DOCTYPE tp:taxon-treatment
  PUBLIC "-//TaxonX//DTD Taxonomic Treatment Publishing DTD v0 20100105//EN" "tax-treatment-NSO.dtd">
<tp:taxon-treatment xmlns:tp="http://www.plazi.org/taxpub"><tp:treatment-meta><kwd-group><label>Taxon classification</label><kwd>
                <named-content content-type="kingdom">Plantae</named-content>
              </kwd><kwd>
                <named-content content-type="order">Cycadales</named-content>
              </kwd><kwd>
                <named-content content-type="family">Zamiaceae</named-content>
              </kwd></kwd-group><mixed-citation publication-type="journal"><person-group><name><surname>Martínez-Domínguez</surname><given-names>Lilí</given-names></name><name><surname>Nicolalde-Morejón</surname><given-names>Fernando</given-names></name><name><surname>Vergara-Silva</surname><given-names>Francisco</given-names></name><name><surname>Stevenson</surname><given-names>Dennis Wm.</given-names></name></person-group><article-title>﻿Monograph of <italic><tp:taxon-name><tp:taxon-name-part taxon-name-part-type="genus" reg="Ceratozamia">Ceratozamia</tp:taxon-name-part></tp:taxon-name></italic> (<tp:taxon-name><tp:taxon-name-part taxon-name-part-type="family">Zamiaceae</tp:taxon-name-part></tp:taxon-name>, <tp:taxon-name><tp:taxon-name-part taxon-name-part-type="order">Cycadales</tp:taxon-name-part></tp:taxon-name>): an endangered genus</article-title><source>PhytoKeys</source><day>21</day><month>09</month><year>2022</year><volume>208</volume><fpage>1</fpage><lpage>102</lpage><pub-id pub-id-type="doi">10.3897/phytokeys.208.80382</pub-id></mixed-citation></tp:treatment-meta><tp:nomenclature><label>﻿32.</label><tp:taxon-name>
              <object-id xmlns:xlink="http://www.w3.org/1999/xlink" content-type="arpha" xlink:type="simple">7DCCF1E7-5A39-53AF-A5C2-A3ECF6D7FABA</object-id>
              <tp:taxon-name-part taxon-name-part-type="genus" reg="Ceratozamia">Ceratozamia</tp:taxon-name-part>
              <tp:taxon-name-part taxon-name-part-type="species" reg="totonacorum">totonacorum</tp:taxon-name-part>
            </tp:taxon-name><tp:taxon-authority>Mart.-Domínguez &amp; Nic.-Mor., Brittonia 69 (4): 518. 2017</tp:taxon-authority><xref ref-type="fig" rid="F27">Figs 27G</xref><xref ref-type="fig" rid="F28">, 28B</xref></tp:nomenclature><tp:treatment-sec sec-type="material" id="SECID0ES3GK"><title>Type.</title><p>Mexico. Puebla: Mun. Jonotla, 600 m, 9 Jun 2015, <italic>L. Martínez-Domínguez</italic> &amp; <italic>F. Nicolalde-Morejón 618</italic> ♀ (holotype: CIB! [acc. # 16735UV]).</p></tp:treatment-sec><tp:treatment-sec sec-type="description" id="SECID0E33GK"><title>Description.</title><p><bold><italic>Stem</italic></bold> 10–45 cm long, 10–25 cm in diameter, epigeous, erect and decumbent. <bold><italic>Cataphylls</italic></bold> 2–5 × 1.2–2.5 cm wide at the base, persistent, triangular, reddish brown, densely brown tomentose at emergence, glabrous at maturity, apex acuminate. <bold><italic>Leaves</italic></bold> 10–63, 100–265 cm long, descending, brown at emergence, with brown trichomes, glabrous at maturity. <bold><italic>Petiole</italic></bold> 30–80 cm long, terete, straight, green in mature leaves; with 10–40 thin prickles, 0.05–0.25 cm long. <bold><italic>Rachis</italic></bold> 85–185 cm long, terete, straight, green in adult leaves, with prickles. <bold><italic>Leaflets</italic></bold> 11–33 pairs, opposite to subopposite, insertion in one plane, oblong, longitudinally planar, not basally falcate to occasionally falcate, papyraceous, flat, green with adaxial side glabrous and abaxial side glaucous, distal end with entire margins, acuminate and symmetrical at the apex, attenuate at base, with conspicuous and light-green veins; median leaflets 17–40 × 2.7–4.2 cm, 2–5.6 cm between leaflets; articulations 0.5–1.3 cm wide, green. <bold><italic>Pollen strobili</italic></bold> 28–31 cm long, 5.0–6.0 cm in diameter, generally solitary (up to 2), cylindrical, erect, greenish yellow at emergence, yellow with brown trichomes at maturity; peduncle 9–12 cm long, 1.5–2 cm in diameter, tomentose, light brown; microsporophylls 1.5–2.7 × 0.9–2.0 cm, obconic with a non-recurved distal face and a lobate fertile portion, infertile portion 0.39–0.57 cm long and rounded with straight horns 0.19–0.25 cm long, 0.52–0.69 cm and a right angle between the horns. <bold><italic>Ovulate strobili</italic></bold> 20.5–28.7 cm long, 8.4–9.3 cm in diameter, solitary, cylindrical, erect, light green and glaucous, with orange to light brown trichomes at emergence, green with yellowish brown trichomes at maturity, acuminate apex; peduncle 10–11.2 cm long, 1.5–2.4 cm in diameter, erect or pendulous, tomentose, light brown; megasporophylls 64–120, 8–10 orthostichies with 8–13 sporophylls per orthostichy, 1.6–2.3 × 2.6–3.6cm, with a prominent distal face, horns straight and 0.55–0.80 cm long, 1.45–1.80 cm between horns with a right angle between the horns. <bold><italic>Seeds</italic></bold> 2.5–3.5 (4) cm long, 0.88–1.6 cm in diameter, ovate, sarcotesta whitish red when immature, cream to light brown at maturity.</p></tp:treatment-sec><tp:treatment-sec sec-type="distribution" id="SECID0EE5GK"><title>Distribution and habitat.</title><p><italic><tp:taxon-name><tp:taxon-name-part taxon-name-part-type="genus" reg="Ceratozamia">Ceratozamia</tp:taxon-name-part><tp:taxon-name-part taxon-name-part-type="species" reg="totonacorum">totonacorum</tp:taxon-name-part></tp:taxon-name></italic> occurs in the Sierra Norte de Puebla and the mountain region in Hidalgo and Veracruz States, Mexico (Fig. <xref ref-type="fig" rid="F24">24D</xref>). It occurs in cloud forest and the transition zone between evergreen tropical forest and cloud forest on rocky outcrops in exposed walls up to 80 m tall at 600–1,800 m.</p></tp:treatment-sec><tp:treatment-sec sec-type="etymology" id="SECID0EZ5GK"><title>Etymology.</title><p>The specific epithet is in reference to the Totonaco ethnic group of Santiago Ecatlán in Sierra Norte of Puebla, Mexico.</p></tp:treatment-sec><tp:treatment-sec sec-type="Common names" id="SECID0E55GK"><title>Common names.</title><p>Mexico. Puebla: Kun (Totonaco ethnic group) (<xref ref-type="bibr" rid="B23">Martínez-Domínguez et al. 2017b</xref>).</p></tp:treatment-sec><tp:treatment-sec sec-type="Uses" id="SECID0EI6GK"><title>Uses.</title><p>In Sierra Norte of Puebla, the residents use the leaves of this species in local rituals to make “arcos” and altars (Fig. <xref ref-type="fig" rid="F28">28B</xref>) (<xref ref-type="bibr" rid="B23">Martínez-Domínguez et al. 2017b</xref>).</p><fig id="F28" position="float" orientation="portrait"><object-id xmlns:xlink="http://www.w3.org/1999/xlink" content-type="doi" xlink:type="simple">10.3897/phytokeys.208.80382.figure28</object-id><object-id xmlns:xlink="http://www.w3.org/1999/xlink" content-type="arpha" xlink:type="simple">BEDA9A59-B9EF-5502-96CF-12828FA8B9D2</object-id><label>Figure 28.</label><caption><p>Leaves of <italic><tp:taxon-name><tp:taxon-name-part taxon-name-part-type="genus" reg="Ceratozamia">Ceratozamia</tp:taxon-name-part></tp:taxon-name></italic> are used for religious ceremonies <bold>A</bold><italic><tp:taxon-name><tp:taxon-name-part taxon-name-part-type="genus" reg="Ceratozamia">C.</tp:taxon-name-part><tp:taxon-name-part taxon-name-part-type="species" reg="morettii">morettii</tp:taxon-name-part></tp:taxon-name></italic> used during local celebrations in La Estrella (Chiconquiaco municipality, Veracruz, Mexico) <bold>B</bold><italic><tp:taxon-name><tp:taxon-name-part taxon-name-part-type="genus" reg="Ceratozamia">C.</tp:taxon-name-part><tp:taxon-name-part taxon-name-part-type="species" reg="totonacorum">totonacorum</tp:taxon-name-part></tp:taxon-name></italic> used during “San Judas Tadeo” festivities in La Unión Atioyan (Nauzontla municipality, Puebla, Mexico).</p></caption><graphic xmlns:xlink="http://www.w3.org/1999/xlink" xlink:href="phytokeys-208-001_article-80382__-g028.jpg" position="float" orientation="portrait" xlink:type="simple" id="oo_746087.jpg"><uri content-type="original_file" xlink:type="simple">https://binary.pensoft.net/fig/746087</uri></graphic></fig></tp:treatment-sec><tp:treatment-sec sec-type="Preliminary conservation status" id="SECID0EEBHK"><title>Preliminary conservation status.</title><p>Based on total populations and the potential distribution and reduction of vegetation in the area for <italic><tp:taxon-name><tp:taxon-name-part taxon-name-part-type="genus" reg="Ceratozamia">Ceratozamia</tp:taxon-name-part><tp:taxon-name-part taxon-name-part-type="species" reg="totonacorum">totonacorum</tp:taxon-name-part></tp:taxon-name></italic>, we recommend that it should be listed as “Vulnerable” in The IUCN Red List of Threatened Species.</p></tp:treatment-sec><tp:treatment-sec sec-type="discussion" id="SECID0EVBHK"><title>Discussion.</title><p><italic><tp:taxon-name><tp:taxon-name-part taxon-name-part-type="genus" reg="Ceratozamia">Ceratozamia</tp:taxon-name-part><tp:taxon-name-part taxon-name-part-type="species" reg="totonacorum">totonacorum</tp:taxon-name-part></tp:taxon-name></italic> is distinguished from <italic><tp:taxon-name><tp:taxon-name-part taxon-name-part-type="genus" reg="Ceratozamia">C.</tp:taxon-name-part><tp:taxon-name-part taxon-name-part-type="species" reg="delucana">delucana</tp:taxon-name-part></tp:taxon-name></italic> by its brown leaves at emergence, but this color disappears in the mature leaves which become green; besides, the leaves are descending. The ovulate strobilus is yellowish green with brown trichomes.</p></tp:treatment-sec><tp:treatment-sec sec-type="material" id="SECID0ERCHK"><title>Specimens examined.</title><p>Mexico. <bold>Hidalgo: Mun. Huehuetla</bold>, 1,150 m, 2 Jun 1976, <italic>A.P. Vovides 23</italic> (XAL). <bold>Puebla: Mun. Atlequizayan</bold>, 1 Apr 2014, 867 m, <italic>L. Caamaño Onofre &amp; A.B. Cerón Carpio 4995</italic> (XAL). <bold>Mun. Cuetzalan del Progreso</bold>, 1,470 m, 1 Nov 2017, <italic>L. Martínez-Domínguez et al. 1180–1189</italic> (CIB). <bold>Mun. Jonotla</bold>, 760 m, 13 Feb 2014, <italic>F. Nicolalde-Morejón et al. 1948</italic> (CIB); 600 m, 13 Feb 2014, <italic>F. Nicolalde-Morejón et al. 1949–1955</italic> (CIB), <italic>1956</italic> (MEXU), <italic>1957</italic> (NY), <italic>1958</italic>–<italic>1965</italic> (CIB); 1,006 m, 14 Feb 2014, <italic>F. Nicolalde-Morejón et al. 1966, 1967</italic> (CIB); 600 m, 9 Jun 2015, <italic>L. Martínez-Domínguez &amp; F. Nicolalde-Morejón 619</italic> (CIB). <bold>Mun. Pahuatlán</bold>, 1,800 m, 12 Jan 1987, <italic>G. Toriz et al. 226</italic> (MEXU). <bold>Mun. Tlapacoya</bold>, 1,010 m, 14 Feb 1985, <italic>E. Meza P. 14</italic> (XAL). <bold>Mun. Zacapoaxtla</bold>, 1, 365 m, 30 May 2014, <italic>L. Camaño-Onofre 5329</italic> (XAL). <bold>Veracruz: Mun. Tlachichilco</bold>, 1,300 m, 12 Sep 2001, <italic>A. Rincón G. et al. 2584</italic> (XAL), <italic>2585</italic> (MEXU, XAL).</p></tp:treatment-sec><tp:treatment-sec><!--Section generated to contain objects referenced in tp:taxon-treatment.--><fig id="F27" position="float" orientation="portrait"><object-id xmlns:xlink="http://www.w3.org/1999/xlink" content-type="doi" xlink:type="simple">10.3897/phytokeys.208.80382.figure27</object-id><object-id xmlns:xlink="http://www.w3.org/1999/xlink" content-type="arpha" xlink:type="simple">E3201EAA-788F-5BCE-A682-95D0D6C3C293</object-id><label>Figure 27.</label><caption><p>Plants of <italic><tp:taxon-name><tp:taxon-name-part taxon-name-part-type="genus" reg="Ceratozamia">Ceratozamia</tp:taxon-name-part></tp:taxon-name></italic> in habitat. <bold>A</bold><italic><tp:taxon-name><tp:taxon-name-part taxon-name-part-type="genus" reg="Ceratozamia">C.</tp:taxon-name-part><tp:taxon-name-part taxon-name-part-type="species" reg="norstogii">norstogii</tp:taxon-name-part></tp:taxon-name></italic><bold>B</bold><italic><tp:taxon-name><tp:taxon-name-part taxon-name-part-type="genus" reg="Ceratozamia">C.</tp:taxon-name-part><tp:taxon-name-part taxon-name-part-type="species" reg="oliversacksii">oliversacksii</tp:taxon-name-part></tp:taxon-name></italic><bold>C</bold><italic><tp:taxon-name><tp:taxon-name-part taxon-name-part-type="genus" reg="Ceratozamia">C.</tp:taxon-name-part><tp:taxon-name-part taxon-name-part-type="species" reg="robusta">robusta</tp:taxon-name-part></tp:taxon-name></italic><bold>D</bold><italic><tp:taxon-name><tp:taxon-name-part taxon-name-part-type="genus" reg="Ceratozamia">C.</tp:taxon-name-part><tp:taxon-name-part taxon-name-part-type="species" reg="sabatoi">sabatoi</tp:taxon-name-part></tp:taxon-name></italic><bold>E</bold><italic><tp:taxon-name><tp:taxon-name-part taxon-name-part-type="genus" reg="Ceratozamia">C.</tp:taxon-name-part><tp:taxon-name-part taxon-name-part-type="species" reg="santillanii">santillanii</tp:taxon-name-part></tp:taxon-name></italic><bold>F</bold><italic><tp:taxon-name><tp:taxon-name-part taxon-name-part-type="genus" reg="Ceratozamia">C.</tp:taxon-name-part><tp:taxon-name-part taxon-name-part-type="species" reg="tenuis">tenuis</tp:taxon-name-part></tp:taxon-name></italic><bold>G</bold><italic><tp:taxon-name><tp:taxon-name-part taxon-name-part-type="genus" reg="Ceratozamia">C.</tp:taxon-name-part><tp:taxon-name-part taxon-name-part-type="species" reg="totonacorum">totonacorum</tp:taxon-name-part></tp:taxon-name></italic><bold>H</bold><italic><tp:taxon-name><tp:taxon-name-part taxon-name-part-type="genus" reg="Ceratozamia">C.</tp:taxon-name-part><tp:taxon-name-part taxon-name-part-type="species" reg="vovidesii">vovidesii</tp:taxon-name-part></tp:taxon-name></italic><bold>I</bold><italic><tp:taxon-name><tp:taxon-name-part taxon-name-part-type="genus" reg="Ceratozamia">C.</tp:taxon-name-part><tp:taxon-name-part taxon-name-part-type="species" reg="zaragozae">zaragozae</tp:taxon-name-part></tp:taxon-name></italic>.</p></caption><graphic xmlns:xlink="http://www.w3.org/1999/xlink" xlink:href="phytokeys-208-001_article-80382__-g027.jpg" position="float" orientation="portrait" xlink:type="simple" id="oo_746086.jpg"><uri content-type="original_file" xlink:type="simple">https://binary.pensoft.net/fig/746086</uri></graphic></fig><fig id="F24" position="float" orientation="portrait"><object-id xmlns:xlink="http://www.w3.org/1999/xlink" content-type="doi" xlink:type="simple">10.3897/phytokeys.208.80382.figure24</object-id><object-id xmlns:xlink="http://www.w3.org/1999/xlink" content-type="arpha" xlink:type="simple">4A7B6AE4-4A5D-51F4-8A34-955F98BD8D66</object-id><label>Figure 24.</label><caption><p>Distribution of <italic><tp:taxon-name><tp:taxon-name-part taxon-name-part-type="genus" reg="Ceratozamia">Ceratozamia</tp:taxon-name-part></tp:taxon-name></italic> species. <bold>A</bold><italic><tp:taxon-name><tp:taxon-name-part taxon-name-part-type="genus" reg="Ceratozamia">C.</tp:taxon-name-part><tp:taxon-name-part taxon-name-part-type="species" reg="santillanii">santillanii</tp:taxon-name-part></tp:taxon-name></italic><bold>B</bold><italic><tp:taxon-name><tp:taxon-name-part taxon-name-part-type="genus" reg="Ceratozamia">C.</tp:taxon-name-part><tp:taxon-name-part taxon-name-part-type="species" reg="subroseophylla">subroseophylla</tp:taxon-name-part></tp:taxon-name></italic><bold>C</bold><italic><tp:taxon-name><tp:taxon-name-part taxon-name-part-type="genus" reg="Ceratozamia">C.</tp:taxon-name-part><tp:taxon-name-part taxon-name-part-type="species" reg="tenuis">tenuis</tp:taxon-name-part></tp:taxon-name></italic><bold>D</bold><italic><tp:taxon-name><tp:taxon-name-part taxon-name-part-type="genus" reg="Ceratozamia">C.</tp:taxon-name-part><tp:taxon-name-part taxon-name-part-type="species" reg="totonacorum">totonacorum</tp:taxon-name-part></tp:taxon-name></italic>.</p></caption><graphic xmlns:xlink="http://www.w3.org/1999/xlink" xlink:href="phytokeys-208-001_article-80382__-g024.jpg" position="float" orientation="portrait" xlink:type="simple" id="oo_746083.jpg"><uri content-type="original_file" xlink:type="simple">https://binary.pensoft.net/fig/746083</uri></graphic></fig></tp:treatment-sec><ref-list><ref id="B23"><mixed-citation xmlns:xlink="http://www.w3.org/1999/xlink" xlink:type="simple"><person-group><name name-style="western"><surname>Martínez-Domínguez</surname><given-names>L</given-names></name><name name-style="western"><surname>Nicolalde-Morejón</surname><given-names>F</given-names></name><name name-style="western"><surname>Stevenson</surname><given-names>DW</given-names></name><name name-style="western"><surname>Vergara-Silva</surname><given-names>F</given-names></name></person-group> (<year>2017b</year>) <article-title>A new Species of <italic><tp:taxon-name><tp:taxon-name-part taxon-name-part-type="genus">Ceratozamia</tp:taxon-name-part></tp:taxon-name></italic> (<tp:taxon-name><tp:taxon-name-part taxon-name-part-type="family">Zamiaceae</tp:taxon-name-part></tp:taxon-name>) from the Sierra Norte of Puebla, Mexico.</article-title><source>Brittonia</source><volume>69</volume>: <fpage>516</fpage>–<lpage>524</lpage>. <ext-link xlink:type="simple" ext-link-type="doi" xlink:href="10.1007/s12228-017-9486-0">https://doi.org/10.1007/s12228-017-9486-0</ext-link></mixed-citation></ref></ref-list></tp:taxon-treatment>
