# Supplementary material for: ﻿Monograph of Ceratozamia (Zamiaceae, Cycadales): an endangered genus
Source: PhytoKeys. 2022 Sep 21;208:1–102. doi: 10.3897/phytokeys.208.80382 (PMC9849018; doi:10.3897/phytokeys.208.80382)
Supplement: XML Treatment for Ceratozamia vovidesii [file phytokeys.208.80382-treatment34.xml]

<!DOCTYPE tp:taxon-treatment
  PUBLIC "-//TaxonX//DTD Taxonomic Treatment Publishing DTD v0 20100105//EN" "tax-treatment-NSO.dtd">
<tp:taxon-treatment xmlns:tp="http://www.plazi.org/taxpub"><tp:treatment-meta><kwd-group><label>Taxon classification</label><kwd>
                <named-content content-type="kingdom">Plantae</named-content>
              </kwd><kwd>
                <named-content content-type="order">Cycadales</named-content>
              </kwd><kwd>
                <named-content content-type="family">Zamiaceae</named-content>
              </kwd></kwd-group><mixed-citation publication-type="journal"><person-group><name><surname>Martínez-Domínguez</surname><given-names>Lilí</given-names></name><name><surname>Nicolalde-Morejón</surname><given-names>Fernando</given-names></name><name><surname>Vergara-Silva</surname><given-names>Francisco</given-names></name><name><surname>Stevenson</surname><given-names>Dennis Wm.</given-names></name></person-group><article-title>﻿Monograph of <italic><tp:taxon-name><tp:taxon-name-part taxon-name-part-type="genus" reg="Ceratozamia">Ceratozamia</tp:taxon-name-part></tp:taxon-name></italic> (<tp:taxon-name><tp:taxon-name-part taxon-name-part-type="family">Zamiaceae</tp:taxon-name-part></tp:taxon-name>, <tp:taxon-name><tp:taxon-name-part taxon-name-part-type="order">Cycadales</tp:taxon-name-part></tp:taxon-name>): an endangered genus</article-title><source>PhytoKeys</source><day>21</day><month>09</month><year>2022</year><volume>208</volume><fpage>1</fpage><lpage>102</lpage><pub-id pub-id-type="doi">10.3897/phytokeys.208.80382</pub-id></mixed-citation></tp:treatment-meta><tp:nomenclature><label>﻿33.</label><tp:taxon-name>
              <object-id xmlns:xlink="http://www.w3.org/1999/xlink" content-type="arpha" xlink:type="simple">AE47E893-8601-5B42-9736-BE27E41194B1</object-id>
              <tp:taxon-name-part taxon-name-part-type="genus" reg="Ceratozamia">Ceratozamia</tp:taxon-name-part>
              <tp:taxon-name-part taxon-name-part-type="species" reg="vovidesii">vovidesii</tp:taxon-name-part>
            </tp:taxon-name><tp:taxon-authority>Pérez-Farr. &amp; Iglesias, Bot. J. Linn. Soc. 153: 394. 2007</tp:taxon-authority><xref ref-type="fig" rid="F27">Fig. 27H</xref></tp:nomenclature><tp:treatment-sec sec-type="material" id="SECID0EQFHK"><title>Type.</title><p>Mexico. Chiapas: Mun. La Concordia, Between Finca Santa Cruz and El Puente, Rancho Las Cabañas, 1,156 m, 19 Jul 2001, <italic>M.A. Pérez-Farrera 2620a</italic> ♀ (holotype: HEM!; isotypes: CHIP [n.v.], MEXU [n.v.], MO [n.v.], XAL [n.v.]).</p></tp:treatment-sec><tp:treatment-sec sec-type="description" id="SECID0EYFHK"><title>Description.</title><p><bold><italic>Stem</italic></bold> 50–80 cm long, 20–30 cm in diameter, epigeous, erect and decumbent. <bold><italic>Cataphylls</italic></bold> 5–7.5 × 2.7–5 cm wide at the base, persistent, triangular, reddish brown, densely brown tomentose at emergence, partially tomentose at maturity, apex acuminate. <bold><italic>Leaves</italic></bold> 3–18, 97–238 cm long, ascending, reddish brown at emergence with whitish gray trichomes, glabrous at maturity. <bold><italic>Petiole</italic></bold> terete, linear, 40–164 cm long, green in adult leaves, with 15–55 thin prickles, 0.14–0.38 cm long. <bold><italic>Rachis</italic></bold> terete, linear, 54–153 cm long, green in mature leaves, with prickles. <bold><italic>Leaflets</italic></bold> 30–85, opposite to subopposite, insertion in one plane, lanceolate, mostly longitudinally planar, generally basally falcate, papyraceous, flat, green with adaxial side glabrous and abaxial side glaucous, distal end with entire margins, acuminate and symmetrical apex, attenuate at base, with conspicuous and light-green veins; median leaflets 20–45 × 0.7–1.4 cm, 0.3–2.4 cm between leaflets; articulations 0.2–0.8 cm wide, green. <bold><italic>Pollen strobili</italic></bold> 15–45 cm long, 3.5–5 cm in diameter, solitary, cylindrical, erect, yellowish green with reddish brown trichomes at emergence, yellowish cream with reddish brown trichomes at maturity; peduncle 6–9.5 cm long, 1.6–1.9 cm in diameter, tomentose, reddish brown to brown; microsporophylls 1.2–1.5 × 0.8–1.04 cm, obconic with a non-recurved distal face and lobate fertile portion, infertile portion 0.37–0.50 cm long and rounded with straight horns 0.30–0.42 cm long, 0.52–0.84 cm with a right angle between the horns. <bold><italic>Ovulate strobili</italic></bold> 26–40 cm long, 7.1–9.6 cm in diameter, solitary, cylindrical, erect, greyish green with abundant reddish brown trichomes at emergence, green with abundant blackish trichomes at maturity, acuminate apex; peduncle 7–15 cm long, 1.7–2.2 cm in diameter, erect or pendulous, pubescent, brown; megasporophylls 60–70, 6–8 orthostichies with 7–12 sporophylls per row, 3.8–4.5 × 4–5 cm, with a prominent distal face, horns straight and 0.60–0.80 cm long, 0.99–1.40 cm between horns with an obtuse angle between the horns. <bold><italic>Seeds</italic></bold> 2.2–2.7 cm long, 1.3–1.7 cm in diameter, ovate, sarcotesta whitish yellow to yellow when immature, light brown at maturity.</p></tp:treatment-sec><tp:treatment-sec sec-type="distribution" id="SECID0EAHHK"><title>Distribution and habitat.</title><p><italic><tp:taxon-name><tp:taxon-name-part taxon-name-part-type="genus" reg="Ceratozamia">Ceratozamia</tp:taxon-name-part><tp:taxon-name-part taxon-name-part-type="species" reg="vovidesii">vovidesii</tp:taxon-name-part></tp:taxon-name></italic> is distributed along the Sierra Madre of Chiapas State in Mexico to Guatemala. It occurs on karstic rocks in cloud forest between 800 and 1,850 m elevation (Fig. <xref ref-type="fig" rid="F29">29A</xref>).</p><fig id="F29" position="float" orientation="portrait"><object-id xmlns:xlink="http://www.w3.org/1999/xlink" content-type="doi" xlink:type="simple">10.3897/phytokeys.208.80382.figure29</object-id><object-id xmlns:xlink="http://www.w3.org/1999/xlink" content-type="arpha" xlink:type="simple">42405666-08A0-5BA7-B509-78999B343DBD</object-id><label>Figure 29.</label><caption><p>Distribution of <italic><tp:taxon-name><tp:taxon-name-part taxon-name-part-type="genus" reg="Ceratozamia">Ceratozamia</tp:taxon-name-part></tp:taxon-name></italic> species <bold>A</bold><italic><tp:taxon-name><tp:taxon-name-part taxon-name-part-type="genus" reg="Ceratozamia">C.</tp:taxon-name-part><tp:taxon-name-part taxon-name-part-type="species" reg="vovidesii">vovidesii</tp:taxon-name-part></tp:taxon-name></italic><bold>B</bold><italic><tp:taxon-name><tp:taxon-name-part taxon-name-part-type="genus" reg="Ceratozamia">C.</tp:taxon-name-part><tp:taxon-name-part taxon-name-part-type="species" reg="whitelockiana">whitelockiana</tp:taxon-name-part></tp:taxon-name></italic><bold>C</bold><italic><tp:taxon-name><tp:taxon-name-part taxon-name-part-type="genus" reg="Ceratozamia">C.</tp:taxon-name-part><tp:taxon-name-part taxon-name-part-type="species" reg="zaragozae">zaragozae</tp:taxon-name-part></tp:taxon-name></italic><bold>D</bold><italic><tp:taxon-name><tp:taxon-name-part taxon-name-part-type="genus" reg="Ceratozamia">C.</tp:taxon-name-part><tp:taxon-name-part taxon-name-part-type="species" reg="zoquorum">zoquorum</tp:taxon-name-part></tp:taxon-name></italic>.</p></caption><graphic xmlns:xlink="http://www.w3.org/1999/xlink" xlink:href="phytokeys-208-001_article-80382__-g029.jpg" position="float" orientation="portrait" xlink:type="simple" id="oo_746088.jpg"><uri content-type="original_file" xlink:type="simple">https://binary.pensoft.net/fig/746088</uri></graphic></fig></tp:treatment-sec><tp:treatment-sec sec-type="etymology" id="SECID0E4JHK"><title>Etymology.</title><p>The specific epithet honors Andrew P. Vovides in recognition of his systematic and ecological studies and efforts in the conservation of Mexican cycads, including the creation of the Mexican National Cycad Collection at the Francisco Javier Clavijero Botanic Garden in Xalapa (Veracruz, Mexico) (<xref ref-type="bibr" rid="B46">Pérez-Farrera et al. 2007</xref>).</p></tp:treatment-sec><tp:treatment-sec sec-type="Common names" id="SECID0EHKHK"><title>Common names.</title><p>None recorded.</p></tp:treatment-sec><tp:treatment-sec sec-type="Uses" id="SECID0EMKHK"><title>Uses.</title><p>Decorative (M.A. Pérez-Farrera 2620a).</p></tp:treatment-sec><tp:treatment-sec sec-type="conservation status" id="SECID0ERKHK"><title>Conservation status.</title><p>(<xref ref-type="bibr" rid="B17">IUCN 2021</xref>). <italic><tp:taxon-name><tp:taxon-name-part taxon-name-part-type="genus" reg="Ceratozamia">Ceratozamia</tp:taxon-name-part><tp:taxon-name-part taxon-name-part-type="species" reg="vovidesii">vovidesii</tp:taxon-name-part></tp:taxon-name></italic> is listed as “Vulnerable” (V) under criteria D2. Here, we extended the distribution range for this species to Guatemala. Based on number of populations and data obtained during fieldwork we recommend not changing the current status.</p></tp:treatment-sec><tp:treatment-sec sec-type="discussion" id="SECID0EGLHK"><title>Discussion.</title><p><italic><tp:taxon-name><tp:taxon-name-part taxon-name-part-type="genus" reg="Ceratozamia">Ceratozamia</tp:taxon-name-part><tp:taxon-name-part taxon-name-part-type="species" reg="vovidesii">vovidesii</tp:taxon-name-part></tp:taxon-name></italic> shares several vegetative characteristics with <italic><tp:taxon-name><tp:taxon-name-part taxon-name-part-type="genus" reg="Ceratozamia">C.</tp:taxon-name-part><tp:taxon-name-part taxon-name-part-type="species" reg="mirandae">mirandae</tp:taxon-name-part></tp:taxon-name></italic>. However, there are differences in their pollen strobili; <italic><tp:taxon-name><tp:taxon-name-part taxon-name-part-type="genus" reg="Ceratozamia">C.</tp:taxon-name-part><tp:taxon-name-part taxon-name-part-type="species" reg="vovidesii">vovidesii</tp:taxon-name-part></tp:taxon-name></italic> has obconic microsporophylls with rounded infertile portions, whereas those of <italic><tp:taxon-name><tp:taxon-name-part taxon-name-part-type="genus" reg="Ceratozamia">C.</tp:taxon-name-part><tp:taxon-name-part taxon-name-part-type="species" reg="mirandae">mirandae</tp:taxon-name-part></tp:taxon-name></italic> are elliptic with a linear infertile portion.</p><p>There is some confusion concerning the holotype for <italic><tp:taxon-name><tp:taxon-name-part taxon-name-part-type="genus" reg="Ceratozamia">C.</tp:taxon-name-part><tp:taxon-name-part taxon-name-part-type="species" reg="vovidesii">vovidesii</tp:taxon-name-part></tp:taxon-name></italic>. In 2012 the gathering <italic>Pérez-Farrera 2620<sup>a</sup></italic> also was used as the holotype in the protologue of <italic><tp:taxon-name><tp:taxon-name-part taxon-name-part-type="genus" reg="Zamia">Zamia</tp:taxon-name-part><tp:taxon-name-part taxon-name-part-type="species" reg="grijalvensis">grijalvensis</tp:taxon-name-part></tp:taxon-name></italic> Perez-Farr., Vovides &amp; Mart.-Camilo (<xref ref-type="bibr" rid="B48">Pérez-Farrera et al. 2012</xref>). The specimen, <italic>Pérez-Farrera 2620<sup>a</sup></italic> is clearly a <italic><tp:taxon-name><tp:taxon-name-part taxon-name-part-type="genus" reg="Ceratozamia">Ceratozamia</tp:taxon-name-part></tp:taxon-name></italic> and not a <italic><tp:taxon-name><tp:taxon-name-part taxon-name-part-type="genus" reg="Zamia">Zamia</tp:taxon-name-part></tp:taxon-name></italic> and corresponds to the protologue of <italic><tp:taxon-name><tp:taxon-name-part taxon-name-part-type="genus" reg="Ceratozamia">C.</tp:taxon-name-part><tp:taxon-name-part taxon-name-part-type="species" reg="vovidesii">vovidesii</tp:taxon-name-part></tp:taxon-name></italic>. Another specimen, <italic>Pérez-Farrera 3026</italic>, is labelled as the holotype for <italic><tp:taxon-name><tp:taxon-name-part taxon-name-part-type="genus" reg="Zamia">Z.</tp:taxon-name-part><tp:taxon-name-part taxon-name-part-type="species" reg="grijalvensis">grijalvensis</tp:taxon-name-part></tp:taxon-name></italic> and it clearly matches the protologue of that taxon. We are treating this miscitation of <italic>Pérez-Farrera 2620<sup>a</sup></italic> in the protologue of <italic><tp:taxon-name><tp:taxon-name-part taxon-name-part-type="genus" reg="Zamia">Z.</tp:taxon-name-part><tp:taxon-name-part taxon-name-part-type="species" reg="grijalvensis">grijalvensis</tp:taxon-name-part></tp:taxon-name></italic> as a typographical error, which is now corrected.</p></tp:treatment-sec><tp:treatment-sec sec-type="material" id="SECID0ERPHK"><title>Specimens examined.</title><p>Guatemala. <bold>Huehuetenango</bold>: 900–1,300 m, 3 Sep 1942, <italic>J.A. Steyermark 51818</italic> (NY; US); 1,630 m, 9 Jul 2006, <italic>M. Véliz &amp; V. Davila 17042, 17043, 17044</italic> (BIGU); 30 May 1906, <italic>O.F. Cook 51</italic> (US); 1,629 m, 10 Jul 2006, <italic>V. Davila &amp; M. Véliz 1050</italic> (BIGU); 1,622 m, 10. Jul 2006, <italic>V. Davila &amp; M. Véliz 1052, 1053</italic> (BIGU). Mexico<bold>. Chiapas: Mun. Ángel Albino Corzo</bold>, 730 m, 23 Jan 1968, <italic>Alush Shilom Ton 3554</italic> (ENCB); 14 Dec 1980, 1,380 m, <italic>D.E. Breedlove 48678</italic> (NY); 800–1,000 m, 8 Nov 1945, <italic>E.H. Xolocotzi &amp; A.J. Sharp 402</italic> (CHAPA, ENCB, MEXU); 1,000 m, 2 Jun 1987, <italic>E.M. Martínez S. et al. 21586</italic> (MEXU); 1,819 m, 13 Aug 2009, <italic>H. Gómez-Domínguez 2316</italic> (MEXU); 1,650 m, 18 May 1982, <italic>J.I. Calzada et al. 9131</italic> (XAL); 5 Mar 1989, <italic>U. Bachem C. &amp; R. Rojas 405</italic> (CHIP). <bold>Mun. Jaltenango de la Paz</bold>, Jun 1995, <italic>E. Matuda s/n</italic> (MEXU); 1,500 m, 23 Jun 1990, <italic>M. Heath &amp; A. Long 1287</italic> (CHIP); 25 Feb 1995, <italic>Miranda 7042</italic> (MEXU). <bold>Mun. La Concordia</bold>, 1,000 m, 5 Jun 1988, <italic>E. Palacios E. 1050</italic> (CHIP); 1,840 m, 26 Jun 2018, <italic>F. Nicolalde-Morejón et al. 2864–2875</italic> (CIB); 1,840 m, 26 Jun 2018, <italic>L. Martínez-Domínguez et al. 1439–1451</italic> (CIB); 1,156 m, 19 Sep 2001, <italic>M.A. Pérez-Farrera 2621</italic> (XAL); 1,600 m, <italic>M.A. Pérez-Farrera s/n</italic> (CHIP); 1,120 m, 17 Jun 2014, <italic>M.G. Díaz M. 961</italic> (CHIP); 24 Mar 2001, <italic>R. Martínez-Camilo 54</italic> (CHIP); 1,100 m, 11 Jun 1988, <italic>T.G. Cabrera-Cachón 74</italic> (CHIP); 1,700 m, 1 Jun 1989, <italic>U. Bachem C. &amp; R. Rojas 795</italic> (CHIP). <bold>Mun. Mapastepec</bold>, 1,750 m, 13 May 1982, <italic>J.I. Calzada et al. 8874</italic> (IBUG, MEXU, MO, XAL). <bold>Mun. Siltepec</bold>, 28 Feb 2000, <italic>O. Farrera S. 1958</italic> (CHIP).</p></tp:treatment-sec><tp:treatment-sec><!--Section generated to contain objects referenced in tp:taxon-treatment.--><fig id="F27" position="float" orientation="portrait"><object-id xmlns:xlink="http://www.w3.org/1999/xlink" content-type="doi" xlink:type="simple">10.3897/phytokeys.208.80382.figure27</object-id><object-id xmlns:xlink="http://www.w3.org/1999/xlink" content-type="arpha" xlink:type="simple">E3201EAA-788F-5BCE-A682-95D0D6C3C293</object-id><label>Figure 27.</label><caption><p>Plants of <italic><tp:taxon-name><tp:taxon-name-part taxon-name-part-type="genus" reg="Ceratozamia">Ceratozamia</tp:taxon-name-part></tp:taxon-name></italic> in habitat. <bold>A</bold><italic><tp:taxon-name><tp:taxon-name-part taxon-name-part-type="genus" reg="Ceratozamia">C.</tp:taxon-name-part><tp:taxon-name-part taxon-name-part-type="species" reg="norstogii">norstogii</tp:taxon-name-part></tp:taxon-name></italic><bold>B</bold><italic><tp:taxon-name><tp:taxon-name-part taxon-name-part-type="genus" reg="Ceratozamia">C.</tp:taxon-name-part><tp:taxon-name-part taxon-name-part-type="species" reg="oliversacksii">oliversacksii</tp:taxon-name-part></tp:taxon-name></italic><bold>C</bold><italic><tp:taxon-name><tp:taxon-name-part taxon-name-part-type="genus" reg="Ceratozamia">C.</tp:taxon-name-part><tp:taxon-name-part taxon-name-part-type="species" reg="robusta">robusta</tp:taxon-name-part></tp:taxon-name></italic><bold>D</bold><italic><tp:taxon-name><tp:taxon-name-part taxon-name-part-type="genus" reg="Ceratozamia">C.</tp:taxon-name-part><tp:taxon-name-part taxon-name-part-type="species" reg="sabatoi">sabatoi</tp:taxon-name-part></tp:taxon-name></italic><bold>E</bold><italic><tp:taxon-name><tp:taxon-name-part taxon-name-part-type="genus" reg="Ceratozamia">C.</tp:taxon-name-part><tp:taxon-name-part taxon-name-part-type="species" reg="santillanii">santillanii</tp:taxon-name-part></tp:taxon-name></italic><bold>F</bold><italic><tp:taxon-name><tp:taxon-name-part taxon-name-part-type="genus" reg="Ceratozamia">C.</tp:taxon-name-part><tp:taxon-name-part taxon-name-part-type="species" reg="tenuis">tenuis</tp:taxon-name-part></tp:taxon-name></italic><bold>G</bold><italic><tp:taxon-name><tp:taxon-name-part taxon-name-part-type="genus" reg="Ceratozamia">C.</tp:taxon-name-part><tp:taxon-name-part taxon-name-part-type="species" reg="totonacorum">totonacorum</tp:taxon-name-part></tp:taxon-name></italic><bold>H</bold><italic><tp:taxon-name><tp:taxon-name-part taxon-name-part-type="genus" reg="Ceratozamia">C.</tp:taxon-name-part><tp:taxon-name-part taxon-name-part-type="species" reg="vovidesii">vovidesii</tp:taxon-name-part></tp:taxon-name></italic><bold>I</bold><italic><tp:taxon-name><tp:taxon-name-part taxon-name-part-type="genus" reg="Ceratozamia">C.</tp:taxon-name-part><tp:taxon-name-part taxon-name-part-type="species" reg="zaragozae">zaragozae</tp:taxon-name-part></tp:taxon-name></italic>.</p></caption><graphic xmlns:xlink="http://www.w3.org/1999/xlink" xlink:href="phytokeys-208-001_article-80382__-g027.jpg" position="float" orientation="portrait" xlink:type="simple" id="oo_746086.jpg"><uri content-type="original_file" xlink:type="simple">https://binary.pensoft.net/fig/746086</uri></graphic></fig></tp:treatment-sec><ref-list><ref id="B46"><mixed-citation xmlns:xlink="http://www.w3.org/1999/xlink" xlink:type="simple"><person-group><name name-style="western"><surname>Pérez-Farrera</surname><given-names>MA</given-names></name><name name-style="western"><surname>González-Astorga</surname><given-names>J</given-names></name><name name-style="western"><surname>Avendaño</surname><given-names>S</given-names></name><name name-style="western"><surname>Iglesias</surname><given-names>CG</given-names></name></person-group> (<year>2007</year>) <article-title>A new species of <italic><tp:taxon-name><tp:taxon-name-part taxon-name-part-type="genus">Ceratozamia</tp:taxon-name-part></tp:taxon-name></italic> (<tp:taxon-name><tp:taxon-name-part taxon-name-part-type="family">Zamiaceae</tp:taxon-name-part></tp:taxon-name>) from the Sierra Madre of Chiapas, Mexico, with comments on species relationships.</article-title><source>Botanical Journal of the Linnean Society</source><volume>153</volume>(<issue>4</issue>): <fpage>393</fpage>–<lpage>400</lpage>. <ext-link xlink:type="simple" ext-link-type="doi" xlink:href="10.1111/j.1095-8339.2007.00629.x">https://doi.org/10.1111/j.1095-8339.2007.00629.x</ext-link></mixed-citation></ref><ref id="B17"><mixed-citation xmlns:xlink="http://www.w3.org/1999/xlink" xlink:type="simple">IUCN (<year>2021</year>) The IUCN Red List of Threatened Species. Version 2021–3. <ext-link xlink:type="simple" ext-link-type="uri" xlink:href="https://www.iucnredlist.org">https://www.iucnredlist.org</ext-link> [Accessed 10.6.2022]</mixed-citation></ref><ref id="B48"><mixed-citation xmlns:xlink="http://www.w3.org/1999/xlink" xlink:type="simple"><person-group><name name-style="western"><surname>Pérez-Farrera</surname><given-names>MA</given-names></name><name name-style="western"><surname>Vovides</surname><given-names>AP</given-names></name><name name-style="western"><surname>Martínez-Camilo</surname><given-names>R</given-names></name><name name-style="western"><surname>Martínez-Meléndez</surname><given-names>N</given-names></name><name name-style="western"><surname>Gómez-Domínguez</surname><given-names>H</given-names></name><name name-style="western"><surname>Galicina-Castellanos</surname><given-names>S</given-names></name></person-group> (<year>2012</year>) <article-title><italic><tp:taxon-name><tp:taxon-name-part taxon-name-part-type="genus">Zamia</tp:taxon-name-part><tp:taxon-name-part taxon-name-part-type="species">grijalvensis</tp:taxon-name-part></tp:taxon-name></italic> sp. nov (<tp:taxon-name><tp:taxon-name-part taxon-name-part-type="family">Zamiaceae</tp:taxon-name-part></tp:taxon-name>, <tp:taxon-name><tp:taxon-name-part taxon-name-part-type="order">Cycadales</tp:taxon-name-part></tp:taxon-name>) from Chiapas, Mexico with notes on hybridization and karyology.</article-title><source>Nordic Journal of Botany</source><volume>30</volume>(<issue>5</issue>): <fpage>565</fpage>–<lpage>570</lpage>. <ext-link xlink:type="simple" ext-link-type="doi" xlink:href="10.1111/j.1756-1051.2012.01453.x">https://doi.org/10.1111/j.1756-1051.2012.01453.x</ext-link></mixed-citation></ref></ref-list></tp:taxon-treatment>
