# Supplementary material for: ﻿Monograph of Ceratozamia (Zamiaceae, Cycadales): an endangered genus
Source: PhytoKeys. 2022 Sep 21;208:1–102. doi: 10.3897/phytokeys.208.80382 (PMC9849018; doi:10.3897/phytokeys.208.80382)
Supplement: XML Treatment for Ceratozamia whitelockiana [file phytokeys.208.80382-treatment35.xml]

<!DOCTYPE tp:taxon-treatment
  PUBLIC "-//TaxonX//DTD Taxonomic Treatment Publishing DTD v0 20100105//EN" "tax-treatment-NSO.dtd">
<tp:taxon-treatment xmlns:tp="http://www.plazi.org/taxpub"><tp:treatment-meta><kwd-group><label>Taxon classification</label><kwd>
                <named-content content-type="kingdom">Plantae</named-content>
              </kwd><kwd>
                <named-content content-type="order">Cycadales</named-content>
              </kwd><kwd>
                <named-content content-type="family">Zamiaceae</named-content>
              </kwd></kwd-group><mixed-citation publication-type="journal"><person-group><name><surname>Martínez-Domínguez</surname><given-names>Lilí</given-names></name><name><surname>Nicolalde-Morejón</surname><given-names>Fernando</given-names></name><name><surname>Vergara-Silva</surname><given-names>Francisco</given-names></name><name><surname>Stevenson</surname><given-names>Dennis Wm.</given-names></name></person-group><article-title>﻿Monograph of <italic><tp:taxon-name><tp:taxon-name-part taxon-name-part-type="genus" reg="Ceratozamia">Ceratozamia</tp:taxon-name-part></tp:taxon-name></italic> (<tp:taxon-name><tp:taxon-name-part taxon-name-part-type="family">Zamiaceae</tp:taxon-name-part></tp:taxon-name>, <tp:taxon-name><tp:taxon-name-part taxon-name-part-type="order">Cycadales</tp:taxon-name-part></tp:taxon-name>): an endangered genus</article-title><source>PhytoKeys</source><day>21</day><month>09</month><year>2022</year><volume>208</volume><fpage>1</fpage><lpage>102</lpage><pub-id pub-id-type="doi">10.3897/phytokeys.208.80382</pub-id></mixed-citation></tp:treatment-meta><tp:nomenclature><label>﻿34.</label><tp:taxon-name>
              <object-id xmlns:xlink="http://www.w3.org/1999/xlink" content-type="arpha" xlink:type="simple">209342C8-5E72-5D53-B4F2-DAF76CB05429</object-id>
              <tp:taxon-name-part taxon-name-part-type="genus" reg="Ceratozamia">Ceratozamia</tp:taxon-name-part>
              <tp:taxon-name-part taxon-name-part-type="species" reg="whitelockiana">whitelockiana</tp:taxon-name-part>
            </tp:taxon-name><tp:taxon-authority>Chemnick &amp; T.J.Greg., Phytologia 79(1): 51. 1996 (”1995”)</tp:taxon-authority><xref ref-type="fig" rid="F30">Fig. 30</xref></tp:nomenclature><tp:treatment-sec sec-type="material" id="SECID0EATHK"><title>Type.</title><p>Mexico. Oaxaca: Vicinity of Metates, south of Valle Nacional, 628 m, 10 May 1995, <italic>J. Chemnick &amp; T. Gregory 5</italic> (holotype: HNT [n.v.]; isotypes: FTG!, XALU [n.v.]).</p></tp:treatment-sec><tp:treatment-sec sec-type="description" id="SECID0EITHK"><title>Description.</title><p><bold><italic>Stem</italic></bold> 20–80 cm long, 18–30 cm in diameter, epigeous, decumbent. <bold><italic>Cataphylls</italic></bold> 2–5 × 2–5 cm wide at the base, persistent, triangular, reddish brown, densely brown tomentose at emergence, partially tomentose at maturity, apex acuminate. <bold><italic>Leaves</italic></bold> 3–10, 129–250 cm long, descending, light green and glaucous at emergence with whitish gray trichomes, glabrous at maturity. <bold><italic>Petiole</italic></bold> 60–140 cm long, terete, linear, green in mature leaves; with 3–22 thin prickles, 0.06–0.39 cm long. <bold><italic>Rachis</italic></bold> 70–160 cm long, terete, linear, greenish in mature leaves, unarmed. <bold><italic>Leaflets</italic></bold> 20–48 pairs, opposite to subopposite, insertion in one plane, lanceolate, generally longitudinally planar, not basally falcate, papyraceous, flat, green with adaxial and abaxial sides glabrous, distal end with entire margins, acuminate and symmetrical at the apex, attenuate at base, with conspicuous and green-light veins; median leaflets 25–38.5 × 2.0–3.7 cm, 1.6–3.1 cm between leaflets; articulations 0.5–1.4 cm wide, green. <bold><italic>Pollen strobili</italic></bold> 20–30 cm long, 3–5 cm in diameter, generally solitary (1–2), cylindrical, erect, greenish at emergence with reddish trichomes, greenish yellow with reddish brown trichomes at maturity; peduncle 15–25 cm long, 1.2–1.9 cm in diameter, glabrous or with trichomes scarce reddish brown to brown; microsporophylls 1.5–3.0 × 0.8–1.5 cm, elliptic with a non-recurved distal face and a lobate fertile portion, infertile portion 0.40–0.50 cm long and linear with straight horns 0.38–0.50 cm long, 0.50–1.0 cm and a right angle between the horns. <bold><italic>Ovulate strobili</italic></bold> 14–20 cm long, 7–10 cm in diameter, solitary, cylindrical, erect, yellowish green with abundant blackish trichomes at emergence, green with brown to blackish trichomes at maturity, apiculate apex; peduncle 1–4 cm long, 1.0–1.8 cm in diameter, erect, glabrous or with trichomes scarce, reddish brown; megasporophylls 24–40, 4–5 orthostichies with 5–8 sporophylls per orthostichy, 1.7–2.2 × 4.5–5.1 cm, with a truncate distal face, horns straight and 0.98–1.4 cm long, 0.95–1.3 cm between horns and an acute angle between the horns. <bold><italic>Seeds</italic></bold> 2.1–2.7 cm long, 1.4–1.8 cm in diameter, ovate, sarcotesta whitish yellow to yellow when immature, light brown at maturity.</p></tp:treatment-sec><tp:treatment-sec sec-type="distribution" id="SECID0EQUHK"><title>Distribution and habitat.</title><p><italic><tp:taxon-name><tp:taxon-name-part taxon-name-part-type="genus" reg="Ceratozamia">Ceratozamia</tp:taxon-name-part><tp:taxon-name-part taxon-name-part-type="species" reg="whitelockiana">whitelockiana</tp:taxon-name-part></tp:taxon-name></italic> is endemic to the Sierra Norte of Oaxaca (Mexico), between 500 to 1,800 m in La Chinantla area (Fig. <xref ref-type="fig" rid="F29">29B</xref>). It occurs in the elevational gradient of evergreen tropical forest with <italic><tp:taxon-name><tp:taxon-name-part taxon-name-part-type="genus" reg="Quercus">Quercus</tp:taxon-name-part></tp:taxon-name></italic> sp. and cloud forest with <italic><tp:taxon-name><tp:taxon-name-part taxon-name-part-type="genus" reg="Oreomunnea">Oreomunnea</tp:taxon-name-part><tp:taxon-name-part taxon-name-part-type="species" reg="mexicana">mexicana</tp:taxon-name-part></tp:taxon-name></italic> (Standl.) J.-F.Leroy on karstic rocks.</p></tp:treatment-sec><tp:treatment-sec sec-type="etymology" id="SECID0EXVHK"><title>Etymology.</title><p>This species was named in honor of Loran Whitelock for his contributions to cycad biology (<xref ref-type="bibr" rid="B7">Chemnick and Gregory 1996</xref>).</p></tp:treatment-sec><tp:treatment-sec sec-type="Common names" id="SECID0EBWHK"><title>Common names.</title><p>None recorded.</p></tp:treatment-sec><tp:treatment-sec sec-type="Uses" id="SECID0EGWHK"><title>Uses.</title><p>None recorded.</p></tp:treatment-sec><tp:treatment-sec sec-type="conservation status" id="SECID0ELWHK"><title>Conservation status.</title><p>(<xref ref-type="bibr" rid="B17">IUCN 2021</xref>). <italic><tp:taxon-name><tp:taxon-name-part taxon-name-part-type="genus" reg="Ceratozamia">Ceratozamia</tp:taxon-name-part><tp:taxon-name-part taxon-name-part-type="species" reg="whitelockiana">whitelockiana</tp:taxon-name-part></tp:taxon-name></italic> is listed as “Endangered (<abbrev xmlns:xlink="http://www.w3.org/1999/xlink" xlink:title="“Endangered" id="ABBRID0EAXHK" xlink:type="simple">EN</abbrev>)” under criteria A2c; B1ab(i,ii,iii,v)+2ab(i,ii,iii,v); C1.</p></tp:treatment-sec><tp:treatment-sec sec-type="discussion" id="SECID0EEXHK"><title>Discussion.</title><p><italic><tp:taxon-name><tp:taxon-name-part taxon-name-part-type="genus" reg="Ceratozamia">Ceratozamia</tp:taxon-name-part><tp:taxon-name-part taxon-name-part-type="species" reg="whitelockiana">whitelockiana</tp:taxon-name-part></tp:taxon-name></italic> is similar to <italic><tp:taxon-name><tp:taxon-name-part taxon-name-part-type="genus" reg="Ceratozamia">C.</tp:taxon-name-part><tp:taxon-name-part taxon-name-part-type="species" reg="mixeorum">mixeorum</tp:taxon-name-part></tp:taxon-name></italic> in leaf morphology; the only difference is the sparse prickles in <italic><tp:taxon-name><tp:taxon-name-part taxon-name-part-type="genus" reg="Ceratozamia">C.</tp:taxon-name-part><tp:taxon-name-part taxon-name-part-type="species" reg="whitelockiana">whitelockiana</tp:taxon-name-part></tp:taxon-name></italic> (between 3 to 22, in number), whereas <italic><tp:taxon-name><tp:taxon-name-part taxon-name-part-type="genus" reg="Ceratozamia">C.</tp:taxon-name-part><tp:taxon-name-part taxon-name-part-type="species" reg="mixeorum">mixeorum</tp:taxon-name-part></tp:taxon-name></italic> has more than 28 prickles. Additionally, the length of the petiole is very long in relation to the total size of the leaf in <italic><tp:taxon-name><tp:taxon-name-part taxon-name-part-type="genus" reg="Ceratozamia">C.</tp:taxon-name-part><tp:taxon-name-part taxon-name-part-type="species" reg="whitelockiana">whitelockiana</tp:taxon-name-part></tp:taxon-name></italic>. In reproductive structures, the ovulate strobili in <italic><tp:taxon-name><tp:taxon-name-part taxon-name-part-type="genus" reg="Ceratozamia">C.</tp:taxon-name-part><tp:taxon-name-part taxon-name-part-type="species" reg="whitelockiana">whitelockiana</tp:taxon-name-part></tp:taxon-name></italic> have a long peduncle 12–23 cm and the fertile portion has 4–5 orthostichies with 5–8 sporophylls per orthostichy and the pollen strobili have a long peduncle that is the same size as the fertile part or longer (Fig. <xref ref-type="fig" rid="F30">30 A, C</xref>). In contrast, <italic><tp:taxon-name><tp:taxon-name-part taxon-name-part-type="genus" reg="Ceratozamia">C.</tp:taxon-name-part><tp:taxon-name-part taxon-name-part-type="species" reg="mixeorum">mixeorum</tp:taxon-name-part></tp:taxon-name></italic> has ovulate strobili with a short peduncle from 1–4 cm long and pollen strobili with peduncles shorter than the fertile area.</p><fig id="F30" position="float" orientation="portrait"><object-id xmlns:xlink="http://www.w3.org/1999/xlink" content-type="doi" xlink:type="simple">10.3897/phytokeys.208.80382.figure30</object-id><object-id xmlns:xlink="http://www.w3.org/1999/xlink" content-type="arpha" xlink:type="simple">94B7F9C5-3BD1-53F3-81F1-52595FE94DFF</object-id><label>Figure 30.</label><caption><p><italic><tp:taxon-name><tp:taxon-name-part taxon-name-part-type="genus" reg="Ceratozamia">Ceratozamia</tp:taxon-name-part><tp:taxon-name-part taxon-name-part-type="species" reg="whitelockiana">whitelockiana</tp:taxon-name-part></tp:taxon-name></italic><bold>A</bold> immature pollen strobili <bold>B</bold> leaflet variation <bold>C</bold> mature ovulate strobilus <bold>D</bold> leaves <bold>E</bold> seedling.</p></caption><graphic xmlns:xlink="http://www.w3.org/1999/xlink" xlink:href="phytokeys-208-001_article-80382__-g030.jpg" position="float" orientation="portrait" xlink:type="simple" id="oo_746089.jpg"><uri content-type="original_file" xlink:type="simple">https://binary.pensoft.net/fig/746089</uri></graphic></fig></tp:treatment-sec><tp:treatment-sec sec-type="material" id="SECID0E41HK"><title>Specimens examined.</title><p>Mexico. <bold>Oaxaca</bold>: 660 m, 29 Jun 1977, <italic>T.B. Croat 39751</italic> (MO). <bold>Mun. Ixtlán de Juárez</bold>, 1,640 m, 29 Jan 1998, <italic>Y. Arellanes C. et al. 283</italic> (SERO); 1,640 m, 21 Aug 1998, <italic>Y. Arellanes C. et al. 413</italic> (MEXU, MO, SERO). <bold>Mun. San Felipe Usila</bold>, 24 Oct 1994, <italic>P. Osorio H. 312</italic> (MEXU). <bold>Mun. San Juan Bautista Valle Nacional</bold>, 650 m, 24 Sep 2020, <italic>F. Nicolalde-Morejón et al. 3346</italic> (CIB); 650 m, 24 Sep 2020, <italic>L. Martínez-Domínguez et al. 1968</italic> (CIB, MEXU); 500 m, 22 Jan 2001, <italic>S. Avendaño R. 5375</italic> (MEXU); 518 m, 22 Jan 2001, <italic>T.W. Walters 2001-39-D,E</italic> (XAL). <bold>Mun. San Juquila Vijanos</bold>, 1,900 m, 15 Nov 1996, <italic>X. Munn et al. 233</italic> (XAL). <bold>Mun. San Pedro Sochiapam</bold>, 1,682 m, 2 Nov 2016, <italic>M.B. Velasco-Pichardo et al. 225</italic> (MEXU). <bold>Mun. San Juan Tepeuxila</bold>, 1,538 m, 9 May 2008, <italic>J.E. Rivera-Hernández 4289</italic> (MEXU, XAL); 1,538 m, 30 Jul 2008, <italic>J.E. Rivera-Hernández 4380</italic> (MEXU). <bold>Mun. Santiago Comaltepec</bold>, 1,750 m, 8. Jan 1995, <italic>A. Rincón G. et al. 516</italic> (MEXU, MO, XAL); 560 m, 24 Sep 2020, <italic>F. Nicolalde-Morejón et al. 3348–3355</italic> (CIB); 560 m, 24 Sep 2020, <italic>L. Martínez-Domínguez et al. 1973–1975, 1980</italic> (CIB, MEXU), <italic>1976, 1978, 1979, 1981</italic> (CIB), <italic>1977</italic> (CIB, MEXU, NY); 1,600 m, 10 Jun 1988, <italic>R. López-Luna &amp; G.J. Martin 285</italic> (MEXU), 1,760 m, 26 Jan 1988, <italic>R. Torres C. &amp; E. Martínez S. 11345</italic> (MEXU).</p></tp:treatment-sec><tp:treatment-sec><!--Section generated to contain objects referenced in tp:taxon-treatment.--><fig id="F29" position="float" orientation="portrait"><object-id xmlns:xlink="http://www.w3.org/1999/xlink" content-type="doi" xlink:type="simple">10.3897/phytokeys.208.80382.figure29</object-id><object-id xmlns:xlink="http://www.w3.org/1999/xlink" content-type="arpha" xlink:type="simple">42405666-08A0-5BA7-B509-78999B343DBD</object-id><label>Figure 29.</label><caption><p>Distribution of <italic><tp:taxon-name><tp:taxon-name-part taxon-name-part-type="genus" reg="Ceratozamia">Ceratozamia</tp:taxon-name-part></tp:taxon-name></italic> species <bold>A</bold><italic><tp:taxon-name><tp:taxon-name-part taxon-name-part-type="genus" reg="Ceratozamia">C.</tp:taxon-name-part><tp:taxon-name-part taxon-name-part-type="species" reg="vovidesii">vovidesii</tp:taxon-name-part></tp:taxon-name></italic><bold>B</bold><italic><tp:taxon-name><tp:taxon-name-part taxon-name-part-type="genus" reg="Ceratozamia">C.</tp:taxon-name-part><tp:taxon-name-part taxon-name-part-type="species" reg="whitelockiana">whitelockiana</tp:taxon-name-part></tp:taxon-name></italic><bold>C</bold><italic><tp:taxon-name><tp:taxon-name-part taxon-name-part-type="genus" reg="Ceratozamia">C.</tp:taxon-name-part><tp:taxon-name-part taxon-name-part-type="species" reg="zaragozae">zaragozae</tp:taxon-name-part></tp:taxon-name></italic><bold>D</bold><italic><tp:taxon-name><tp:taxon-name-part taxon-name-part-type="genus" reg="Ceratozamia">C.</tp:taxon-name-part><tp:taxon-name-part taxon-name-part-type="species" reg="zoquorum">zoquorum</tp:taxon-name-part></tp:taxon-name></italic>.</p></caption><graphic xmlns:xlink="http://www.w3.org/1999/xlink" xlink:href="phytokeys-208-001_article-80382__-g029.jpg" position="float" orientation="portrait" xlink:type="simple" id="oo_746088.jpg"><uri content-type="original_file" xlink:type="simple">https://binary.pensoft.net/fig/746088</uri></graphic></fig></tp:treatment-sec><ref-list><ref id="B7"><mixed-citation xmlns:xlink="http://www.w3.org/1999/xlink" xlink:type="simple"><person-group><name name-style="western"><surname>Chemnick</surname><given-names>J</given-names></name><name name-style="western"><surname>Gregory</surname><given-names>TJ</given-names></name></person-group> (<year>1996</year>) <article-title>A new species of <italic><tp:taxon-name><tp:taxon-name-part taxon-name-part-type="genus">Ceratozamia</tp:taxon-name-part></tp:taxon-name></italic> (<tp:taxon-name><tp:taxon-name-part taxon-name-part-type="family">Zamiaceae</tp:taxon-name-part></tp:taxon-name>) from Oaxaca, Mexico with comments on distribution, habitat, and relationships.</article-title><source>Phytologia</source><volume>79</volume>: <fpage>51</fpage>–<lpage>57</lpage>.</mixed-citation></ref><ref id="B17"><mixed-citation xmlns:xlink="http://www.w3.org/1999/xlink" xlink:type="simple">IUCN (<year>2021</year>) The IUCN Red List of Threatened Species. Version 2021–3. <ext-link xlink:type="simple" ext-link-type="uri" xlink:href="https://www.iucnredlist.org">https://www.iucnredlist.org</ext-link> [Accessed 10.6.2022]</mixed-citation></ref></ref-list></tp:taxon-treatment>
