# Supplementary material for: ﻿Monograph of Ceratozamia (Zamiaceae, Cycadales): an endangered genus
Source: PhytoKeys. 2022 Sep 21;208:1–102. doi: 10.3897/phytokeys.208.80382 (PMC9849018; doi:10.3897/phytokeys.208.80382)
Supplement: XML Treatment for Ceratozamia zaragozae [file phytokeys.208.80382-treatment36.xml]

<!DOCTYPE tp:taxon-treatment
  PUBLIC "-//TaxonX//DTD Taxonomic Treatment Publishing DTD v0 20100105//EN" "tax-treatment-NSO.dtd">
<tp:taxon-treatment xmlns:tp="http://www.plazi.org/taxpub"><tp:treatment-meta><kwd-group><label>Taxon classification</label><kwd>
                <named-content content-type="kingdom">Plantae</named-content>
              </kwd><kwd>
                <named-content content-type="order">Cycadales</named-content>
              </kwd><kwd>
                <named-content content-type="family">Zamiaceae</named-content>
              </kwd></kwd-group><mixed-citation publication-type="journal"><person-group><name><surname>Martínez-Domínguez</surname><given-names>Lilí</given-names></name><name><surname>Nicolalde-Morejón</surname><given-names>Fernando</given-names></name><name><surname>Vergara-Silva</surname><given-names>Francisco</given-names></name><name><surname>Stevenson</surname><given-names>Dennis Wm.</given-names></name></person-group><article-title>﻿Monograph of <italic><tp:taxon-name><tp:taxon-name-part taxon-name-part-type="genus" reg="Ceratozamia">Ceratozamia</tp:taxon-name-part></tp:taxon-name></italic> (<tp:taxon-name><tp:taxon-name-part taxon-name-part-type="family">Zamiaceae</tp:taxon-name-part></tp:taxon-name>, <tp:taxon-name><tp:taxon-name-part taxon-name-part-type="order">Cycadales</tp:taxon-name-part></tp:taxon-name>): an endangered genus</article-title><source>PhytoKeys</source><day>21</day><month>09</month><year>2022</year><volume>208</volume><fpage>1</fpage><lpage>102</lpage><pub-id pub-id-type="doi">10.3897/phytokeys.208.80382</pub-id></mixed-citation></tp:treatment-meta><tp:nomenclature><label>﻿35.</label><tp:taxon-name>
              <object-id xmlns:xlink="http://www.w3.org/1999/xlink" content-type="arpha" xlink:type="simple">50A0C7C4-D735-5C5B-98D3-23F9207941D0</object-id>
              <tp:taxon-name-part taxon-name-part-type="genus" reg="Ceratozamia">Ceratozamia</tp:taxon-name-part>
              <tp:taxon-name-part taxon-name-part-type="species" reg="zaragozae">zaragozae</tp:taxon-name-part>
            </tp:taxon-name><tp:taxon-authority>Medellín-Leal, Brittonia 15: 175. 1963</tp:taxon-authority><xref ref-type="fig" rid="F27">Fig. 27I</xref></tp:nomenclature><tp:treatment-sec sec-type="material" id="SECID0EC5HK"><title>Type.</title><p>Mexico. San Luis Potosí: Mun. Río Verde, 22 Jul 1962, <italic>F. Medellín-Leal 1452</italic> ♀ (holotype: SLPM! [acc. # 003530]; isotypes: ENCB! [ENCB003716], GH! [00003279], MEXU! [MEXU00162859, MEXU0053418], MICH! [1192896], US! [00011997]).</p></tp:treatment-sec><tp:treatment-sec sec-type="description" id="SECID0EK5HK"><title>Description.</title><p><bold><italic>Stem</italic></bold> 10–20 cm long, 10–15 cm in diameter, semi-hypogeous, erect. <bold><italic>Cataphylls</italic></bold> 1.8–2.5 × 1–2 cm wide at the base, persistent, triangular, reddish brown, densely brown tomentose at emergence, partially tomentose at maturity, apex acuminate. <bold><italic>Leaves</italic></bold> 3–27, 95–202 cm long, ascending, reddish brown at emergence with whitish gray trichomes, glabrous at maturity. <bold><italic>Petiole</italic></bold> 11–36 cm long, terete, twisted, green in mature leaves, unarmed. <bold><italic>Rachis</italic></bold> 40–77 cm long, terete, twisted, green in mature leaves, unarmed. <bold><italic>Leaflets</italic></bold> 25–46, opposite to subopposite, insertion in one plane, linear, generally longitudinally planar, basally falcate, membranaceous, strongly involute, green with adaxial and abaxial sides glabrous, distal end with entire margins, acute and symmetrical at the apex, attenuate at base, with conspicuous and light-green veins; median leaflets 17–31.5 × 0.4–0.7 cm, 0.8–2.3 cm between leaflets; articulations 0.2–0.3 cm wide, yellow. <bold><italic>Pollen strobili</italic></bold> 15–19 cm long, 2–3.5 cm in diameter, solitary, cylindrical, erect, greenish with reddish brown trichomes at emergence, reddish brown at maturity; peduncle 5–8 cm long, 1.5–1.8 cm in diameter, tomentose, reddish brown to brown; microsporophylls 0.8–1.2 × 0.3–0.6 cm, obconic with a non-recurved distal face and a lobate fertile portion, infertile portion 0.25–0.35 cm long and rounded with straight horns 0.20–0.30 cm long, 0.22–0.30 cm and an obtuse angle between the horns. <bold><italic>Ovulate strobili</italic></bold> 7–12 cm long, 5.5–7.3 cm in diameter, solitary, cylindrical, erect, green with scarce reddish brown trichomes at emergence, dark green at maturity, acute apex; peduncle 6–9 cm long, 0.9–1.2 cm in diameter, erect, tomentose, brown; megasporophylls 24–49, 5–7 orthostichies with 5–6 sporophylls per orthostichy, 2.0–2.6 × 2.2–3.7 cm, with a truncate distal face, horns straight and 0.33–0.45 cm long, 1.95–2.35 cm between horns with an obtuse angle between the horns. <bold><italic>Seeds</italic></bold> 2–2.8 cm long, 1.8–2 cm in diameter, ovate, sarcotesta light brown at maturity.</p></tp:treatment-sec><tp:treatment-sec sec-type="distribution" id="SECID0ES6HK"><title>Distribution and habitat.</title><p><italic><tp:taxon-name><tp:taxon-name-part taxon-name-part-type="genus" reg="Ceratozamia">Ceratozamia</tp:taxon-name-part><tp:taxon-name-part taxon-name-part-type="species" reg="zaragozae">zaragozae</tp:taxon-name-part></tp:taxon-name></italic> is endemic to Mexico in a small mountain range in San Luis Potosí (Fig. <xref ref-type="fig" rid="F29">29C</xref>), where it occurs in pine-oak forest on karstic rocks at 1,500–1,950 m.</p></tp:treatment-sec><tp:treatment-sec sec-type="etymology" id="SECID0EIAAM"><title>Etymology.</title><p>The specific epithet refers to General Ignacio Zaragoza, who was a hero in the Battle of Puebla against the French Army in May of 1862.</p></tp:treatment-sec><tp:treatment-sec sec-type="Common names" id="SECID0ENAAM"><title>Common names.</title><p>None recorded.</p></tp:treatment-sec><tp:treatment-sec sec-type="Uses" id="SECID0ESAAM"><title>Uses.</title><p>None recorded.</p></tp:treatment-sec><tp:treatment-sec sec-type="conservation status" id="SECID0EXAAM"><title>Conservation status.</title><p>(<xref ref-type="bibr" rid="B17">IUCN 2021</xref>). <italic><tp:taxon-name><tp:taxon-name-part taxon-name-part-type="genus" reg="Ceratozamia">Ceratozamia</tp:taxon-name-part><tp:taxon-name-part taxon-name-part-type="species" reg="zaragozae">zaragozae</tp:taxon-name-part></tp:taxon-name></italic> is listed as “Critically Endangered (<abbrev xmlns:xlink="http://www.w3.org/1999/xlink" xlink:title="Critically Endangered" id="ABBRID0EMBAM" xlink:type="simple">CR</abbrev>)” under criteria A2acd; B1ab(iii,iv,v)+2ab(iii,iv,v); C1. <xref ref-type="bibr" rid="B6">Castillo-Lara et al. (2018)</xref> evaluated the population structure and spatial distribution for this species and found that the populations have several individuals with a density variable from four to 209 plants in an area of 2500 m2, but low population growth. These authors suggest that the status for this species could be modified to “Endangered (<abbrev xmlns:xlink="http://www.w3.org/1999/xlink" xlink:title="“Endangered" id="ABBRID0EUBAM" xlink:type="simple">EN</abbrev>)”.</p></tp:treatment-sec><tp:treatment-sec sec-type="discussion" id="SECID0EYBAM"><title>Discussion.</title><p><italic><tp:taxon-name><tp:taxon-name-part taxon-name-part-type="genus" reg="Ceratozamia">Ceratozamia</tp:taxon-name-part><tp:taxon-name-part taxon-name-part-type="species" reg="zaragozae">zaragozae</tp:taxon-name-part></tp:taxon-name></italic> and <italic><tp:taxon-name><tp:taxon-name-part taxon-name-part-type="genus" reg="Ceratozamia">C.</tp:taxon-name-part><tp:taxon-name-part taxon-name-part-type="species" reg="norstogii">norstogii</tp:taxon-name-part></tp:taxon-name></italic> are the only species in the genus with twisted petiole and rachis, but the first has an unarmed petiole, whereas <italic><tp:taxon-name><tp:taxon-name-part taxon-name-part-type="genus" reg="Ceratozamia">C.</tp:taxon-name-part><tp:taxon-name-part taxon-name-part-type="species" reg="norstogii">norstogii</tp:taxon-name-part></tp:taxon-name></italic> has abundant and robust prickles on the petiole. Additionally, leaflets are membranaceous in <italic><tp:taxon-name><tp:taxon-name-part taxon-name-part-type="genus" reg="Ceratozamia">C.</tp:taxon-name-part><tp:taxon-name-part taxon-name-part-type="species" reg="zaragozae">zaragozae</tp:taxon-name-part></tp:taxon-name></italic>, whereas in <italic><tp:taxon-name><tp:taxon-name-part taxon-name-part-type="genus" reg="Ceratozamia">C.</tp:taxon-name-part><tp:taxon-name-part taxon-name-part-type="species" reg="norstogii">norstogii</tp:taxon-name-part></tp:taxon-name></italic> they are coriaceous.</p></tp:treatment-sec><tp:treatment-sec sec-type="material" id="SECID0EVDAM"><title>Specimens examined.</title><p>Mexico. <bold>San Luis Potosí: Mun. Río Verde</bold>, 1,700 m, 29 Mar 1984, <italic>A.G. Mendoza &amp; L. Vargas 1389</italic> (MEXU); 1,750 m, 20 Sep 1979, <italic>A.P. Vovides 435</italic> (XAL); 22 Jul 1962, <italic>E. Molseed 34</italic> (MEXU; MICH); 1,860 m, 24 Jan 1994, <italic>F. García S. s/n</italic> (SLPM); 1,800 m, 22 Jul 1962, <italic>F. Medellin-Leal 1451</italic> (SLPM; US); 28 Oct 1965, <italic>F. Medellin-Leal s/n</italic> (SLPM); 1,900 m, Sep 1994, <italic>F. Medellin-Leal s/n</italic> (SLPM); 1,956 m, 18 Mar 2016, <italic>F. Nicolalde-Morejón et al. 2307</italic>–<italic>2319</italic> (CIB); 1,750 m, 13 Apr 1968, <italic>J. Rzedowski 25658</italic> (ENCB; MICH); 1,956 m, 18 Mar 2016, <italic>L. Martínez-Domínguez et al. 792, 794–796, 798–808</italic> (CIB), <italic>793, 797, 799</italic> (CIB, MEXU); 2031 m, 31 Jul 2017, <italic>P. Chávez C. et al. 98</italic> (SLPM); 1,532 m, 13 Jan 2001, <italic>T. Walters et al. TW-2001-07</italic> (MEXU, XAL). <bold>Mun. Zaragoza</bold>, 1,869 m, 9 Nov 2012, <italic>P. Castillo-Lara et al. 593</italic> (SLPM); 1,847 m, 14 Jul 2016, <italic>P. Castillo-Lara et al. 1073</italic> (SLPM).</p></tp:treatment-sec><tp:treatment-sec><!--Section generated to contain objects referenced in tp:taxon-treatment.--><fig id="F27" position="float" orientation="portrait"><object-id xmlns:xlink="http://www.w3.org/1999/xlink" content-type="doi" xlink:type="simple">10.3897/phytokeys.208.80382.figure27</object-id><object-id xmlns:xlink="http://www.w3.org/1999/xlink" content-type="arpha" xlink:type="simple">E3201EAA-788F-5BCE-A682-95D0D6C3C293</object-id><label>Figure 27.</label><caption><p>Plants of <italic><tp:taxon-name><tp:taxon-name-part taxon-name-part-type="genus" reg="Ceratozamia">Ceratozamia</tp:taxon-name-part></tp:taxon-name></italic> in habitat. <bold>A</bold><italic><tp:taxon-name><tp:taxon-name-part taxon-name-part-type="genus" reg="Ceratozamia">C.</tp:taxon-name-part><tp:taxon-name-part taxon-name-part-type="species" reg="norstogii">norstogii</tp:taxon-name-part></tp:taxon-name></italic><bold>B</bold><italic><tp:taxon-name><tp:taxon-name-part taxon-name-part-type="genus" reg="Ceratozamia">C.</tp:taxon-name-part><tp:taxon-name-part taxon-name-part-type="species" reg="oliversacksii">oliversacksii</tp:taxon-name-part></tp:taxon-name></italic><bold>C</bold><italic><tp:taxon-name><tp:taxon-name-part taxon-name-part-type="genus" reg="Ceratozamia">C.</tp:taxon-name-part><tp:taxon-name-part taxon-name-part-type="species" reg="robusta">robusta</tp:taxon-name-part></tp:taxon-name></italic><bold>D</bold><italic><tp:taxon-name><tp:taxon-name-part taxon-name-part-type="genus" reg="Ceratozamia">C.</tp:taxon-name-part><tp:taxon-name-part taxon-name-part-type="species" reg="sabatoi">sabatoi</tp:taxon-name-part></tp:taxon-name></italic><bold>E</bold><italic><tp:taxon-name><tp:taxon-name-part taxon-name-part-type="genus" reg="Ceratozamia">C.</tp:taxon-name-part><tp:taxon-name-part taxon-name-part-type="species" reg="santillanii">santillanii</tp:taxon-name-part></tp:taxon-name></italic><bold>F</bold><italic><tp:taxon-name><tp:taxon-name-part taxon-name-part-type="genus" reg="Ceratozamia">C.</tp:taxon-name-part><tp:taxon-name-part taxon-name-part-type="species" reg="tenuis">tenuis</tp:taxon-name-part></tp:taxon-name></italic><bold>G</bold><italic><tp:taxon-name><tp:taxon-name-part taxon-name-part-type="genus" reg="Ceratozamia">C.</tp:taxon-name-part><tp:taxon-name-part taxon-name-part-type="species" reg="totonacorum">totonacorum</tp:taxon-name-part></tp:taxon-name></italic><bold>H</bold><italic><tp:taxon-name><tp:taxon-name-part taxon-name-part-type="genus" reg="Ceratozamia">C.</tp:taxon-name-part><tp:taxon-name-part taxon-name-part-type="species" reg="vovidesii">vovidesii</tp:taxon-name-part></tp:taxon-name></italic><bold>I</bold><italic><tp:taxon-name><tp:taxon-name-part taxon-name-part-type="genus" reg="Ceratozamia">C.</tp:taxon-name-part><tp:taxon-name-part taxon-name-part-type="species" reg="zaragozae">zaragozae</tp:taxon-name-part></tp:taxon-name></italic>.</p></caption><graphic xmlns:xlink="http://www.w3.org/1999/xlink" xlink:href="phytokeys-208-001_article-80382__-g027.jpg" position="float" orientation="portrait" xlink:type="simple" id="oo_746086.jpg"><uri content-type="original_file" xlink:type="simple">https://binary.pensoft.net/fig/746086</uri></graphic></fig><fig id="F29" position="float" orientation="portrait"><object-id xmlns:xlink="http://www.w3.org/1999/xlink" content-type="doi" xlink:type="simple">10.3897/phytokeys.208.80382.figure29</object-id><object-id xmlns:xlink="http://www.w3.org/1999/xlink" content-type="arpha" xlink:type="simple">42405666-08A0-5BA7-B509-78999B343DBD</object-id><label>Figure 29.</label><caption><p>Distribution of <italic><tp:taxon-name><tp:taxon-name-part taxon-name-part-type="genus" reg="Ceratozamia">Ceratozamia</tp:taxon-name-part></tp:taxon-name></italic> species <bold>A</bold><italic><tp:taxon-name><tp:taxon-name-part taxon-name-part-type="genus" reg="Ceratozamia">C.</tp:taxon-name-part><tp:taxon-name-part taxon-name-part-type="species" reg="vovidesii">vovidesii</tp:taxon-name-part></tp:taxon-name></italic><bold>B</bold><italic><tp:taxon-name><tp:taxon-name-part taxon-name-part-type="genus" reg="Ceratozamia">C.</tp:taxon-name-part><tp:taxon-name-part taxon-name-part-type="species" reg="whitelockiana">whitelockiana</tp:taxon-name-part></tp:taxon-name></italic><bold>C</bold><italic><tp:taxon-name><tp:taxon-name-part taxon-name-part-type="genus" reg="Ceratozamia">C.</tp:taxon-name-part><tp:taxon-name-part taxon-name-part-type="species" reg="zaragozae">zaragozae</tp:taxon-name-part></tp:taxon-name></italic><bold>D</bold><italic><tp:taxon-name><tp:taxon-name-part taxon-name-part-type="genus" reg="Ceratozamia">C.</tp:taxon-name-part><tp:taxon-name-part taxon-name-part-type="species" reg="zoquorum">zoquorum</tp:taxon-name-part></tp:taxon-name></italic>.</p></caption><graphic xmlns:xlink="http://www.w3.org/1999/xlink" xlink:href="phytokeys-208-001_article-80382__-g029.jpg" position="float" orientation="portrait" xlink:type="simple" id="oo_746088.jpg"><uri content-type="original_file" xlink:type="simple">https://binary.pensoft.net/fig/746088</uri></graphic></fig></tp:treatment-sec><ref-list><ref id="B17"><mixed-citation xmlns:xlink="http://www.w3.org/1999/xlink" xlink:type="simple">IUCN (<year>2021</year>) The IUCN Red List of Threatened Species. Version 2021–3. <ext-link xlink:type="simple" ext-link-type="uri" xlink:href="https://www.iucnredlist.org">https://www.iucnredlist.org</ext-link> [Accessed 10.6.2022]</mixed-citation></ref><ref id="B6"><mixed-citation xmlns:xlink="http://www.w3.org/1999/xlink" xlink:type="simple"><person-group><name name-style="western"><surname>Castillo-Lara</surname><given-names>P</given-names></name><name name-style="western"><surname>Octavio-Aguilar</surname><given-names>P</given-names></name><name name-style="western"><surname>De-Nova</surname><given-names>JA</given-names></name></person-group> (<year>2018</year>) <article-title><italic><tp:taxon-name><tp:taxon-name-part taxon-name-part-type="genus">Ceratozamia</tp:taxon-name-part><tp:taxon-name-part taxon-name-part-type="species">zaragozae</tp:taxon-name-part></tp:taxon-name></italic> Medellín-Leal (<tp:taxon-name><tp:taxon-name-part taxon-name-part-type="family">Zamiaceae</tp:taxon-name-part></tp:taxon-name>), an endangered Mexican cycad: New information on population structure and spatial distribution.</article-title><source>Brittonia</source><volume>70</volume>(<issue>2</issue>): <fpage>155</fpage>–<lpage>165</lpage>. <ext-link xlink:type="simple" ext-link-type="doi" xlink:href="10.1007/s12228-017-9513-1">https://doi.org/10.1007/s12228-017-9513-1</ext-link></mixed-citation></ref></ref-list></tp:taxon-treatment>
