# Supplementary material for: ﻿Monograph of Ceratozamia (Zamiaceae, Cycadales): an endangered genus
Source: PhytoKeys. 2022 Sep 21;208:1–102. doi: 10.3897/phytokeys.208.80382 (PMC9849018; doi:10.3897/phytokeys.208.80382)
Supplement: XML Treatment for Ceratozamia zoquorum [file phytokeys.208.80382-treatment37.xml]

<!DOCTYPE tp:taxon-treatment
  PUBLIC "-//TaxonX//DTD Taxonomic Treatment Publishing DTD v0 20100105//EN" "tax-treatment-NSO.dtd">
<tp:taxon-treatment xmlns:tp="http://www.plazi.org/taxpub"><tp:treatment-meta><kwd-group><label>Taxon classification</label><kwd>
                <named-content content-type="kingdom">Plantae</named-content>
              </kwd><kwd>
                <named-content content-type="order">Cycadales</named-content>
              </kwd><kwd>
                <named-content content-type="family">Zamiaceae</named-content>
              </kwd></kwd-group><mixed-citation publication-type="journal"><person-group><name><surname>Martínez-Domínguez</surname><given-names>Lilí</given-names></name><name><surname>Nicolalde-Morejón</surname><given-names>Fernando</given-names></name><name><surname>Vergara-Silva</surname><given-names>Francisco</given-names></name><name><surname>Stevenson</surname><given-names>Dennis Wm.</given-names></name></person-group><article-title>﻿Monograph of <italic><tp:taxon-name><tp:taxon-name-part taxon-name-part-type="genus" reg="Ceratozamia">Ceratozamia</tp:taxon-name-part></tp:taxon-name></italic> (<tp:taxon-name><tp:taxon-name-part taxon-name-part-type="family">Zamiaceae</tp:taxon-name-part></tp:taxon-name>, <tp:taxon-name><tp:taxon-name-part taxon-name-part-type="order">Cycadales</tp:taxon-name-part></tp:taxon-name>): an endangered genus</article-title><source>PhytoKeys</source><day>21</day><month>09</month><year>2022</year><volume>208</volume><fpage>1</fpage><lpage>102</lpage><pub-id pub-id-type="doi">10.3897/phytokeys.208.80382</pub-id></mixed-citation></tp:treatment-meta><tp:nomenclature><label>﻿36.</label><tp:taxon-name>
              <object-id xmlns:xlink="http://www.w3.org/1999/xlink" content-type="arpha" xlink:type="simple">4639B9A8-F2DA-5E83-9A7B-50B9F41ECFCD</object-id>
              <tp:taxon-name-part taxon-name-part-type="genus" reg="Ceratozamia">Ceratozamia</tp:taxon-name-part>
              <tp:taxon-name-part taxon-name-part-type="species" reg="zoquorum">zoquorum</tp:taxon-name-part>
            </tp:taxon-name><tp:taxon-authority>Pérez-Farr., Vovides &amp; Iglesias. Bot. J. Linn. Soc. 137 (1): 77. 2001</tp:taxon-authority><xref ref-type="fig" rid="F1">Figs 1D</xref><xref ref-type="fig" rid="F23">, 23 A–C</xref></tp:nomenclature><tp:treatment-sec sec-type="material" id="SECID0EMGAM"><title>Type.</title><p>Mexico. Chiapas: Northern mountain range, 18 Nov 1998, <italic>M.A. Pérez-Farrera 1732</italic> ♂ (holotype: CHIP [n.v]).</p></tp:treatment-sec><tp:treatment-sec sec-type="description" id="SECID0EUGAM"><title>Description.</title><p><bold><italic>Stem</italic></bold> 12–30 cm long, 8–15 cm in diameter, epigeous, semi-hypogeous, erect. <bold><italic>Cataphylls</italic></bold> 2.5–6.9 × 1.3–4.5 cm wide at the base, persistent, triangular, reddish brown, densely brown tomentose at emergence, glabrous at apex when mature, apex acuminate. <bold><italic>Leaves</italic></bold> 2–17, 46–216.5 cm long, descending, light green or brown, glaucous at emergence with whitish gray trichomes, glabrous at maturity. <bold><italic>Petiole</italic></bold> 23.3–111.5 cm long, terete, linear, pink at emergence, yellowish green green at mature leaves; unarmed to armed with 3–27 thin prickles 0.08–0.15 cm long. <bold><italic>Rachis</italic></bold> 17.6–114.5 cm long, terete, linear, pink at emergence, yellowish green at mature leaves, generally unarmed. <bold><italic>Leaflets</italic></bold> 6–17 pairs, opposite to subopposite, insertion in one plane, oblong to oblanceolate, longitudinally curved abaxially to planar, generally basally falcate, coriaceous, flat, green with adaxial and/or abaxial side glaucous, distal end with entire margins, acuminate (rarely acute) and asymmetrical (rarely symmetrical in apical leaflets) at the apex, attenuate at base, with conspicuous and light-green veins; median leaflets 22–37 × 3.9–5.6 (7) cm, 4.6–11.1 cm between leaflets; articulations 0.5–1.5 cm wide, green and yellowish. <bold><italic>Pollen strobili</italic></bold> solitary (up to 2), 10.8–25 cm long, 2.8–4.3 cm in diameter, cylindrical, erect, green with blackish trichomes at emergence, yellow-cream with blackish trichomes at maturity; peduncle 5–13 cm long, 1.5–1.8 cm in diameter, tomentose, light brown; microsporophylls 0.9–1.4 × 0.7–0.9 cm, discoid with a non-recurved distal face and a deeply lobate fertile portion, infertile portion 0.35–0.40 cm long and linear with straight horns 0.30–0.45 cm long, 0.73–0.80 cm and an acute angle between the horns. <bold><italic>Ovulate strobili</italic></bold> 15–26 cm long, 7.5–9.5 cm in diameter, solitary, cylindrical, erect, green with reddish brown trichomes at emergence, green with brown to blackish trichomes at maturity, acute apex; peduncle 5–18.5 cm long, 1.6–2 cm in diameter, pendulous and erect, tomentose, light brown; megasporophylls 30–56, 6–8 orthostichies with 5–7 sporophylls per orthostichy, 1.5–2.0 × 3.5–4.0 cm, with a prominent distal face, horns curved to straight and 0.70–0.90 cm long, 0.92–1.56 cm between horns with a right angle between the horns. <bold><italic>Seeds</italic></bold> 2–2.8 cm long, 1.8–2 cm in diameter, ovate, sarcotesta whitish pink at emergence, light brown at maturity.</p></tp:treatment-sec><tp:treatment-sec sec-type="distribution" id="SECID0E3HAM"><title>Distribution and habitat.</title><p><italic><tp:taxon-name><tp:taxon-name-part taxon-name-part-type="genus" reg="Ceratozamia">Ceratozamia</tp:taxon-name-part><tp:taxon-name-part taxon-name-part-type="species" reg="zoquorum">zoquorum</tp:taxon-name-part></tp:taxon-name></italic> is endemic to the northern mountains of Chiapas, Mexico (Fig. <xref ref-type="fig" rid="F29">29D</xref>), where it occurs on karstic outcrops in evergreen tropical forest and oak forest between 500 and 1,150 m.</p></tp:treatment-sec><tp:treatment-sec sec-type="etymology" id="SECID0ERIAM"><title>Etymology.</title><p>The specific epithet was established in honor of the Zoque culture (Pérez-Farrera et al. 2001).</p></tp:treatment-sec><tp:treatment-sec sec-type="Common names" id="SECID0EWIAM"><title>Common names.</title><p>None recorded.</p></tp:treatment-sec><tp:treatment-sec sec-type="Uses" id="SECID0E2IAM"><title>Uses.</title><p>None recorded.</p></tp:treatment-sec><tp:treatment-sec sec-type="conservation status" id="SECID0EAJAM"><title>Conservation status.</title><p>(<xref ref-type="bibr" rid="B17">IUCN 2021</xref>). <italic><tp:taxon-name><tp:taxon-name-part taxon-name-part-type="genus" reg="Ceratozamia">Ceratozamia</tp:taxon-name-part><tp:taxon-name-part taxon-name-part-type="species" reg="zoquorum">zoquorum</tp:taxon-name-part></tp:taxon-name></italic> is listed as “Critically Endangered” under criteria A2c+4c; B1ab(i,ii,iii,v).</p></tp:treatment-sec><tp:treatment-sec sec-type="discussion" id="SECID0EVJAM"><title>Discussion.</title><p><italic><tp:taxon-name><tp:taxon-name-part taxon-name-part-type="genus" reg="Ceratozamia">Ceratozamia</tp:taxon-name-part><tp:taxon-name-part taxon-name-part-type="species" reg="zoquorum">zoquorum</tp:taxon-name-part></tp:taxon-name></italic> has oblong and coriaceous leaflets and leaves with scarce thin and short prickles. It belongs to a cryptic taxonomic group, and is geographically close to populations of <italic><tp:taxon-name><tp:taxon-name-part taxon-name-part-type="genus" reg="Ceratozamia">C.</tp:taxon-name-part><tp:taxon-name-part taxon-name-part-type="species" reg="becerrae">becerrae</tp:taxon-name-part></tp:taxon-name></italic> and <italic><tp:taxon-name><tp:taxon-name-part taxon-name-part-type="genus" reg="Ceratozamia">C.</tp:taxon-name-part><tp:taxon-name-part taxon-name-part-type="species" reg="santillanii">santillanii</tp:taxon-name-part></tp:taxon-name></italic>, the other two species in this group. The three taxa are distinguishable with the <abbrev xmlns:xlink="http://www.w3.org/1999/xlink" xlink:title="internal transcribed spacer region of nuclear ribosomal" id="ABBRID0E3KAM" xlink:type="simple">nrITS</abbrev> (<xref ref-type="bibr" rid="B24">Martínez-Domínguez et al. 2017c</xref>). Morphologically, <italic><tp:taxon-name><tp:taxon-name-part taxon-name-part-type="genus" reg="Ceratozamia">C.</tp:taxon-name-part><tp:taxon-name-part taxon-name-part-type="species" reg="zoquorum">zoquorum</tp:taxon-name-part></tp:taxon-name></italic> differs from <italic><tp:taxon-name><tp:taxon-name-part taxon-name-part-type="genus" reg="Ceratozamia">C.</tp:taxon-name-part><tp:taxon-name-part taxon-name-part-type="species" reg="santillanii">santillanii</tp:taxon-name-part></tp:taxon-name></italic> by its peduncle of ovulate strobili more than 3 cm long.</p></tp:treatment-sec><tp:treatment-sec sec-type="material" id="SECID0E1LAM"><title>Specimens examined.</title><p>Mexico. <bold>Chiapas: Mun. Solosuchiapa</bold>, 530 m, 23 Jan 2014, <italic>F. Nicolalde-Morejón et al. 1931, 1932</italic> (CIB); 550 m, 23 Jan 2014, <italic>F. Nicolalde-Morejón et al. 1933–1935</italic> (CIB); 682 m, 24 Jan 2014, <italic>F. Nicolalde-Morejón et al. 1936–1947</italic> (CIB); 531 m, 23 Jan 2014, <italic>L. Martínez-Domínguez et al. 1–5</italic> (CIB); 500 m, 23 Jan 2014, <italic>L. Martínez-Domínguez et al. 6–14</italic> (CIB); 682 m, 23 Jan 2014, <italic>L. Martínez-Domínguez et al. 15–34</italic> (CIB); 520 m, 17 Apr 1996, <italic>M.A. Pérez-Farrera 905</italic> (<abbrev xmlns:xlink="http://www.w3.org/1999/xlink" xlink:title="Chiapas Highlands" id="ABBRID0EQMAM" xlink:type="simple">CH</abbrev>, CHIP, HEM); 520 m, 16 Apr 1996, <italic>M.A. Pérez-Farrera s/n</italic> (HEM); 19 Jan 2001, <italic>S. Avendaño 5216</italic> (MEXU); 531 m, 20 Jan 2001, <italic>T.W. Walters 2001–2028-A</italic> (XAL). <bold>Mun. Tila</bold>, 1,135 m, 16 Jul 2021, <italic>F. Nicolalde-Morejón et al. 3698–3702</italic> (CIB); 1,135 m, 16 Jul 2021, <italic>L. Martínez-Domínguez et al. 2326–2330</italic> (CIB).</p></tp:treatment-sec><tp:treatment-sec><!--Section generated to contain objects referenced in tp:taxon-treatment.--><fig id="F1" position="float" orientation="portrait"><object-id xmlns:xlink="http://www.w3.org/1999/xlink" content-type="doi" xlink:type="simple">10.3897/phytokeys.208.80382.figure1</object-id><object-id xmlns:xlink="http://www.w3.org/1999/xlink" content-type="arpha" xlink:type="simple">593F8EA4-503C-5DB4-BE46-D014E2380EE0</object-id><label>Figure 1.</label><caption><p>Characters evaluated in reproductive structures <bold>A</bold> pollen strobilus of <italic><tp:taxon-name><tp:taxon-name-part taxon-name-part-type="genus" reg="Ceratozamia">Ceratozamia</tp:taxon-name-part><tp:taxon-name-part taxon-name-part-type="species" reg="sabatoi">sabatoi</tp:taxon-name-part></tp:taxon-name></italic><bold>B</bold> pollen strobilus of <italic><tp:taxon-name><tp:taxon-name-part taxon-name-part-type="genus" reg="Ceratozamia">C.</tp:taxon-name-part><tp:taxon-name-part taxon-name-part-type="species" reg="santillanii">santillanii</tp:taxon-name-part></tp:taxon-name></italic><bold>C</bold> ovulate strobilus of <italic><tp:taxon-name><tp:taxon-name-part taxon-name-part-type="genus" reg="Ceratozamia">C.</tp:taxon-name-part><tp:taxon-name-part taxon-name-part-type="species" reg="aurantiaca">aurantiaca</tp:taxon-name-part></tp:taxon-name></italic><bold>D</bold> ovulate strobilus of <italic><tp:taxon-name><tp:taxon-name-part taxon-name-part-type="genus" reg="Ceratozamia">C.</tp:taxon-name-part><tp:taxon-name-part taxon-name-part-type="species" reg="zoquorum">zoquorum</tp:taxon-name-part></tp:taxon-name></italic>.</p></caption><graphic xmlns:xlink="http://www.w3.org/1999/xlink" xlink:href="phytokeys-208-001_article-80382__-g001.jpg" position="float" orientation="portrait" xlink:type="simple" id="oo_746060.jpg"><uri content-type="original_file" xlink:type="simple">https://binary.pensoft.net/fig/746060</uri></graphic></fig><fig id="F23" position="float" orientation="portrait"><object-id xmlns:xlink="http://www.w3.org/1999/xlink" content-type="doi" xlink:type="simple">10.3897/phytokeys.208.80382.figure23</object-id><object-id xmlns:xlink="http://www.w3.org/1999/xlink" content-type="arpha" xlink:type="simple">4F2C5997-837B-5890-91E7-584B1C4E58AA</object-id><label>Figure 23.</label><caption><p>Vegetative comparison between <italic><tp:taxon-name><tp:taxon-name-part taxon-name-part-type="genus" reg="Ceratozamia">Ceratozamia</tp:taxon-name-part><tp:taxon-name-part taxon-name-part-type="species" reg="zoquorum">zoquorum</tp:taxon-name-part></tp:taxon-name></italic> (<bold>A–C</bold>) and <italic><tp:taxon-name><tp:taxon-name-part taxon-name-part-type="genus" reg="Ceratozamia">C.</tp:taxon-name-part><tp:taxon-name-part taxon-name-part-type="species" reg="sancheziae">sancheziae</tp:taxon-name-part></tp:taxon-name></italic> (<bold>D–F</bold>). <bold>A</bold> juvenile plant <bold>B</bold> mature leaf <bold>C</bold> detail of leaflets and rachis <bold>D</bold> juvenile plant <bold>E, F</bold> leaves at emergence of adult plants.</p></caption><graphic xmlns:xlink="http://www.w3.org/1999/xlink" xlink:href="phytokeys-208-001_article-80382__-g023.jpg" position="float" orientation="portrait" xlink:type="simple" id="oo_746082.jpg"><uri content-type="original_file" xlink:type="simple">https://binary.pensoft.net/fig/746082</uri></graphic></fig><fig id="F29" position="float" orientation="portrait"><object-id xmlns:xlink="http://www.w3.org/1999/xlink" content-type="doi" xlink:type="simple">10.3897/phytokeys.208.80382.figure29</object-id><object-id xmlns:xlink="http://www.w3.org/1999/xlink" content-type="arpha" xlink:type="simple">42405666-08A0-5BA7-B509-78999B343DBD</object-id><label>Figure 29.</label><caption><p>Distribution of <italic><tp:taxon-name><tp:taxon-name-part taxon-name-part-type="genus" reg="Ceratozamia">Ceratozamia</tp:taxon-name-part></tp:taxon-name></italic> species <bold>A</bold><italic><tp:taxon-name><tp:taxon-name-part taxon-name-part-type="genus" reg="Ceratozamia">C.</tp:taxon-name-part><tp:taxon-name-part taxon-name-part-type="species" reg="vovidesii">vovidesii</tp:taxon-name-part></tp:taxon-name></italic><bold>B</bold><italic><tp:taxon-name><tp:taxon-name-part taxon-name-part-type="genus" reg="Ceratozamia">C.</tp:taxon-name-part><tp:taxon-name-part taxon-name-part-type="species" reg="whitelockiana">whitelockiana</tp:taxon-name-part></tp:taxon-name></italic><bold>C</bold><italic><tp:taxon-name><tp:taxon-name-part taxon-name-part-type="genus" reg="Ceratozamia">C.</tp:taxon-name-part><tp:taxon-name-part taxon-name-part-type="species" reg="zaragozae">zaragozae</tp:taxon-name-part></tp:taxon-name></italic><bold>D</bold><italic><tp:taxon-name><tp:taxon-name-part taxon-name-part-type="genus" reg="Ceratozamia">C.</tp:taxon-name-part><tp:taxon-name-part taxon-name-part-type="species" reg="zoquorum">zoquorum</tp:taxon-name-part></tp:taxon-name></italic>.</p></caption><graphic xmlns:xlink="http://www.w3.org/1999/xlink" xlink:href="phytokeys-208-001_article-80382__-g029.jpg" position="float" orientation="portrait" xlink:type="simple" id="oo_746088.jpg"><uri content-type="original_file" xlink:type="simple">https://binary.pensoft.net/fig/746088</uri></graphic></fig></tp:treatment-sec><ref-list><ref id="B17"><mixed-citation xmlns:xlink="http://www.w3.org/1999/xlink" xlink:type="simple">IUCN (<year>2021</year>) The IUCN Red List of Threatened Species. Version 2021–3. <ext-link xlink:type="simple" ext-link-type="uri" xlink:href="https://www.iucnredlist.org">https://www.iucnredlist.org</ext-link> [Accessed 10.6.2022]</mixed-citation></ref><ref id="B24"><mixed-citation xmlns:xlink="http://www.w3.org/1999/xlink" xlink:type="simple"><person-group><name name-style="western"><surname>Martínez-Domínguez</surname><given-names>L</given-names></name><name name-style="western"><surname>Nicolalde-Morejón</surname><given-names>F</given-names></name><name name-style="western"><surname>Vergara-Silva</surname><given-names>F</given-names></name><name name-style="western"><surname>Stevenson</surname><given-names>DW</given-names></name><name name-style="western"><surname>Del Callejo</surname><given-names>E</given-names></name></person-group> (<year>2017c</year>) <article-title>Cryptic diversity, sympatry and other integrative taxonomy scenarios in the Mexican <italic><tp:taxon-name><tp:taxon-name-part taxon-name-part-type="genus">Ceratozamia</tp:taxon-name-part><tp:taxon-name-part taxon-name-part-type="species">miqueliana</tp:taxon-name-part></tp:taxon-name></italic> complex (<tp:taxon-name><tp:taxon-name-part taxon-name-part-type="family">Zamiaceae</tp:taxon-name-part></tp:taxon-name>).</article-title><source>Organisms, Diversity &amp; Evolution</source><volume>17</volume>(<issue>4</issue>): <fpage>727</fpage>–<lpage>752</lpage>. <ext-link xlink:type="simple" ext-link-type="doi" xlink:href="10.1007/s13127-017-0341-7">https://doi.org/10.1007/s13127-017-0341-7</ext-link></mixed-citation></ref></ref-list></tp:taxon-treatment>
